# Supplementary material for: Sequence and Structure-Based Analysis of Specificity Determinants in Eukaryotic Protein Kinases
Source: Cell Rep. 2021 Jan 12;34(2):108602. doi: 10.1016/j.celrep.2020.108602 (PMC7809594; doi:10.1016/j.celrep.2020.108602)
Supplement: Table S1. A List of All 9,084 Kinase-Substrate Relationships Used for This Analysis, Related to Figure 1 [file mmc2.xlsx]

## Sheet: Supplementary_table_1
	Kinase	Substrate	Species
1	AKT1	VVGARRSSWRVVSSI	human
2	AKT1	GPRSRSRSRDRRRKE	human
3	AKT1	LLCLRRSSLKAYGNG	human
4	AKT1	TERPRPNTFIIRCLQ	human
5	AKT1	LSRERVFSEDRARFY	human
6	AKT1	PSTSRRFSPPSSSLQ	human
7	AKT1	GRSGRGKSFTLTITV	human
8	AKT1	RGKSFTLTITVFTNP	human
9	AKT1	CVRMRHLSQEFGWLQ	human
10	AKT1	GTRGRLESAQATFQA	human
11	AKT1	ARRARSKSLVMGEQS	human
12	AKT1	QFRRRAHTFSHPPSS	human
13	AKT1	ATRGRGSSVGGGSRR	human
14	AKT1	ATRKRRWSAPESRKL	human
15	AKT1	PFRGRSRSAPPNLWA	human
16	AKT1	EEGTCANSSEMFLPL	human
17	AKT1	FIFMRRSSLLSRSSS	human
18	AKT1	GQRDRSSSAPNVHIN	human
19	AKT1	PQRERKSSSSSEDRN	human
20	AKT1	LKRKRRPTSGLHPED	human
21	AKT1	QTSKRHDSDTFPELK	human
22	AKT1	RFRDRSFSEGGERLL	human
23	AKT1	PRLQHSFSFAGFPSA	human
24	AKT1	TRRTRTFSATVRASQ	human
25	AKT1	KLRRRFSSLHFMVEV	human
26	AKT1	TPPRKSASLSNLHSL	human
27	AKT1	GSRVRVDSTAKVAEI	human
28	AKT1	SRRPRRRTFPGVASR	human
29	AKT1	LKKIRLDTETEGVPS	human
30	AKT1	GQVPRTWSEKDLREL	human
31	AKT1	SIRPRPGSLRSKPEP	human
32	AKT1	THLSRVRSLDLDDWP	human
33	AKT1	LLRDTFTSLGYEVQK	human
34	AKT1	AKRPRVTSGGVSESP	human
35	AKT1	HKRRRSRSWSSSSDR	human
36	AKT1	RRRRRSRTFSRSSSQ	human
37	AKT1	DHWIRMRSQEGRPVQ	human
38	AKT1	EDQPRCQSLDSALLE	human
39	AKT1	QDTQRRTSMGGTQQQ	human
40	AKT1	RTPRRSKSDGEAKPE	human
41	AKT1	SFRRRHNSWSSSSRH	human
42	AKT1	RTRSRRLTFRKNISK	human
43	AKT1	SYKIRFNSISCSDPL	human
44	AKT1	TSRIRTQSFSLQERQ	human
45	AKT1	RVSIRLPSTSGSEGV	human
46	AKT1	GGRERLASTNDKGSM	human
47	AKT1	IKRSKKNSLALSLTA	human
48	AKT1	CWRKRVKSEYMRLRQ	human
49	AKT1	ASPARRASAILPGVL	human
50	AKT1	CLRSRDPSLMVDFIL	human
51	AKT1	GLETRRLSLPSSKAK	human
52	AKT1	LGRERLGSFGSITRQ	human
53	AKT1	KTYRRSYTHAKPPYS	human
54	AKT1	KLRRRSTTSRAKLAF	human
55	AKT1	LPRPRSCTWPLPRPE	human
56	AKT1	SPRRRAASMDNNSKF	human
57	AKT1	TFRPRTSSNASTISG	human
58	AKT1	QSRPRSCTWPLQRPE	human
59	AKT1	APRRRAVSMDNSNKY	human
60	AKT1	APRRRAASMDSSSKL	human
61	AKT1	TFRPRSSSNASSVST	human
62	AKT1	LLRERKSSAPSHSSQ	human
63	AKT1	QTRNRKASGKGKKKR	human
64	AKT1	QTRNRKMSNKSKKSK	human
65	AKT1	INRERQKSLTLTPTR	human
66	AKT1	SGRARTSSFAEPGGG	human
67	AKT1	SGRPRTTSFAESCKP	human
68	AKT1	RKRSRKESYSIYVYK	human
69	AKT1	LYRSRMNSLEMTPAV	human
70	AKT1	SQRGRSGSGNFGGGR	human
71	AKT1	RALSRQLSSGVSEIR	human
72	AKT1	RVRVRLLSGDTYEAV	human
73	AKT1	GGRSRSGSIVELIAG	human
74	AKT1	EMRERLGTGGFGNVC	human
75	AKT1	LRARDIITAWHPPAP	human
76	AKT1	VPSGRKGSGDYMPMS	human
77	AKT1	LYKEATSTFTNITYR	human
78	AKT1	GLPERSVSLTGAPES	human
79	AKT1	GGRSREGTMELRTTP	human
80	AKT1	IERIRMDSIGSTVSS	human
81	AKT1	SSRRRAISETEENSD	human
82	AKT1	RQRKRHKSDSISLSF	human
83	AKT1	PDCRRTISAPVVRPK	human
84	AKT1	YYRQRAHSNPMADHT	human
85	AKT1	IERLRTHSIESSGKL	human
86	AKT1	PGRERGESPTTPPTP	human
87	AKT1	IIRLRNKTLTEDEIA	human
88	AKT1	GTMKRNATSPQVQRP	human
89	AKT1	NKRSRTRTDSYSAGQ	human
90	AKT1	TVRSRHTSVVSSGPS	human
91	AKT1	LSRSRTASLTSAASV	human
92	AKT1	GNRSRSRTLSQSSES	human
93	AKT1	RGRGRGGSIRGRGRG	human
94	AKT1	KTRQRLRSYNRHTLV	human
95	AKT1	MSRARIGSDPLAYEP	human
96	AKT1	QRIQRCLSDPGPHPE	human
97	AKT1	PARQRIRSCVSAENF	human
98	AKT1	GRRGRLPSKPKQPPD	human
99	AKT1	QGRKRRQTSMTDFYH	human
100	AKT1	NVRVSNGSPSLERMD	human
101	AKT1	GIRKRPATDDSSTQN	human
102	AKT1	MLRRRMASMQRTGVV	human
103	AKT1	GAPPRRSSIRNAHSI	human
104	AKT1	QDAYRRNSVRFLQQR	human
105	AKT1	FFAKRKRSAPEKSSG	human
106	AKT1	GRRGRSTSLKERQAA	human
107	AKT1	VRRPRSRSRDSGDEN	human
108	AKT1	KRRLRKNSSRDSGRG	human
109	AKT1	RGRKRFVSEGDGGRL	human
110	AKT1	KDIIRQPSEEEIIKL	human
111	AKT1	PVRMRRNSFTPLSSS	human
112	AKT1	IRRPRNYSVGSRPLK	human
113	AKT1	NPLMRRNSVTPLASP	human
114	AKT1	RKRGRPPSIAPTAVD	human
115	AKT1	ELRRRKISKGCEVPL	human
116	AKT1	PARNRSASITNLSLD	human
117	AKT1	HGRAREGSFESRYQQ	human
118	AKT1	NPGGRPITPPRNSAK	human
119	AKT1	LPRPRLNTSDFQKLK	human
120	AKT1	RNRYRDVSPFDHSRI	human
121	AKT1	YDRLRPLSYPQTDVF	human
122	AKT1	YDRLRPLSYPQTVGE	human
123	AKT1	VKRERTSSLTQFPPS	human
124	AKT1	FVCQDKSSGYHYGVS	human
125	AKT1	NRRIRTLTEPSVDFN	human
126	AKT1	DWLMRSFTCPSCMEP	human
127	AKT1	GRRIRELTAVVQKRF	human
128	AKT1	KNTKKRHSFTSLTMA	human
129	AKT1	QPRKRKLTVDTPGAP	human
130	AKT1	PSHDRSRTVSASSTG	human
131	AKT1	RMLSSSSSVSSLNSS	human
132	AKT1	EARHRVPTTELCRPP	human
133	AKT1	AFRRRANTLSHFPIE	human
134	AKT1	GARRRGGSASRSLPL	human
135	AKT1	AVRIRGKSYVQCQGI	human
136	AKT1	RGRGRAGSQGGRGGG	human
137	AKT1	GGGTRRGTRGGARGR	human
138	AKT1	EERARLASNLQWPSC	human
139	AKT1	SKRTRTITSQDKPSG	human
140	AKT1	SFRARSTSLNERPKS	human
141	AKT1	AFRCRSISVSEHVVR	human
142	AKT1	GLRPRGYTISDSAPS	human
143	AKT1	AYTPRSLSAPIFTTS	human
144	AKT1	GGRKRRSSRRSAGGG	human
145	AKT1	RERQRTQSLNEAFAA	human
146	AKT1	AATNRPNSIDPALRR	human
147	AKT1	AMRFARRSVSDNDIR	human
148	AKT1	TTSTRTYSLGSALRP	human
149	AKT1	EYRRRRHTMDKDSRG	human
150	AKT1	VGRHRKVSPNCRFIN	human
151	AKT1	PQHVRAHSSPASLQL	human
152	AKT1	NPRKYLRSVGDGETV	human
153	AKT1	PQPREKVSSIDLEID	human
154	AKT1	KVAESAQSPAAAHTT	human
155	AKT1	SQRQRSTSTPNVHMV	human
156	AKT1	VSRPSTSSRRRAISE	human
157	AKT1	LERKRLLSRKELELP	human
158	AKT1	PIPKALGTPVLTPPT	human
159	AKT1	ALGTPVLTPPTEAAS	human
160	AKT1	AVSEGSSSGRAREAS	human
161	AKT1	SGRAREASGAPTSSK	human
162	AKT1	FYYEILNSPEKACSL	human
163	AKT1	EPDHYRYSDTTDSDP	human
164	AKT1	RYSDTTDSDPENEPF	human
165	AKT1	VIRPRRRSSCVSLGE	human
166	AKT1	TPQLRRSSGTSGLLP	human
167	AKT1	GLRTRTGSNIDCEKL	human
168	AKT1	SPVTRTRSLSACNKR	human
169	AKT1	RHRLRWHSFQSSHRP	human
170	AKT1	PQLPPRDSPRCLMLA	human
171	AKT1	SARSRSNSAERLLEA	human
172	AKT1	PLRSRTVSRQ_____	human
173	AKT1	PGLRRRQT_______	human
174	AKT1	GVGSVEQTPRKRLR_	human
175	AKT1	RLRGRKRSMVG____	human
176	AKT1	VRRPRPLSEPPRPT_	human
177	AKT1	KKMNRSVSLTIY___	human
178	AKT2	QERVRKTSLDLRREI	human
179	AKT2	ATRGRGSSVGGGSRR	human
180	AKT2	TPPRKSASLSNLHSL	human
181	AKT2	QDTQRRTSMGGTQQQ	human
182	AKT2	SFRRRHNSWSSSSRH	human
183	AKT2	GGRERLASTNDKGSM	human
184	AKT2	QGRDKYKTLRQIRQG	human
185	AKT2	LGRERLGSFGSITRQ	human
186	AKT2	GMAFRVPTANVSVVD	human
187	AKT2	TKQTARKSTGGKAPR	human
188	AKT2	ATKAARKSAPATGGV	human
189	AKT2	PHRYRPGTVALREIR	human
190	AKT2	RVRVRLLSGDTYEAV	human
191	AKT2	EMRERLGTGGFGNVC	human
192	AKT2	GLPERSVSLTGAPES	human
193	AKT2	WTRSRRKTGTLQPWN	human
194	AKT2	KNTKKRHSFTSLTMA	human
195	AKT2	VGRHRKVSPNCRFIN	human
196	AKT2	QSRPRSCTWPLPRPE	human
197	BRAF	EIRSRHSSYPAGTED	human
198	BRAF	PFRGRSRSAPPNLWA	human
199	BRAF	GRELRRMSDEFVDSF	human
200	BRAF	APNVHINTIEPVNID	human
201	BRAF	VSGQLIDSMANSFVG	human
202	BRAF	LIDSMANSFVGTRSY	human
203	BRAF	VPVNLLNSPDCDVKT	human
204	BRAF	VFSVSKQSPPISTSK	human
205	BRAF	FSLYACASPKTPIQA	human
206	BRAF	VARSNPKSPQKPIVR	human
207	BRAF	NPTDVARSNPKSPQK	human
208	BRAF	NVKALQKSPGPQRER	human
209	CDK2	LGPYEAVTPLTKAAD	human
210	CDK2	YEAVTPLTKAADISL	human
211	CDK2	SGSESGYTTPKKRKA	human
212	CDK2	VTTQTPLTPEQLRAV	human
213	CDK2	EGASQGMTPFRSRGR	human
214	CDK2	AVPHPPPSTPIKLEE	human
215	CDK2	EDDTVPLSPLKYMAQ	human
216	CDK2	TPAAIPATPVAVSQP	human
217	CDK2	LDFDPLLSPASPKRR	human
218	CDK2	DPLLSPASPKRRRCA	human
219	CDK2	VYGDIIHTPAKDRRA	human
220	CDK2	DTRQIQPSPPWSYDQ	human
221	CDK2	QYLGSIASPSVHPAT	human
222	CDK2	SPSVHPATPISPGRA	human
223	CDK2	VHPATPISPGRASGM	human
224	CDK2	TPSPVPPSTPLLSAH	human
225	CDK2	PPSTPLLSAHSKTGS	human
226	CDK2	TPLLSAHSKTGSRDC	human
227	CDK2	RAFAGPLSPAKAEDF	human
228	CDK2	KEHYPVSSPSSPSPP	human
229	CDK2	YPVSSPSSPSPPAQP	human
230	CDK2	SSGVRAPSPAPSSVP	human
231	CDK2	EFSSGAKSPSKSGAQ	human
232	CDK2	SAIESTQSTPQKGRG	human
233	CDK2	GSPAVTMTPTRLKWS	human
234	CDK2	RSHHAPMSPGSSGGG	human
235	CDK2	NPDSGMYSPSRYPPQ	human
236	CDK2	LDLSPLATPIIRSKI	human
237	CDK2	APSVSHVSPRKNPSV	human
238	CDK2	NSIKMWFSPRSKKVR	human
239	CDK2	SQPSVISSPQINGEI	human
240	CDK2	PLAEQIESPDTKSRN	human
241	CDK2	KSRNEVVTPEKVCKN	human
242	CDK2	LTPKAVGTPGGGGGG	human
243	CDK2	AAAFPTASPANKDVS	human
244	CDK2	AGSNTTASSPARARG	human
245	CDK2	EPGVERSSPSKCPSL	human
246	CDK2	ELLLGRTSPSKNYNM	human
247	CDK2	GIPLPAESPKKGPKK	human
248	CDK2	KGPKKVASGVLSPPP	human
249	CDK2	KVASGVLSPPPAAPP	human
250	CDK2	FTYFSSLSPMARKIM	human
251	CDK2	GNFNPFASPQKNRQS	human
252	CDK2	AGTMAEPSASPSKRR	human
253	CDK2	AEPSASPSKRRDSGD	human
254	CDK2	SSPTAAGTPNKETAG	human
255	CDK2	VHFVEPLSPTGVAGH	human
256	CDK2	PGAGGPATPSKATRF	human
257	CDK2	PASTPTYSPAPTQPA	human
258	CDK2	QPVSAPPSPRDISME	human
259	CDK2	ALQLPEPSPLRPKRE	human
260	CDK2	SIYTPVVSLSPHKNL	human
261	CDK2	PMDGSFESPHTMDMS	human
262	CDK2	LSEQNRASPLPSGLL	human
263	CDK2	PLPSGLLTPPQSGKK	human
264	CDK2	GLLTPPQSGKKQSSG	human
265	CDK2	SRSGLYRSPSMPENL	human
266	CDK2	QTPNTVLSTPFRTPS	human
267	CDK2	RVKALPLSPRKRLGD	human
268	CDK2	TPHLPPCSPPKQGKK	human
269	CDK2	DNQLTIKSPSKRELA	human
270	CDK2	QVAPRAGTPGFRAPE	human
271	CDK2	LEKLTLNSPIFDKPL	human
272	CDK2	GVPVRTYTHEVVTLW	human
273	CDK2	GLAKSFGSPNRAYTH	human
274	CDK2	GSPNRAYTHQVVTRW	human
275	CDK2	VQDTSGTSPVHDAAR	human
276	CDK2	PPKLACRTPSPARPA	human
277	CDK2	RSVPEPLSPVSSLQA	human
278	CDK2	KIFTTPLTPSQYYSG	human
279	CDK2	PPDADPNTPSPKPLE	human
280	CDK2	KFILPNVSTPVSDAF	human
281	CDK2	TSGGVSESPSGFSKH	human
282	CDK2	IQSNLDFSPVNSASS	human
283	CDK2	KTQTPPVSPAPQPTE	human
284	CDK2	PVYEVPATPKYATPA	human
285	CDK2	DGPVFDLTTTPKGGT	human
286	CDK2	FRYIPPNTPENFWEV	human
287	CDK2	SSPLSPLSPGIKSPT	human
288	CDK2	AMSTTSISSPQPGKL	human
289	CDK2	LTRYTRPTPVQKHAI	human
290	CDK2	GQHVVAGTPGRVFDM	human
291	CDK2	SRRSQWESPSPTPSY	human
292	CDK2	AQGSAAGTPYPSSAS	human
293	CDK2	FVSHSHISPIKPTEA	human
294	CDK2	FLGQTPASPARYSPV	human
295	CDK2	AFLTPSYTWTPLKTE	human
296	CDK2	DVVGAPLTPNSRKRR	human
297	CDK2	GAPLTPNSRKRRESA	human
298	CDK2	AKPEPSPSPRITRKS	human
299	CDK2	PIPIMPASPQKGHAV	human
300	CDK2	LQSASSHSPTPQRRP	human
301	CDK2	QQPPPPPSYSPARNP	human
302	CDK2	LNSPGPLSPSGMKGT	human
303	CDK2	PMLGGGSSPLPLPPG	human
304	CDK2	RIMGPNYTPGKKEDL	human
305	CDK2	QGIGEPQSPSRRVFN	human
306	CDK2	APTPAPQSTPRNTVS	human
307	CDK2	VLDKANKTPLRPLDP	human
308	CDK2	SLLTRSPTPAPFSPF	human
309	CDK2	SPTPAPFSPFNPTSL	human
310	CDK2	GAGPAPATPSRTPSL	human
311	CDK2	ISQTNLITTVTPEKK	human
312	CDK2	TETISFGSVSPGGVK	human
313	CDK2	FPPLNSVSPSPLMLL	human
314	CDK2	LHPPPQLSPFLQPHG	human
315	CDK2	LDTPGIISPGKQKRH	human
316	CDK2	PSTSPSLSQTTPSKD	human
317	CDK2	SPSLSQTTPSKDTDD	human
318	CDK2	LTAERIKTPPKRPGG	human
319	CDK2	RIDFIPVSPAPSPTR	human
320	CDK2	QTGYTPGTPYKVSCS	human
321	CDK2	GIVTVEQSPSSSKLK	human
322	CDK2	TVEQSPSSSKLKVMQ	human
323	CDK2	MKPAPRLTPVRPAAA	human
324	CDK2	ARAYGPYTPQPQPKD	human
325	CDK2	SSRSAPASPNHAGVL	human
326	CDK2	FAQSAPGSPLSSQPV	human
327	CDK2	ETLPISSTPSKSVLP	human
328	CDK2	EGGKSGKSPRRRAAS	human
329	CDK2	GGTLAFVSPSLAVHK	human
330	CDK2	GTTTLPISDEDRTPR	human
331	CDK2	PISDEDRTPRKRISK	human
332	CDK2	QMAGTPITPLKDGFT	human
333	CDK2	KMKNKPRSPVVELSK	human
334	CDK2	PQPPSGKTTPNSGDV	human
335	CDK2	TEVTQPRTNTPVKED	human
336	CDK2	APAPAEKTPVKKKAR	human
337	CDK2	ASKKSVKTPKKAKKP	human
338	CDK2	LSPSVLTTPSKIEPM	human
339	CDK2	TPGAPALTSMTPTAV	human
340	CDK2	APALTSMTPTAVERL	human
341	CDK2	PRKQPPVSPGTALVG	human
342	CDK2	KTSDIFGSPVTATSR	human
343	CDK2	VGGLSPDTPEEKIRE	human
344	CDK2	LKHTGPNSPDTANDG	human
345	CDK2	ILDLISESPIKGRAQ	human
346	CDK2	LLSQLYHSPARRFGG	human
347	CDK2	ITDPVVLSPKDRVRD	human
348	CDK2	CSRVVSRSPPPRLPS	human
349	CDK2	QEEDRFLTPGRAQLL	human
350	CDK2	GRAQLLWSPWSPLDQ	human
351	CDK2	LQKAGKLSPVKVQPK	human
352	CDK2	NAPTSHVTPSVKKRS	human
353	CDK2	QYSQQQNSPQKHKNK	human
354	CDK2	SQGAPLLSTPKRERM	human
355	CDK2	FTEKIMATPEQVGKM	human
356	CDK2	GGPATPLSPTRLSRL	human
357	CDK2	YVPVAPPTPAWQPEI	human
358	CDK2	KILIVTQTPHYMRRH	human
359	CDK2	LPTTVPESPNYRNTR	human
360	CDK2	GVVSESDSPVKRPGR	human
361	CDK2	EEEDEALSPAKGQKP	human
362	CDK2	ALDCSQVSPPRPATS	human
363	CDK2	LKTSKAETPTESVSE	human
364	CDK2	KTLSSFFTPRKPAVK	human
365	CDK2	LSSKAAGTPKKKAVV	human
366	CDK2	TTTGQVTSPVKGASF	human
367	CDK2	EKLATKSSPVKVGEK	human
368	CDK2	RRISHEGSPVKPVAI	human
369	CDK2	DDVPLSLSPSKRACA	human
370	CDK2	PGEAAVASSPSKANG	human
371	CDK2	GEAAEPGSPTAAEGE	human
372	CDK2	GEAASAASSTSSPKA	human
373	CDK2	ASAASSTSSPKAEDG	human
374	CDK2	DGATPSPSNETPKKK	human
375	CDK2	TPSPSNETPKKKKKR	human
376	CDK2	IGGSAGASPPSTLTP	human
377	CDK2	ESFTMASSPAQRRRG	human
378	CDK2	GNDPLTSSPGRSSRR	human
379	CDK2	RRTDALTSSPGRDLP	human
380	CDK2	LPPFEDESEGLLGTE	human
381	CDK2	DVEELTASQREAAER	human
382	CDK2	RRGLLYDSDEEDEER	human
383	CDK2	EEMPQVHTPKTADSQ	human
384	CDK2	RSEDARSSPSQRRRG	human
385	CDK2	GELQPMPTSPGVDLQ	human
386	CDK2	PRSGVRGTPVRQRPD	human
387	CDK2	LVGGVDQSPRGMKIR	human
388	CDK2	EEERIPATPVVIPMK	human
389	CDK2	LAPPPLLSPLLPSIK	human
390	CDK2	TSTDQPVTPKLTSRA	human
391	CDK2	GGSDKLASPMKPVPG	human
392	CDK2	PMKPVPGTPPSSKAK	human
393	CDK2	PEPGLDLSLSPRPDS	human
394	CDK2	SLSPRPDSPQPRHGS	human
395	CDK2	PVKSPPLSPVGTTPV	human
396	CDK2	PPLSPVGTTPVKLKR	human
397	CDK2	PWYGITPTSSPKTKK	human
398	CDK2	SPVPSPGSSSPQLQV	human
399	CDK2	PAPAPLGTPVKQENS	human
400	CDK2	TFTGETNTPYSKQFV	human
401	CDK2	SLSSVPISPYKDEPW	human
402	CDK2	RLPEASQSPLVLKQA	human
403	CDK2	RPEAQSLSPYTTSAN	human
404	CDK2	AQSLSPYTTSANRAK	human
405	CDK2	CLKLQPLSPVPSDIE	human
406	CDK2	QQQPTPVTPKKYPLR	human
407	CDK2	APLNIPGTPVLEDFP	human
408	CDK2	SAKKVVVSPTKKVAV	human
409	CDK2	TKKVAVATPAKKAAV	human
410	CDK2	PGKALVATPGKKGAA	human
411	CDK2	TVQIPPSTTYAITPM	human
412	CDK2	PSTTYAITPMKRPME	human
413	CDK2	EEDGEEKSPSKKKKK	human
414	CDK2	TPGLEVPSSPLRKAK	human
415	CDK2	SSIQHPETPLHISGF	human
416	CDK2	LPSFWIPSLTPEAKA	human
417	CDK2	LPTIILSSPTKSPTK	human
418	CDK2	ILSSPTKSPTKNAEL	human
419	CDK2	VSFPNLDSPNVSSTL	human
420	CDK2	SDLPVPRTPGSGAGE	human
421	CDK2	ISRTTSATPLKDNTQ	human
422	CDK2	EAMNYEGSPIKVTLA	human
423	CDK2	VKKSIRDTPAKNAQK	human
424	CDK2	SFKKQEKTPKTPKGP	human
425	CDK2	KKSVITYSPTTGTCQ	human
426	CDK2	CQMSLFASPTSSEEQ	human
427	CDK2	SAMLVPVTPEVKPKR	human
428	CDK2	LKATVTPSPVKGKGK	human
429	CDK2	EAQLKNGSLDSPGKQ	human
430	CDK2	LKNGSLDSPGKQDTE	human
431	CDK2	GPSSSLNTPGSFRRG	human
432	CDK2	SLESLYFTPIPARSQ	human
433	CDK2	RSGFGEISSPVIREA	human
434	CDK2	LAGLGPGSTPRTASR	human
435	CDK2	VSSPVLFSPVGRRSS	human
436	CDK2	RSVYFKPSLTPSGEF	human
437	CDK2	LNNSNLFSPVNRDSE	human
438	CDK2	QTLPQSQSTPKRIDT	human
439	CDK2	TSCASLDSPGRIKRK	human
440	CDK2	VAFSEITSPSKRSQP	human
441	CDK2	AQNEATSTPHRIRRK	human
442	CDK2	LASELAKTPQKSVSF	human
443	CDK2	SAPVGKETPSKRMKR	human
444	CDK2	SGEQAEGSPGGPGDS	human
445	CDK2	NAGSVEQTPKKPGLR	human
446	CDK2	RALPNNTSSSPQPKK	human
447	CDK2	PQQRNALTPTTIPDG	human
448	CDK2	AASASPYTPEHAASV	human
449	CDK2	EVYELLDSPGKVLLQ	human
450	CDK2	QGLPPGTTPQRLEQH	human
451	CDK2	PALPPPESPPKVQPE	human
452	CDK2	NEHELEPSSPKSKKK	human
453	CDK2	DSREDEISPPPPNPV	human
454	CDK2	SFGLSAMSPTKAAVD	human
455	CDK2	RGKEGPGTPTRSSVI	human
456	CDK2	ALLQTALSPPPPPTR	human
457	CDK2	PPPTRPVSPPQKAKE	human
458	CDK2	LEGDCEPSPAPAVLD	human
459	CDK2	GPGRVLPTPTEKDVF	human
460	CDK2	HQHSCCESPTRLAQQ	human
461	CDK2	SPTSPTYSPTTPKYS	human
462	CDK2	SPTYSPTTPKYSPTS	human
463	CDK2	KYSPTSPTYSPTSPK	human
464	CDK2	DFDDGHHSVSTPGPS	human
465	CDK2	DGHHSVSTPGPSRKR	human
466	CDK2	SVSTPGPSRKRRRLS	human
467	CDK2	NPGGRPITPPRNSAK	human
468	CDK2	SRIPEPESPAKPNVP	human
469	CDK2	PATQRVLSPLMSRSG	human
470	CDK2	KVLPRGLSPARQLLL	human
471	CDK2	SGAPVKPSPQAAAVE	human
472	CDK2	APMAPGRSPLATTVM	human
473	CDK2	GAEASARSPRSYLVA	human
474	CDK2	LSQRFTFSPGQDIQL	human
475	CDK2	LSFISPPTPQPKTPS	human
476	CDK2	KSTIRDRSSGTASSV	human
477	CDK2	DRSSGTASSVAFTPL	human
478	CDK2	TASSVAFTPLQGLEI	human
479	CDK2	YKEQPLKTPGKKKKG	human
480	CDK2	LSPAFDHSPNKIMTE	human
481	CDK2	MKKEMIMSDEAVEER	human
482	CDK2	KRKKSERTGTQPLGV	human
483	CDK2	KTFDTTFSHFKNFRL	human
484	CDK2	REEAAKWSQVRKDLC	human
485	CDK2	MQAISLFSPDRPGVL	human
486	CDK2	SPAGTALSPSGHTKL	human
487	CDK2	SPTVSTLTPSSPGKL	human
488	CDK2	VSTLTPSSPGKLLTR	human
489	CDK2	DGNETLLSPEKSVQI	human
490	CDK2	LLQFALESPAKSPAS	human
491	CDK2	VLPSISLSPGPQPPK	human
492	CDK2	FDYRGRLSPVPVPRA	human
493	CDK2	VTVTSSQSTPAKAPR	human
494	CDK2	AVIPINGSPRTPRRG	human
495	CDK2	PINGSPRTPRRGQNR	human
496	CDK2	DSFETQRTPRKSNLD	human
497	CDK2	VNVIPPHTPVRTVMN	human
498	CDK2	SLAWLSDSPLFDLIK	human
499	CDK2	TAADMYLSPVRSPKK	human
500	CDK2	MYLSPVRSPKKKGST	human
501	CDK2	PGGNIYISPLKSPYK	human
502	CDK2	IYISPLKSPYKISEG	human
503	CDK2	KISEGLPTPTKMTPR	human
504	CDK2	LPTPTKMTPRSRILV	human
505	CDK2	RRDMQPLSPISVHER	human
506	CDK2	SVHERYSSPTAGSAK	human
507	CDK2	VRYIKENSPCVTPVS	human
508	CDK2	KENSPCVTPVSTATH	human
509	CDK2	DEICIAGSPLTPRRV	human
510	CDK2	CIAGSPLTPRRVTEV	human
511	CDK2	GLGRSITSPTTLYDR	human
512	CDK2	DSPSDGGTPGRMPPQ	human
513	CDK2	DSRSHQNSPTELNKD	human
514	CDK2	YPFVRTGSPRRIQLS	human
515	CDK2	HKNETMLSPREKIFY	human
516	CDK2	IFYYFSNSPSKRLRE	human
517	CDK2	SMIRTGETPTKKRGI	human
518	CDK2	LLEDGSESPAKRICP	human
519	CDK2	RKILGQSSPEKKIRI	human
520	CDK2	QHNFSVASPLTLSQD	human
521	CDK2	LDNSSKCTPVKHLNV	human
522	CDK2	KPQKLARSPARISPH	human
523	CDK2	ARSPARISPHIKDGE	human
524	CDK2	YSSSNLKTPSKLCSG	human
525	CDK2	DEDYEEDTPKRRGKG	human
526	CDK2	KEDSQPPTPVSQRSE	human
527	CDK2	SQPPTPVSQRSEEQK	human
528	CDK2	LEQLTGQTPVFSKAR	human
529	CDK2	KIGPLGLSPKKVGDD	human
530	CDK2	KKKRLVQSPNSYFMD	human
531	CDK2	PKDEILPTTPISEQK	human
532	CDK2	DPQQLQLSPLKGLSL	human
533	CDK2	DVIAPLITPQKKEWN	human
534	CDK2	VPYVVPLSPKLPKTK	human
535	CDK2	KSPKRPASPSSPEHL	human
536	CDK2	KRPASPSSPEHLPAT	human
537	CDK2	SPEHLPATPAESPAQ	human
538	CDK2	RNYGYNPSPVKPEGL	human
539	CDK2	PFADGGKTPDPKMNA	human
540	CDK2	ADQTPGATPKKLSSW	human
541	CDK2	GRAKGSETPGATPGS	human
542	CDK2	GSETPGATPGSKIWD	human
543	CDK2	KIWDPTPSHTPAGAA	human
544	CDK2	HTPAGAATPGRGDTP	human
545	CDK2	HGSGWAETPRTDRGG	human
546	CDK2	GGSTPVLTPGKTPIG	human
547	CDK2	AGYVPIRTPARKLTA	human
548	CDK2	RTPARKLTATPTPLG	human
549	CDK2	RKLTATPTPLGGMTG	human
550	CDK2	PNPSTSASPKKSPPP	human
551	CDK2	KIPRGPPSPPAPVMH	human
552	CDK2	PPAPVMHSPSRKMTV	human
553	CDK2	SNLGHPESPPRKRLK	human
554	CDK2	AGSLGPGSPVRAGAS	human
555	CDK2	YDERPGPSPLPHRDR	human
556	CDK2	VGGFAPMSPRISSPM	human
557	CDK2	TPMYGSQTPMYGSGS	human
558	CDK2	TPMYGSQTPLQDGSR	human
559	CDK2	QDPVPGITPSSSSRT	human
560	CDK2	KKPPAPPSPVQSQSP	human
561	CDK2	APPSPVQSQSPSTNW	human
562	CDK2	HVAAGLVSPSLKSDT	human
563	CDK2	QAFELILSPRSKESV	human
564	CDK2	SVPEFPLSPPKKKDL	human
565	CDK2	SSQNPPPSPMPGRIA	human
566	CDK2	DLLLSYESPKKPGRE	human
567	CDK2	LLGDAPVSPSSQKLK	human
568	CDK2	SRFKEQLTPSQIMSL	human
569	CDK2	REKMEKRTPHEKEKY	human
570	CDK2	EITYVNNSPSPGFNS	human
571	CDK2	SLGEGNGSPNHQPEP	human
572	CDK2	LENDFFNSPPRKTVR	human
573	CDK2	LPTVLPGSPSKTRGQ	human
574	CDK2	FSEGVLQSPSQDQEK	human
575	CDK2	WLDDLLASPPPSGGG	human
576	CDK2	SITSPPLSPALPKYK	human
577	CDK2	MWGRVPFSPGPAPPP	human
578	CDK2	DALAALETPGRPSQQ	human
579	CDK2	EQPPLQPSPVMTRRG	human
580	CDK2	HHRRVPLSPLSLLAG	human
581	CDK2	IKPTPVVSTPSKVTA	human
582	CDK2	TPVVSTPSKVTAAAM	human
583	CDK2	NLQQAIVTPLKPVDN	human
584	CDK2	EEWDPEYTPKSKKYY	human
585	CDK2	ILQAKPTSSPAKGPP	human
586	CDK2	PAQAQAASTPRKARA	human
587	CDK2	PTQALPASPALKNKR	human
588	CDK2	RRLSSSESPQRDPPP	human
589	CDK2	GRLVSHSTPIRWHRG	human
590	CDK2	MFPDEVDTPRDVAAR	human
591	CDK2	VIHSILNSPYAKLYN	human
592	CDK2	LDEPNPNSPANSQAA	human
593	CDK2	VEQLLTGSPTSPTVE	human
594	CDK2	PEPGPVPSSPSQEPP	human
595	CDK2	GPVPSSPSQEPPTKR	human
596	CDK2	KTLYSFFSPSPARKR	human
597	CDK2	TSRSLYASSPGGVYA	human
598	CDK2	PIDLGGQTSPRRTGF	human
599	CDK2	QSLSDALSDTPAKSY	human
600	CDK2	TTLAGPLTPPVKHFQ	human
601	CDK2	SSAASSASPVSRAIG	human
602	CDK2	ASSASPVSRAIGSTS	human
603	CDK2	PETNIDKTPKKAQVS	human
604	CDK2	PSPSPTPSPHRPSIR	human
605	CDK2	TPSPHRPSIRTKGEP	human
606	CDK2	GKSSQQPSTPQQAPP	human
607	CDK2	WNPFPDFTPQKFKEK	human
608	CDK2	PPPPPPATPRKNKAA	human
609	CDK2	FTVNPALTPAKDKKK	human
610	CDK2	ALSAGTGSPQPPSFT	human
611	CDK2	SQKVVVTTPLHRDKT	human
612	CDK2	TPLHRDKTPLHQKHA	human
613	CDK2	RKPGLRRSPIKKVRK	human
614	CDK2	NSLTPKSTPVKTLPF	human
615	CDK2	INKKQATSPASKKPA	human
616	CDK2	NEEAKRKSPKKKEKC	human
617	CDK2	MSSILPFTPPIVKRL	human
618	CDK2	PQSNIPETPPPGYLS	human
619	CDK2	NLSPNPMSPAHNNLD	human
620	CDK2	VIKPEACSPQFGKTS	human
621	CDK2	DYMSCFRTPVVKNDF	human
622	CDK2	GNETGLITPNKHGLL	human
623	CDK2	EGTYGVVYKARNKLT	human
624	CDK2	YSGDSDASSPRSNCS	human
625	CDK2	GRYLTQETNKVETYK	human
626	CDK2	LDYFIKLSPPMLLKE	human
627	CDK2	ELALIYGTPRAATVK	human
628	CDK2	GEGGRFFSPKEKDSP	human
629	CDK2	FSPKEKDSPHMQDPN	human
630	CDK2	ALKLPIPSPQRAFTL	human
631	CDK2	EPLSPVSSLQASVPG	human
632	CDK2	PVSSLQASVPGSVPG	human
633	CDK2	LQASVPGSVPGVLGP	human
634	CDK2	ERGKLPESPKRAEEI	human
635	CDK2	TDLDAVRTPEPLEEF	human
636	CDK2	RGELIPISPSTEVGG	human
637	CDK2	VGGSGIGTPPSVLKR	human
638	CDK2	LDSCNSLTPKSTPVK	human
639	CDK2	PVKTLPFSPSQFLNF	human
640	CDK2	QKYSMDNTPHTPTPF	human
641	CDK2	SMDNTPHTPTPFKNA	human
642	CDK2	DVSPYSLSPVSNKSQ	human
643	CDK2	KSQKLLRSPRKPTRK	human
644	CDK2	RDSEGFNSPKQCDSS	human
645	CDK2	FPKTSSATPQETLIS	human
646	CDK2	GSYAKLPSPEPSMSP	human
647	CDK2	PSPEPSMSPKMHRRR	human
648	CDK2	PINACELSPKGKEQA	human
649	CDK2	FHGVAILSPLLNIEK	human
650	CDK2	ASSQCIASPNFGTVS	human
651	CDK2	NTRQQMDTPMVSCGN	human
652	CDK2	LYGSAPRTPSKRRGL	human
653	CDK2	RRGLAPNTPGKARKL	human
654	CDK2	RGSPHYFSPFRPY__	human
655	CDK2	SGIYPPGSPGK____	human
656	CDK3	GILARRPSYRKILKD	human
657	CDK3	RCRTLSGSPRPKNFK	human
658	CDK3	KNSDLLTSPDVGLLK	human
659	CDK3	VGLLKLASPELERLI	human
660	CDK3	PGGNIYISPLKSPYK	human
661	CDK3	IYISPLKSPYKISEG	human
662	CDK3	SLGEGNGSPNHQPEP	human
663	CDK3	KALFPGDSEIDQLFR	human
664	CDK3	EKIGEGTYGVVYKAK	human
665	CDK3	EGTYGVVYKAKNRET	human
666	CDK3	GVPLRTYTHEVVTLW	human
667	CDK3	GTYRCFGSFRHSPYE	human
668	CDK4	SSSGGDRSPTRMLAS	human
669	CDK4	LVVSRNLSPPNCTEL	human
670	CDK4	TSSGSSPSSSSSNSV	human
671	CDK4	LNSPGPLSPSGMKGT	human
672	CDK4	PMLGGGSSPLPLPPG	human
673	CDK4	SEEEPKRSPAQQESN	human
674	CDK4	LLFGEGFSPLLPVQT	human
675	CDK4	PPLEEWPSPAPSFKE	human
676	CDK4	SWEDSSQSPTPRPKK	human
677	CDK4	KSYSGLRSPTRCVSE	human
678	CDK4	EVGGPFKTPIKETLP	human
679	CDK4	ETLPISSTPSKSVLP	human
680	CDK4	SKSVLPRTPESWRLT	human
681	CDK4	TPESWRLTPPAKVGG	human
682	CDK4	IDVPKPGSPEPQVSG	human
683	CDK4	EGGKSGKSPRRRAAS	human
684	CDK4	TSVRRRTSFYLPKDA	human
685	CDK4	PINGSPRTPRRGQNR	human
686	CDK4	DSFETQRTPRKSNLD	human
687	CDK4	VNVIPPHTPVRTVMN	human
688	CDK4	TAADMYLSPVRSPKK	human
689	CDK4	MYLSPVRSPKKKGST	human
690	CDK4	STRPPTLSPIPHIPR	human
691	CDK4	PIPHIPRSPYKFPSS	human
692	CDK4	SPYKFPSSPLRIPGG	human
693	CDK4	PGGNIYISPLKSPYK	human
694	CDK4	IYISPLKSPYKISEG	human
695	CDK4	LPTPTKMTPRSRILV	human
696	CDK4	KRSFAPSTPLTGRRY	human
697	CDK4	RRDMQPLSPISVHER	human
698	CDK4	MMDAPPLSPFPHIKQ	human
699	CDK4	HIKQQPGSPRRISQQ	human
700	CDK4	SKALRISTPLTGVRY	human
701	CDK4	TLYDRYSSPPASTTR	human
702	CDK4	NMDAPPLSPYPFVRT	human
703	CDK4	MSSILPFTPPIVKRL	human
704	CDK4	PQSNIPETPPPGYLS	human
705	CDK4	NHSMDAGSPNLSPNP	human
706	CDK4	DAGSPNLSPNPMSPA	human
707	CDK4	NLSPNPMSPAHNNLD	human
708	CDK4	CVTGLVFSPHSVPFL	human
709	CDK4	FVRDATWSPLNHSLL	human
710	CDK4	SVHERYSSPTAGSAK	human
711	CDK4	ERGKLPESPKRAEEI	human
712	CDK5	APASPVQSPAKEAET	human
713	CDK5	ETKSPLVSPSKSLEE	human
714	CDK5	PEGSPSKSPSKKKKK	human
715	CDK5	EEPSPLPSPTASPNH	human
716	CDK5	PLPSPTASPNHTLAP	human
717	CDK5	NHTLAPASPAPARPR	human
718	CDK5	LSNCTKKSPNKIASG	human
719	CDK5	HVQRVLRTPGRQSPG	human
720	CDK5	MGTVLSLSPSYRKAT	human
721	CDK5	PAVTSAGTPKRVIVQ	human
722	CDK5	ACKSLPSSPSHSAAS	human
723	CDK5	YSSSLPSSPNVGHRE	human
724	CDK5	AVSDPSSTPTKIPTD	human
725	CDK5	KIPTDTSTPPRQHLP	human
726	CDK5	PVYEVPATPKYATPA	human
727	CDK5	PAPSAKSSPSKHQPP	human
728	CDK5	PASSAKTSPAKQQAP	human
729	CDK5	PAGSARGSPTRPNPP	human
730	CDK5	SRHAIMRSPQMVSAI	human
731	CDK5	ALVKMLGSPVDSVLF	human
732	CDK5	NGLARLSSPVLHRLR	human
733	CDK5	AKPEPSPSPRITRKS	human
734	CDK5	RSPTSSPTPQRRAPA	human
735	CDK5	RKLQGRPSPGPPAPE	human
736	CDK5	LSQSSDSSPTRNSEP	human
737	CDK5	KLQPQEISPPPTANL	human
738	CDK5	PASSPVSSPSKHGDR	human
739	CDK5	DRRLQPSTPEKKGLF	human
740	CDK5	KSQKLLRSPRKPTRK	human
741	CDK5	DLEFSSGSPGKETNE	human
742	CDK5	PGKETNESPWRSDLL	human
743	CDK5	IDENCLLSPLAGEDD	human
744	CDK5	IHKVILGSPAHRAGL	human
745	CDK5	LTNPPSLSPIRRKGK	human
746	CDK5	EQASVPLSPKKGSEA	human
747	CDK5	LQTSKYFSPPPPARS	human
748	CDK5	SIKSEPISPPRDRMT	human
749	CDK5	SIKSEPVSPSRERSP	human
750	CDK5	LLPTPPLSPSRRSGL	human
751	CDK5	TVQQHPSTPKRHTVL	human
752	CDK5	ARKNAQPSPARAPAE	human
753	CDK5	PSVEPPLSQETFSDL	human
754	CDK5	PLSQETFSDLWKLLP	human
755	CDK5	LPENNVLSPLPSQAM	human
756	CDK5	AMDDLMLSPDDIEQW	human
757	CDK5	DGSEPTKTPGRTSST	human
758	CDK5	ENLDLKLTPYKVLAT	human
759	CDK5	DERSWVYSPLHYSAQ	human
760	CDK5	ARFAVAYSPARDAGN	human
761	CDK5	TGKTTDKSPFVIYDM	human
762	CDK5	NPGGRPITPPRNSAK	human
763	CDK5	MKIDEPSTPYHSMMG	human
764	CDK5	HLGPHRSTPESRAAV	human
765	CDK5	HQQPQSSSPVYGSSA	human
766	CDK5	SPYKFPSSPLRIPGG	human
767	CDK5	PGGNIYISPLKSPYK	human
768	CDK5	IYISPLKSPYKISEG	human
769	CDK5	RLVEQLLSPRTQAQR	human
770	CDK5	NSSDTVTSPQRAGPL	human
771	CDK5	TMLEDSVSPKKSTVL	human
772	CDK5	KVTSKCGSLGNIHHK	human
773	CDK5	KTPPAPKTPPSSGEP	human
774	CDK5	SSPGSPGTPGSRSRT	human
775	CDK5	TPGSRSRTPSLPTPP	human
776	CDK5	KKVAVVRTPPKSPSS	human
777	CDK5	VVRTPPKSPSSAKSR	human
778	CDK5	NVKSKIGSTENLKHQ	human
779	CDK5	DGKTKIATPRGAAPP	human
780	CDK5	SRTPSLPTPPTREPK	human
781	CDK5	GAEIVYKSPVVSGDT	human
782	CDK5	PVVSGDTSPRHLSNV	human
783	CDK5	DTSPRHLSNVSSTGS	human
784	CDK5	GSIDMVDSPQLATLA	human
785	CDK5	PAKAANRTPPKSPGD	human
786	CDK5	ANRTPPKSPGDPSKD	human
787	CDK5	GVTKAISSPTVSRLT	human
788	CDK5	SRSLYASSPGGVYAT	human
789	CDK5	IGSSHILTPTRFLDD	human
790	CDK5	VEVDAAVTPEERHLS	human
791	CDK5	YEKDDKLTPKIGFPW	human
792	CDK5	SGHFTMRSPFKCDAC	human
793	CDK5	GGNKKIETHKLTFRE	human
794	CDK5	VEGDAAETPPRPRTP	human
795	CDK5	RSRSRSRSPRPRGDS	human
796	CDK5	LLYSEAKTPIKWMAL	human
797	CDK5	SRMNGLPSPTHSAHC	human
798	CDK5	ATAGPKASPTPQKTS	human
799	CDK5	PQKTSAKSPGPMRRS	human
800	CDK5	GPMRRSKSPADSANG	human
801	CDK5	TSSSQLSTPKSKQSP	human
802	CDK5	STPKSKQSPISTPTS	human
803	CDK5	SKQSPISTPTSPGSL	human
804	CDK5	SPISTPTSPGSLRKH	human
805	CDK5	TSSDEVQSPVRVRMR	human
806	CDK5	PAARPPASPSPQRQA	human
807	CDK5	SGVAPAASPAAPSPG	human
808	CDK5	AASPAAPSPGSSGGG	human
809	CDK5	SVPAGRRSPTSSPTP	human
810	CDK5	VIEPLPVTPTRDVAT	human
811	CDK5	ISLLNVFTPQKTLEE	human
812	CDK5	TPAPRQSSPSKSSAS	human
813	CDK5	IFEEGFESPSKSEEQ	human
814	CDK5	RPNPCAYTPPSLKAV	human
815	CDK5	LIENRPQSPATGRTP	human
816	CDK5	APPLVQPSPPVARAA	human
817	CDK5	PPGIRPSSPVTVTAL	human
818	CDK5	GFGTSPLTPSARISA	human
819	CDK5	TRKSAPSSPTLDCEK	human
820	CDK5	ASLSLPATPVGKGTE	human
821	CDK5	GTENTFPSPKAIPNG	human
822	CDK5	IPNGFGTSPLTPSAR	human
823	CDK5	GETLPDSTPLGFYLR	human
824	CDK6	DTRQIQPSPPWSYDQ	human
825	CDK6	QYLGSIASPSVHPAT	human
826	CDK6	SPSVHPATPISPGRA	human
827	CDK6	VHPATPISPGRASGM	human
828	CDK6	TSSGSSPSSSSSNSV	human
829	CDK6	LLFGEGFSPLLPVQT	human
830	CDK6	PPLEEWPSPAPSFKE	human
831	CDK6	SWEDSSQSPTPRPKK	human
832	CDK6	KSYSGLRSPTRCVSE	human
833	CDK6	EVGGPFKTPIKETLP	human
834	CDK6	ETLPISSTPSKSVLP	human
835	CDK6	SKSVLPRTPESWRLT	human
836	CDK6	TPESWRLTPPAKVGG	human
837	CDK6	IDVPKPGSPEPQVSG	human
838	CDK6	VKKSIRDTPAKNAQK	human
839	CDK6	SGEQAEGSPGGPGDS	human
840	CDK6	NVRVSNGSPSLERMD	human
841	CDK6	NAGSVEQTPKKPGLR	human
842	CDK6	MYLSPVRSPKKKGST	human
843	CDK6	STRPPTLSPIPHIPR	human
844	CDK6	PIPHIPRSPYKFPSS	human
845	CDK6	SPYKFPSSPLRIPGG	human
846	CDK6	PGGNIYISPLKSPYK	human
847	CDK6	IYISPLKSPYKISEG	human
848	CDK6	KISEGLPTPTKMTPR	human
849	CDK6	LPTPTKMTPRSRILV	human
850	CDK6	SKALRISTPLTGVRY	human
851	CDK6	TLYDRYSSPPASTTR	human
852	CDK6	NMDAPPLSPYPFVRT	human
853	CDK7	GIPIRVYTHEVVTLW	human
854	CDK7	TETEGVPSTAIREIS	human
855	CDK7	GVPVRTYTHEVVTLW	human
856	CDK7	TYTHEVVTLWYRAPE	human
857	CDK7	HEVVTLWYRAPEILL	human
858	CDK7	YSYQMALTPVVVTLW	human
859	CDK7	YSFQMALTSVVVTLW	human
860	CDK7	PEEFISLSPPHEALD	human
861	CDK7	LHPPPQLSPFLQPHG	human
862	CDK7	LPPPPPVSPPALTPA	human
863	CDK7	ESFTMASSPAQRRRG	human
864	CDK7	GNDPLTSSPGRSSRR	human
865	CDK7	RRTDALTSSPGRDLP	human
866	CDK7	LPPFEDESEGLLGTE	human
867	CDK7	ESEGLLGTEGPLEEE	human
868	CDK7	DVEELTASQREAAER	human
869	CDK7	RRGLLYDSDEEDEER	human
870	CDK7	LPENNVLSPLPSQAM	human
871	CDK7	AHSSHLKSKKGQSTS	human
872	CDK7	LKSKKGQSTSRHKKL	human
873	CDK7	TPQSPSYSPTSPSYS	human
874	CDK7	SPSYSPTSPSYSPTS	human
875	CDK7	EIVPSPPSPPPLPRI	human
876	CDK7	SEEMVPSSPSPPPPP	human
877	CDK7	SSSTYPHSPTSSDPG	human
878	CDK7	EYPEPYASPPQPGLP	human
879	CDK7	RRRKKRTSIETNIRV	human
880	CDK7	MEPERRDSQDGSSYR	human
881	CDK7	GLAKSFGSPNRAYTH	human
882	CDK7	GSPNRAYTHQVVTRW	human
883	CDK7	IRSKPPYTDYVSTRW	human
884	CDK7	DCDFGDLTPLDF___	human
885	CDK7	FKTEGPDSD______	human
886	CDK9	NSQPNRYTNRVVTLW	human
887	CDK9	APPRRKGSQITQQST	human
888	CDK9	GSQITQQSTNQSRNP	human
889	CDK9	NQSRNPATTNQTEFE	human
890	CDK9	KPKKVAKSPAKAKAV	human
891	CDK9	LPENNVLSPLPSQAM	human
892	CDK9	LPNNTSSSPQPKKKP	human
893	CDK9	TPQSPSYSPTSPSYS	human
894	CDK9	SPSYSPTSPSYSPTS	human
895	CDK9	AIKVEPASPPYYSEK	human
896	CDK9	SPYKFPSSPLRIPGG	human
897	CDK9	PGGNIYISPLKSPYK	human
898	CDK9	IYISPLKSPYKISEG	human
899	CDK9	VAQTPMPSEYQNMTV	human
900	CDK9	PSEYQNMTVDILCND	human
901	CDK9	NSHPFPHSPNSSYPN	human
902	CDK9	PNSSYPNSPGSSSST	human
903	CDK9	SSSTYPHSPTSSDPG	human
904	CDK9	PTSSDPGSPFQMPAD	human
905	CDK9	PQSNIPETPPPGYLS	human
906	CDK9	DAGSPNLSPNPMSPA	human
907	CDK9	NLSPNPMSPAHNNLD	human
908	CDK9	MTSTYGRTPMYGSQT	human
909	CDK9	TPMYGSQTPMYGSGS	human
910	CDK9	MYGSGSRTPMYGSQT	human
911	CDK9	TPMYGSQTPLQDGSR	human
912	CDK9	PLQDGSRTPHYGSQT	human
913	CDK9	TPHYGSQTPLHDGSR	human
914	CDK9	PLHDGSRTPAQSGAW	human
915	CDK9	NYALKMNSPSQSSPG	human
916	CDK9	GQPTSMLSPRHRMSP	human
917	CDK9	MSPGVAGSPRIPPSQ	human
918	CDK9	FKTEGPDSD______	human
919	DAPK3	EFKNIFGTPEFVAPE	human
920	DAPK3	LGETKQETLTNISAV	human
921	DAPK3	KDPKRRMTIAQSLEH	human
922	DAPK3	PERRRLKTTRLKEYT	human
923	DAPK3	TTRLKEYTIKSHSSL	human
924	DAPK3	EYTIKSHSSLPPNNS	human
925	DAPK3	SSRRRAISETEENSD	human
926	DAPK3	RQRKRHKSDSISLSF	human
927	DAPK3	KKRPQRATSNVFAMF	human
928	DAPK3	QGRKRRQTSMTDFYH	human
929	DAPK3	PLSQETFSDLWKLLP	human
930	DAPK3	RLGKRVLSKLQSPSR	human
931	DAPK3	QKRHARVTVKYDRRE	human
932	DAPK3	PYHFRAPSRIFWRTV	human
933	DAPK3	KQTARKSTGGKAPRK	human
934	DYRK1A	PAPARPRSPSQTRKG	human
935	DYRK1A	VPPLPKVTPTKELQQ	human
936	DYRK1A	LDGTSGFSPAPKLVE	human
937	DYRK1A	PAPKLVESPKEGKGS	human
938	DYRK1A	AKKAKADSPVNGLPK	human
939	DYRK1A	ASPSRPESPRPPFDL	human
940	DYRK1A	SNSGRARSDPTHQHR	human
941	DYRK1A	STISGRLSPIMTEQD	human
942	DYRK1A	PSVEPPLSQETFSDL	human
943	DYRK1A	FLISPPASPPVGWKQ	human
944	DYRK1A	ATPGRGDTPGHATPG	human
945	DYRK1A	PARKLTATPTPLGGM	human
946	DYRK1A	KTVEGAGSIAAATGF	human
947	DYRK1A	KPAPRPSTQHKHERL	human
948	DYRK1A	TPGSRSRTPSLPTPP	human
949	DYRK1A	PVVSGDTSPRHLSNV	human
950	DYRK1A	SSSSGGSSGTSNSGR	human
951	DYRK1A	QTRRPEYTPIHLS__	human
952	DYRK2	FLMECRNSPVTKTPP	human
953	DYRK2	SQSHLRNSPEDKRAG	human
954	DYRK2	TPRSRERSPSPLRGN	human
955	DYRK2	LRGNVVPSPLPTRRT	human
956	DYRK2	PAPSAKSSPSKHQPP	human
957	DYRK2	PASSAKTSPAKQQAP	human
958	DYRK2	PAGSARGSPTRPNPP	human
959	DYRK2	PHRYRPGTVALREIR	human
960	DYRK2	QMNKYLYSVKDTYLQ	human
961	DYRK2	VPVERRPSPGPRKRQ	human
962	DYRK2	HGNRPSTTVRVHRSS	human
963	DYRK2	AMDDLMLSPDDIEQW	human
964	DYRK2	PSANKPCSKQPPPQP	human
965	DYRK2	PPPQPQHTPSPAAPP	human
966	DYRK2	GGGAGPVSPQHHELT	human
967	DYRK2	PTCRGALTPSIRNLA	human
968	DYRK2	TPGSRSRTPSLPTPP	human
969	GSK3A	INRYTNTSKTVSFEA	human
970	GSK3A	LSASPSSSPSQSPPR	human
971	GSK3A	PSSSPSQSPPRDPPG	human
972	GSK3A	PSWHLADSPAVNGAT	human
973	GSK3A	PLPSGLLTPPQSGKK	human
974	GSK3A	KTVTPASSAKTSPAK	human
975	GSK3A	QQQSYLDSGIHSGAT	human
976	GSK3A	YLDSGIHSGATTTAP	human
977	GSK3A	GIHSGATTTAPSLSG	human
978	GSK3A	RGEPNVSYICSRYYR	human
979	GSK3A	CDSDYAPSRRMTSVA	human
980	GSK3A	QARAHGLSLIPSTGL	human
981	GSK3A	KKFELLPTPPLSPSR	human
982	GSK3A	TSLDGTRSRSHTSEG	human
983	GSK3A	TPEKTVDSQGPTPVC	human
984	GSK3A	TVDSQGPTPVCTPTF	human
985	GSK3A	AGAAASPSPPLSSCS	human
986	GSK3A	KKVAVVRTPPKSPSS	human
987	GSK3A	NVKSKIGSTENLKHQ	human
988	GSK3A	GAEIVYKSPVVSGDT	human
989	GSK3A	PVVSGDTSPRHLSNV	human
990	GSK3A	PGETPPLSPIDMESQ	human
991	GSK3A	VPEMPGETPPLSPID	human
992	GSK3A	RVKEEPPSPPQSPRV	human
993	GSK3A	KVTSKCGSLGNIHHK	human
994	GSK3B	PPGDYSTTPGGTLFS	human
995	GSK3B	GGTLFSTTPGGTRII	human
996	GSK3B	AKEAETKSPLVSPSK	human
997	GSK3B	ESTPDGFSCSSSLSA	human
998	GSK3B	LRRAIQLSMQGSSRN	human
999	GSK3B	SESPRPCSLPIRPCY	human
1000	GSK3B	PSWHLADSPAVNGAT	human
1001	GSK3B	KSTFREESPLRIKMI	human
1002	GSK3B	STISDFMSPGPTDLL	human
1003	GSK3B	DFMSPGPTDLLSSSL	human
1004	GSK3B	TSPSPISSPTFSPIE	human
1005	GSK3B	PISSPTFSPIEFQIG	human
1006	GSK3B	VPSGSSGSLSTSSSS	human
1007	GSK3B	PATPKTTTPPSSPPP	human
1008	GSK3B	KTTTPPSSPPPTAVS	human
1009	GSK3B	EEVDLACTPTDVRDV	human
1010	GSK3B	DELDQASTPTDVRDI	human
1011	GSK3B	QGPSQTSTPTDVTAI	human
1012	GSK3B	AVCADPCSLIPTPDK	human
1013	GSK3B	DPCSLIPTPDKEDDD	human
1014	GSK3B	PLPSGLLTPPQSGKK	human
1015	GSK3B	SNLQRMGSSESTDSG	human
1016	GSK3B	RSVPEPLSPVSSLQA	human
1017	GSK3B	VQARLERSSSKSLER	human
1018	GSK3B	KRSKIPRSQGCSREA	human
1019	GSK3B	IPRSQGCSREASPSR	human
1020	GSK3B	QGCSREASPSRLSVA	human
1021	GSK3B	ALERFDHSPTPSASS	human
1022	GSK3B	QKRREILSRRPSYRK	human
1023	GSK3B	PVCEVSVTPKTVTPA	human
1024	GSK3B	SVTPKTVTPASSAKT	human
1025	GSK3B	KTVTPASSAKTSPAK	human
1026	GSK3B	TTTPKGGTPAGSARG	human
1027	GSK3B	QQQSYLDSGIHSGAT	human
1028	GSK3B	YLDSGIHSGATTTAP	human
1029	GSK3B	GIHSGATTTAPSLSG	human
1030	GSK3B	STPKSKQSPISTPTS	human
1031	GSK3B	RHRDNRRSPSLERSY	human
1032	GSK3B	PEEFISLSPPHEALD	human
1033	GSK3B	GGFPPLNSVSPSPLM	human
1034	GSK3B	PLNSVSPSPLMLLHP	human
1035	GSK3B	LHPPPQLSPFLQPHG	human
1036	GSK3B	EPRSGTNSPPPPFSD	human
1037	GSK3B	RLQQRRGSQPETRTG	human
1038	GSK3B	NYPFPLTSWPCSFSP	human
1039	GSK3B	SMRPDVSSPPSSSST	human
1040	GSK3B	RGEPNVSYICSRYYR	human
1041	GSK3B	RPASVPPSPSLSRHS	human
1042	GSK3B	PSLSRHSSPHQSEDE	human
1043	GSK3B	TAPAETATPAPVEKS	human
1044	GSK3B	ACSSAPGSGPSSPNN	human
1045	GSK3B	APGSGPSSPNNSSGS	human
1046	GSK3B	DEGHSNSSPRHSEAA	human
1047	GSK3B	RVKEEPPSPPQSPRV	human
1048	GSK3B	VPEMPGETPPLSPID	human
1049	GSK3B	PGETPPLSPIDMESQ	human
1050	GSK3B	QTVPEARSRDATPPV	human
1051	GSK3B	EARSRDATPPVSPIN	human
1052	GSK3B	LSDSRTLSSSSMDLS	human
1053	GSK3B	QATYFPPSPPSSEPG	human
1054	GSK3B	KKFELVPSPPTSPPW	human
1055	GSK3B	LVPSPPTSPPWGLGP	human
1056	GSK3B	AILNPPPSPATERSH	human
1057	GSK3B	PPGEPGLSHSGSEQP	human
1058	GSK3B	KLDTFCGSPPYAAPE	human
1059	GSK3B	NNTSTDGSLPSTPPP	human
1060	GSK3B	QARAHGLSLIPSTGL	human
1061	GSK3B	PPSSTDRSPYEKVSA	human
1062	GSK3B	KKFELLPTPPLSPSR	human
1063	GSK3B	NIQENTQTPTVQEES	human
1064	GSK3B	SQDFLLFSPEVESLP	human
1065	GSK3B	GGEEETKSPPAEEAA	human
1066	GSK3B	QPIHDSKSPGASNLK	human
1067	GSK3B	EPLCPLPSPPTSDSD	human
1068	GSK3B	PLPSPPTSDSDSDSE	human
1069	GSK3B	AVFTDLASVDNSEFQ	human
1070	GSK3B	TPEKTVDSQGPTPVC	human
1071	GSK3B	TVDSQGPTPVCTPTF	human
1072	GSK3B	CPTYFPPSPTGSLTQ	human
1073	GSK3B	FPPSPTGSLTQDPAR	human
1074	GSK3B	NFDFVTETPLEGDFA	human
1075	GSK3B	EEDHVDLSLSCTLVP	human
1076	GSK3B	LKSKKGQSTSRHKKL	human
1077	GSK3B	VPRPHVQSVLLTPQD	human
1078	GSK3B	HVQSVLLTPQDEFFI	human
1079	GSK3B	GSKGLWDSLSVEEAV	human
1080	GSK3B	SEEDRSKSAPTSPCD	human
1081	GSK3B	MKIDEPSTPYHSMMG	human
1082	GSK3B	SHLGPHRSTPESRAA	human
1083	GSK3B	PHRSTPESRAAVQEL	human
1084	GSK3B	PRGMGPGTPAGYGRG	human
1085	GSK3B	SNPEASSSTSVTPDV	human
1086	GSK3B	ASSSTSVTPDVSDNE	human
1087	GSK3B	LKLVRPVSVPSSKKP	human
1088	GSK3B	VRPVSVPSSKKPPSL	human
1089	GSK3B	DQYPYAASPATAASF	human
1090	GSK3B	PDKQFLISPPASPPV	human
1091	GSK3B	SPGSSSSTYPHSPTS	human
1092	GSK3B	GRKSSTGSPTSPLNA	human
1093	GSK3B	TSLSDEDSGKGSQPP	human
1094	GSK3B	DEDSGKGSQPPSPPS	human
1095	GSK3B	GKGSQPPSPPSPAPS	human
1096	GSK3B	SQPPSPPSPAPSSFS	human
1097	GSK3B	SPPSPAPSSFSSTSV	human
1098	GSK3B	PAPSSFSSTSVSSLE	human
1099	GSK3B	SFSSTSVSSLEAEAY	human
1100	GSK3B	RVSPPPPSDTSSKDH	human
1101	GSK3B	PPPSDTSSKDHSGSE	human
1102	GSK3B	DTSSKDHSGSESPIS	human
1103	GSK3B	KDHSGSESPISDEEE	human
1104	GSK3B	AQKSEGKSLPSSPSS	human
1105	GSK3B	PIPQISSTPKTSEEA	human
1106	GSK3B	ADEEPESTPVPLLGS	human
1107	GSK3B	EESLAEMSIMTTELQ	human
1108	GSK3B	AEMSIMTTELQSLCS	human
1109	GSK3B	TEVEDTLTPPPSDAG	human
1110	GSK3B	PPPSDAGSPFQSSPL	human
1111	GSK3B	LAHDRAPSRKDSLES	human
1112	GSK3B	TDAGLKESPLQTPTE	human
1113	GSK3B	LKESPLQTPTEDGSE	human
1114	GSK3B	KVTSKCGSLGNIHHK	human
1115	GSK3B	KTPPAPKTPPSSGEP	human
1116	GSK3B	PPKSGDRSGYSSPGS	human
1117	GSK3B	SSPGSPGTPGSRSRT	human
1118	GSK3B	TPGSRSRTPSLPTPP	human
1119	GSK3B	KKVAVVRTPPKSPSS	human
1120	GSK3B	VVRTPPKSPSSAKSR	human
1121	GSK3B	NVKSKIGSTENLKHQ	human
1122	GSK3B	DGKTKIATPRGAAPP	human
1123	GSK3B	ATRIPAKTPPAPKTP	human
1124	GSK3B	SRTPSLPTPPTREPK	human
1125	GSK3B	GAEIVYKSPVVSGDT	human
1126	GSK3B	VYKSPVVSGDTSPRH	human
1127	GSK3B	PVVSGDTSPRHLSNV	human
1128	GSK3B	DTSPRHLSNVSSTGS	human
1129	GSK3B	GSIDMVDSPQLATLA	human
1130	GSK3B	LPGSRPGSPEREVPA	human
1131	GSK3B	VVSASLISPASTPSC	human
1132	GSK3B	SLISPASTPSCLSAA	human
1133	GSK3B	ASTPSCLSAASSIDN	human
1134	GSK3B	SCLSAASSIDNLTGP	human
1135	GSK3B	SPPKTKTSPKLSNKE	human
1136	GSK3B	PVLRSVNSREPSQVI	human
1137	GSK3B	PDLKNVKSKIGSTEN	human
1138	GSK3B	QAHSLPLSPASTRQQ	human
1139	GSK3B	KTTSQAHSLPLSPAS	human
1140	GSK3B	VEVDAAVTPEERHLS	human
1141	GSK3B	VPPSPSLSRHSSPHQ	human
1142	GSK3B	YRYPRPASVPPSPSL	human
1143	GSK3B	AGQKTPDSGHVSQEP	human
1144	GSK3B	NASGSTSTPAPSRTA	human
1145	GSK3B	STSTPAPSRTASFSE	human
1146	GSK3B	GHPTPPPTPVPSPHP	human
1147	GSK3B	HLQPGHPTPPPTPVP	human
1148	GSK3B	SSNASTISGRLSPIM	human
1149	GSK3B	PAPKTPPSSGEPPKS	human
1150	GSK3B	GSPGTPGSRSRTPSL	human
1151	GSK3B	SSPVKTTSQAHSLPL	human
1152	GSK3B	SEAASLSSLNSSESD	human
1153	GSK3B	LLDEYNVTPSPPGTV	human
1154	GSK3B	VTPSPPGTVLTSALS	human
1155	GSK3B	GPNRSFLSLKHTPMG	human
1156	GSK3B	MEGYRAPSRQDVYGP	human
1157	GSK3B	GTARRTGTPSDPRRR	human
1158	GSK3B	SEPVAKESTEASKEP	human
1159	GSK3B	KEPSPTKTPTISPVI	human
1160	GSK3B	EPVPPPPTPRSQYLS	human
1161	GSK3B	KKAESGKSASTEVPG	human
1162	GSK3B	ESEQSMDSEEPDSRG	human
1163	GSK3B	EPDSRGGSPQMDDIK	human
1164	GSK3B	NGFYHFGSTSSSPPI	human
1165	GSK3B	HFGSTSSSPPISPAS	human
1166	GSK3B	TSSSPPISPASSDLS	human
1167	GSK3B	DQTNVLSSTFLSPQC	human
1168	GSK3B	VLSSTFLSPQCSPQH	human
1169	GSK3B	TFLSPQCSPQHSPLG	human
1170	GSK3B	DCDFGDLTPLDF___	human
1171	GSK3B	AFGGGLLSPGPEAT_	human
1172	GSK3B	HLYPPPPSPCTDSS_	human
1173	HIPK2	DTRQIQPSPPWSYDQ	human
1174	HIPK2	SPSVHPATPISPGRA	human
1175	HIPK2	VHPATPISPGRASGM	human
1176	HIPK2	SLQVKPETPASAAVA	human
1177	HIPK2	PGVVMASSPALPTQP	human
1178	HIPK2	AHPPHAPSPGQTVKP	human
1179	HIPK2	PRKQPPVSPGTALVG	human
1180	HIPK2	KEPSEVPTPKRPRGR	human
1181	HIPK2	KTRKTTTTPGRKPRG	human
1182	HIPK2	PRGRPKGSKNKGAAK	human
1183	HIPK2	NVRVSNGSPSLERMD	human
1184	HIPK2	AMDDLMLSPDDIEQW	human
1185	HIPK2	MEPAPARSPRPQQDP	human
1186	HIPK2	PSEGRQPSPSPSPTE	human
1187	HIPK2	PQPQHTPSPAAPPAA	human
1188	HIPK2	AAERPGGTPTPVIAY	human
1189	HIPK2	AAPPAPPTPPPPTLP	human
1190	HIPK2	QRRQASNTPSHIPIS	human
1191	HIPK2	YQPIPQPTTPVSSFT	human
1192	HIPK2	GRSYDTYTPPHMQTH	human
1193	IRAK1	LCEISRGTHNFSEEL	human
1194	IRAK1	RTQTVRGTLAYLPEE	human
1195	IRAK1	PQAAKAISNKDQHSI	human
1196	IRAK1	ISNKDQHSISYTLSR	human
1197	IRAK1	DQHSISYTLSRAQTV	human
1198	IRAK1	YTLSRAQTVVVEYTH	human
1199	IRAK1	VPGSQSNSDTQSVQS	human
1200	IRAK1	QCPVGFNTLAFPSMK	human
1201	IRAK1	FNTLAFPSMKRKDVV	human
1202	IRAK1	QCPVGLNTLAFPSIN	human
1203	IRAK1	NTIDLPMSPRTLDSL	human
1204	IRAK1	GSSPSQSSMVARTQT	human
1205	IRAK1	CERSGQRTASVLWPW	human
1206	IRAK4	GSSPSQSSMVARTQT	human
1207	IRAK4	RTQTVRGTLAYLPEE	human
1208	IRAK4	MNKPITPSTYVRCLN	human
1209	IRAK4	KTANTLPSKEAITVQ	human
1210	IRAK4	QSYMPPDSSSPENKS	human
1211	IRAK4	YKGYVNNTTVAVKKL	human
1212	IRAK4	ASEKFAQTVMTSRIV	human
1213	IRAK4	KFAQTVMTSRIVGTT	human
1214	IRAK4	KLPTDNQTKKPETYL	human
1215	IRAK4	NQTKKPETYLMPKDG	human
1216	IRAK4	KSTATDITGPIILQT	human
1217	IRAK4	QKSGQDVSQAQRQIK	human
1218	IRAK4	QRSRKRLSQDAYRRN	human
1219	IRAK4	PGPQSPGSPLEEERQ	human
1220	IRAK4	PLEEERQTQRSKPQP	human
1221	IRAK4	EERQTQRSKPQPAVP	human
1222	IRAK4	PAVPPRPSADLILNR	human
1223	IRAK4	PQAAKAISNKDQHSI	human
1224	IRAK4	ISNKDQHSISYTLSR	human
1225	IRAK4	DQHSISYTLSRAQTV	human
1226	IRAK4	YTLSRAQTVVVEYTH	human
1227	IRAK4	GSQSNSDTQSVQSTI	human
1228	IRAK4	QCPVGFNTLAFPSMK	human
1229	IRAK4	FNTLAFPSMKRKDVV	human
1230	LRRK2	RPHFPQFSYSASGTA	human
1231	LRRK2	QGRDKYKTLRQIRQG	human
1232	LRRK2	ASANALSTLLEQNVN	human
1233	LRRK2	PEESREDTEFHHKLN	human
1234	LRRK2	QDVRKALTISIGKGD	human
1235	LRRK2	GPLFPDKTSNLRKQT	human
1236	LRRK2	TSNLRKQTNIASTLA	human
1237	LRRK2	KQTNIASTLARMVIR	human
1238	LRRK2	NKISGICSPLRLKEL	human
1239	LRRK2	RVEKLHLSHNKLKEI	human
1240	LRRK2	SYNLELRSFPNEMGK	human
1241	LRRK2	PNEMGKLSKIWDLPL	human
1242	LRRK2	RLKKAVPYNRMKLMI	human
1243	LRRK2	KLMIVGNTGSGKTTL	human
1244	LRRK2	GNTGSGKTTLLQQLM	human
1245	LRRK2	LLQQLMKTKKSDLGM	human
1246	LRRK2	DLGMQSATVGIDVKD	human
1247	LRRK2	FAGREEFYSTHPHFM	human
1248	LRRK2	STHPHFMTQRALYLA	human
1249	LRRK2	FNIKARASSSPVILV	human
1250	LRRK2	SPVILVGTHLDVSDE	human
1251	LRRK2	VGTHLDVSDEKQRKA	human
1252	LRRK2	KQRKACMSKITKELL	human
1253	LRRK2	KACMSKITKELLNKR	human
1254	LRRK2	GFPAIRDYHFVNATE	human
1255	LRRK2	DYHFVNATEESDALA	human
1256	LRRK2	ALAKLRKTIINESLN	human
1257	LRRK2	RKTIINESLNFKIRD	human
1258	LRRK2	ELEKIILSERKNVPI	human
1259	LRRK2	KIMAQILTVKVEGCP	human
1260	LRRK2	KFPKNYMSQYFKLLE	human
1261	LRRK2	NPDQPRLTIPISQIA	human
1262	LRRK2	PRLTIPISQIAPDLI	human
1263	LRRK2	VKIFNKHTSLRLLRQ	human
1264	LRRK2	QQDKASLTRTLQHRI	human
1265	LRRK2	GIKTSEGTPGFRAPE	human
1266	LRRK2	CNSFSKQSKQKNFLL	human
1267	LRRK2	NRKNTEGTQKQKEIQ	human
1268	LRRK2	NHSVAKETARRRAML	human
1269	LRRK2	LAEKMRRTSVE____	human
1270	MAP2K1	HDHTGFLTEYVATRW	human
1271	MAP2K1	RGEPNVSYICSRYYR	human
1272	MAP2K1	TVNQSLLSPLVLEVD	human
1273	MAP2K1	RPRGQRDSSYYWEIE	human
1274	MAP2K1	DGRMVQLSPPALAAP	human
1275	MAP2K1	LSSYGMDSRPPMAIF	human
1276	MAP2K1	PEVLRPETPRPVDIG	human
1277	MAP2K1	PVYSPPGSPPPGDPR	human
1278	MAP2K1	PRIFQGYSFVAPSIL	human
1279	MAP2K1	SPGVPMQTPCFTLQY	human
1280	MAP2K1	KSPSVPKSPTPKSPP	human
1281	MAP2K1	PKSPTPKSPPSRKKD	human
1282	MAP2K1	MATSPQKSPSVPKSP	human
1283	MAP2K4	KRVNTKRSSRAFRAH	human
1284	MAP2K4	AGTSFMMTPYVVTRY	human
1285	MAP2K4	GGVLFPGTDHIDQWN	human
1286	MAP2K4	DVLFPADSEHNKLKA	human
1287	MAP2K4	GVIRGQPSPLAQVQQ	human
1288	MAP2K4	TNFMMTPYVVTRYYR	human
1289	MAP2K4	ISGQLVDSIAKTRDA	human
1290	MAP2K4	LVDSIAKTRDAGCRP	human
1291	MAP2K4	RHTDDEMTGYVATRW	human
1292	MAP2K4	VEPKTETYVEANMGL	human
1293	MAP2K4	ADSEMTGYVVTRWYR	human
1294	MAP3K5	GDNVLINTYSGVLKI	human
1295	MAP3K5	GINPCTETFTGTLQY	human
1296	MAP3K5	CTETFTGTLQYMAPE	human
1297	MAP3K5	NEYLRSISLPVPVLV	human
1298	MAP3K5	TNAENTASQSPRTRG	human
1299	MAP3K5	QSPRTRGSRRQIQRL	human
1300	MAP3K5	AGTSFMMTPYVVTRY	human
1301	MAP3K5	ISGYLVDSVAKTMDA	human
1302	MAP3K5	LVDSIAKTRDAGCRP	human
1303	MAP3K5	GGRRPGTSPALLQGT	human
1304	MAP3K5	RHTDDEMTGYVATRW	human
1305	MAP3K5	QVSSSSSSHSLSASD	human
1306	MAP3K5	SSSSHSLSASDTGLP	human
1307	MAP3K5	LWDHATMTEVKSLNF	human
1308	MAP3K5	ATMTEVKSLNFNMSV	human
1309	MAP3K5	YIQKQAQTERKSGKR	human
1310	MAP3K5	FGGYIQKTERKSGKR	human
1311	MAP3K5	IQKTERKSGKRQTER	human
1312	MAP3K5	QAQTERKSGKRQTER	human
1313	MAP3K8	RNSPVTKTPPRDLPT	human
1314	MAP3K8	DTEWRSVTLPRDLQS	human
1315	MAP3K8	GIPIRVYTHEVVTLW	human
1316	MAP3K8	LVQGISFSQPTCPDH	human
1317	MAP3K8	EILSRRPSYRKILND	human
1318	MAP3K8	VVQRSSLSRERGEKA	human
1319	MAP3K8	PATKRSFSKEVEERS	human
1320	MAP3K8	QGRDKYKTLRQIRQG	human
1321	MAP3K8	DGKKRKRSRKESYSI	human
1322	MAP3K8	VSGQLIDSMANSFVG	human
1323	MAP3K8	LIDSMANSFVGTRSY	human
1324	MAP3K8	ISGYLVDSVAKTMDA	human
1325	MAP3K8	HQLFRGFSFVATGLM	human
1326	MAP3K8	LELCRRRSLLELHKR	human
1327	MAPKAPK2	VVGARRSSWRVVSSI	human
1328	MAPKAPK2	CSLERQLSLEQEVQQ	human
1329	MAPKAPK2	SKLMRSASFNTDPYV	human
1330	MAPKAPK2	RPHFPQFSYSASGTA	human
1331	MAPKAPK2	AVKDRAGSIVLKVLI	human
1332	MAPKAPK2	GRFCRSSSMADRSSR	human
1333	MAPKAPK2	PSWHLADSPAVNGAT	human
1334	MAPKAPK2	GGFPRRHSVTLPSSK	human
1335	MAPKAPK2	RFRDRSFSEGGERLL	human
1336	MAPKAPK2	PRLQHSFSFAGFPSA	human
1337	MAPKAPK2	RRFRRSQSDCGELGD	human
1338	MAPKAPK2	PPLRRSPSRTEKQEE	human
1339	MAPKAPK2	VLRNITNSQAPDGRR	human
1340	MAPKAPK2	QRLFRSPSMPCSVIR	human
1341	MAPKAPK2	VQNKRRRSVTPPEEQ	human
1342	MAPKAPK2	ARVLRSKSLCHDEIE	human
1343	MAPKAPK2	SGLYRSPSMPENLNR	human
1344	MAPKAPK2	EILSRRPSYRKILND	human
1345	MAPKAPK2	PPLLRPLSENSGDEN	human
1346	MAPKAPK2	NIKRKVTSVSTLKSE	human
1347	MAPKAPK2	FSLLRGPSWDPFRDW	human
1348	MAPKAPK2	PAYSRALSRQLSSGV	human
1349	MAPKAPK2	RALSRQLSSGVSEIR	human
1350	MAPKAPK2	ISVSRSTSFRGGMGS	human
1351	MAPKAPK2	RSFHRSLSSSLQAPV	human
1352	MAPKAPK2	KDLGRSESLRVVCRP	human
1353	MAPKAPK2	PKLARQASIELPSMA	human
1354	MAPKAPK2	VPQTPLHTSRVLKED	human
1355	MAPKAPK2	SHLVSRPSTSSRRRA	human
1356	MAPKAPK2	SSRRRAISETEENSD	human
1357	MAPKAPK2	VAPERQPSWDPSPVS	human
1358	MAPKAPK2	PLSQETFSDLWKLLP	human
1359	MAPKAPK2	NHYYRNNSFTAPSTV	human
1360	MAPKAPK2	DTSYINTSLIQDYRH	human
1361	MAPKAPK2	LTIPPRFSIAPSSLD	human
1362	MAPKAPK2	DMLQQLHSVNASKPS	human
1363	MAPKAPK2	RGLKRSLSEMEIGMV	human
1364	MAPKAPK2	KGFRRAVSELDAKQA	human
1365	MAPKAPK2	RFIGRRQSLIEDARK	human
1366	MAPKAPK2	GELLHCLSEEPEIRA	human
1367	MAPKAPK2	TALYKSLSVPAASTA	human
1368	MAPKAPK2	TTSTRTYSLGSALRP	human
1369	MAPKAPK2	LRPSTSRSLYASSPG	human
1370	MAPKAPK2	GVRLLQDSVDFSLAD	human
1371	MAPKAPK2	SRSLYASSPGGVYAT	human
1372	MAPKAPK2	GSEGDSESGEEEELG	human
1373	MAPKAPK2	KLIDRTESLNRSIEK	human
1374	MAPKAPK2	PVLRQSISFSGLPSG	human
1375	MAPKAPK2	SSPSGVTSRLPGRST	human
1376	MAPKAPK2	RLPGRSTSLVEGRSC	human
1377	MARK1	KKVAVVRTPPKSPSS	human
1378	MARK1	NVKSKIGSTENLKHQ	human
1379	MARK1	KVTSKCGSLGNIHHK	human
1380	MARK1	NVQSKCGSKDNIKHV	human
1381	MARK1	KHVPGGGSVQIVYKP	human
1382	MARK1	RVQSKIGSLDNITHV	human
1383	MARK1	GAEIVYKSPVVSGDT	human
1384	MARK1	GSIDMVDSPQLATLA	human
1385	MARK1	KSPEKRSSLPRPSSI	human
1386	MARK1	NVKSKIGSTDNIKYQ	human
1387	MARK1	HVTSKCGSLKNIRHR	human
1388	MARK1	VASPRRLSNVSSSGS	human
1389	MARK1	RRLSNVSSSGSINLL	human
1390	MARK1	SNVSSSGSINLLESP	human
1391	MARK1	KAQAKVGSLDNVGHL	human
1392	MARK1	SRLATNTSAPDLKNV	human
1393	MARK1	NVRSKVGSTENIKHQ	human
1394	MARK2	PVDPRRRSLPAGDAL	human
1395	MARK2	SRLSPPHSPRDFTRM	human
1396	MARK2	FPLRKTASEPNLKLR	human
1397	MARK2	KTLPRSSSMAAGLER	human
1398	MARK2	HKVQRSVSANPKQRR	human
1399	MARK2	PLHVRRSSDPALIGL	human
1400	MARK2	VDDQKAGSPSRDVGP	human
1401	MARK2	QRLSSAHSMSDLSGS	human
1402	MARK2	IENAHERSWPQGLAT	human
1403	MARK2	NVKSKIGSTENLKHQ	human
1404	MARK2	RVQSKIGSLDNITHV	human
1405	MARK2	TLEERMKSTEVLPEK	human
1406	MELK	VLRNITNSQAPDGRR	human
1407	MELK	QRLFRSPSMPCSVIR	human
1408	MELK	SDLPRIKTEIEALKN	human
1409	MELK	KPKGNKDYHLQTCCG	human
1410	MELK	HLQTCCGSLAYAAPE	human
1411	MELK	VDPKKRISMKNLLNH	human
1412	MELK	PVRLRLSSFSCGQAS	human
1413	MELK	SFSCGQASATPFTDI	human
1414	MELK	DIKSNNWSLEDVTAS	human
1415	MELK	VTASDKNYVAGLIDY	human
1416	MELK	DLSTGAATPRTSQFT	human
1417	MELK	GAATPRTSQFTKYWT	human
1418	MELK	SQFTKYWTESNGVES	human
1419	MELK	TESNGVESKSLTPAL	human
1420	MELK	GVESKSLTPALCRTP	human
1421	MELK	ENVYTPKSAVKNEEY	human
1422	MELK	SAVKNEEYFMFPEPK	human
1423	MELK	TGTDKLMTGVISPER	human
1424	MELK	SPERRCRSVELDLNQ	human
1425	MELK	KGAKVFGSLERGLDK	human
1426	MELK	RGLDKVITVLTRSKR	human
1427	NEK2	ETRRLDESLTQSLTS	human
1428	NEK2	LDESLTQSLTSPGPV	human
1429	NEK2	LGYPFALSKSSMYTV	human
1430	NEK2	NQVSSEVTSQLYASL	human
1431	NEK2	VTSQLYASLRLSRQA	human
1432	NEK2	LYASLRLSRQAEATA	human
1433	NEK2	ARILNHDTSFAKTFV	human
1434	NEK2	FAKTFVGTPYYMSPE	human
1435	NEK2	RRIPYRYSDELNEII	human
1436	NEK2	ENLLKNYSLLKERKF	human
1437	NEK2	SKENIMRSENSESQL	human
1438	NEK2	MRSENSESQLTSKSK	human
1439	NEK2	QLRAQALSDIEKNYQ	human
1440	NEK2	EKKKPNATRPVTPPR	human
1441	NEK2	LKKSFQDSLEDIKKR	human
1442	NEK2	TDLCFLNSPIFKQKK	human
1443	NEK2	TPPRGMITKQAKK__	human
1444	NEK6	KIADFGMSRNLYAGD	human
1445	NEK6	ITSTLASSFKRRRSS	human
1446	NEK6	VLKNLNNSNLFSPVN	human
1447	NEK6	TSRCLIKSPDRLADI	human
1448	NEK6	EGGQLNESMDHGGVG	human
1449	NEK6	DDSTLSESANQVFLG	human
1450	NEK6	NQVFLGFTYVAPSVL	human
1451	NEK6	DTGGLGRSITSPTTL	human
1452	NEK6	PPFNPNVSGPNDLRH	human
1453	NEK6	AEAFLGFSYAPPTDS	human
1454	PAK1	PVDPRRRSLPAGDAL	human
1455	PAK1	HAWNKDRTQIAICPN	human
1456	PAK1	QETYKRISRVEFTFP	human
1457	PAK1	VEIRSRHSSYPAGTE	human
1458	PAK1	PFRGRSRSAPPNLWA	human
1459	PAK1	GRELRRMSDEFVDSF	human
1460	PAK1	KTLGRRDSSDDWEIP	human
1461	PAK1	KTQTPPVSPAPQPTE	human
1462	PAK1	TEERLPSSPVYEDAA	human
1463	PAK1	REGTRVQSVEQIREV	human
1464	PAK1	QYGLKMKTSRAFFSE	human
1465	PAK1	GTGASRSSHSSDSGG	human
1466	PAK1	IKRSKKNSLALSLTA	human
1467	PAK1	TRRRRAPSVANVGSH	human
1468	PAK1	FEDRKDGSCGVAYVV	human
1469	PAK1	AIDAKVHSPSGALEE	human
1470	PAK1	SERKDELSDWSLAGE	human
1471	PAK1	EKEAARRSRRIDRHL	human
1472	PAK1	RRDRQAFSMYEPGSA	human
1473	PAK1	PALEPVRSSLRLLNA	human
1474	PAK1	TKQTARKSTGGKAPR	human
1475	PAK1	NCPERIITLTGPTNA	human
1476	PAK1	IKEIRESTGAQVQVA	human
1477	PAK1	DTFWKGTTRTRPRNG	human
1478	PAK1	CPRLRIFSHPNVLPV	human
1479	PAK1	KESLRSRSTRMSTVS	human
1480	PAK1	VNSVRRKSCLVKEVE	human
1481	PAK1	PDRKKRYTVVGNPYW	human
1482	PAK1	RTPGRPLSSYGMDSR	human
1483	PAK1	RQLRKVRSVELDQLP	human
1484	PAK1	DTDMKRLSMEIEKEK	human
1485	PAK1	KRPQRATSNVFAMFD	human
1486	PAK1	SKITRKKSVITYSPT	human
1487	PAK1	SNSQKYMSFTDKSAE	human
1488	PAK1	PRPEHTKSVYTRSVI	human
1489	PAK1	WNLENRFSGWYDADL	human
1490	PAK1	QVKIWRRSYDVPPPP	human
1491	PAK1	SANDKVYTVEKADNF	human
1492	PAK1	EVLVDPRSRRRYVRG	human
1493	PAK1	ELDELMASLSDFKIQ	human
1494	PAK1	RPRGQRDSSYYWEIE	human
1495	PAK1	LESFKKQSFVLKEGV	human
1496	PAK1	KGMLARGSYSIKSRF	human
1497	PAK1	QPAPKQDSSPHLTSQ	human
1498	PAK1	EGVARRMTVETDYCL	human
1499	PAK1	QACARTFSRMSLLHK	human
1500	PAK1	KELEKRASGQAFELI	human
1501	PAK1	SVPEFPLSPPKKKDL	human
1502	PAK1	GVDDKFYSKLDQEDA	human
1503	PAK1	VRSFLKRSKLGRYNE	human
1504	PAK1	SRSLYASSPGGVYAT	human
1505	PAK1	GPYTRVQSMALPPGV	human
1506	PAK1	IFRKVRFSFEQPDGR	human
1507	PAK1	HISKTSLSVDPSRVD	human
1508	PAK1	YMSFTDKSAEDYNSS	human
1509	PAK1	TKSVYTRSVIEPLPV	human
1510	PAK1	KKDRFYRSILPGDKT	human
1511	PAK1	APPMRNTSTMIGAGS	human
1512	PAK1	ALNVKAVSETPAVPP	human
1513	PAK1	VAILLFKSG______	human
1514	PAK2	APTPPKRSSSFREMD	human
1515	PAK2	EGVRNIKSMWEKGNV	human
1516	PAK2	GLKVGVSSRINEWLT	human
1517	PAK2	RDIARRRSLGNIKFI	human
1518	PAK2	YSHKGHLSEGLVTKW	human
1519	PAK2	MTAKMETTFYDDALN	human
1520	PAK2	QSSNGHITTTPTPTQ	human
1521	PAK2	GHITTTPTPTQFLCP	human
1522	PAK2	RLEEKVKTLKAQNSE	human
1523	PAK2	DTDMKRLSMEIEKEK	human
1524	PAK2	KRPQRATSNVFAMFD	human
1525	PAK2	LHCLRRDSHKIDNYL	human
1526	PAK2	IAKRRRLSSLRASTS	human
1527	PAK2	RLSSLRASTSKSESS	human
1528	PAK2	LRPSTSRSLYASSPG	human
1529	PAK2	GVYATRSSAVRLRSS	human
1530	PAK2	SAVRLRSSVPGVRLL	human
1531	PAK2	MKSRRPKSSLPPVLG	human
1532	PAK2	TVKQKYLSFTPPEKD	human
1533	PAK2	PRPDHTKSIYTRSVI	human
1534	PAK2	TKSIYTRSVIDPVPA	human
1535	PAK2	PAPPVRMSSTIFSTG	human
1536	PAK2	KPRHKIISIFSGTEK	human
1537	PAK2	RRGRATDSLPGKFED	human
1538	PAK4	PVDPRRRSLPAGDAL	human
1539	PAK4	QDYKKRLSVELTSSL	human
1540	PAK4	REFAKFQSERSRARY	human
1541	PAK4	AKFQSERSRARYEMA	human
1542	PAK4	ELDELMASLSDFKIQ	human
1543	PAK4	DRKVKAKSIVFHRKK	human
1544	PAK4	PGPPGPRSPQREPQR	human
1545	PAK4	AAGRPFNTYPRADTD	human
1546	PAK4	SNSLRRDSPPPPARA	human
1547	PAK4	TRARGAPSPGVLGPH	human
1548	PAK4	PKSSREGSGGPQESS	human
1549	PAK4	HSEAGGGSGDRRRAG	human
1550	PAK4	RRKSLVGTPYWMAPE	human
1551	PAK4	MSVTRSNSLRRDSPP	human
1552	PDK1	NRYGMGTSVERAAAS	human
1553	PDK1	TYRYHGHSMSDPGVS	human
1554	PDK1	SMSDPGVSYRTREEI	human
1555	PDK1	NLYGMGTSTERAAAS	human
1556	PDK1	PEAKNFKTFFVHTPN	human
1557	PDK1	SKQARANSFVGTAQY	human
1558	PDK1	MQVSSSSSSHSLSAS	human
1559	PDK1	SSSSSSHSLSASDTG	human
1560	PDK1	VVLCSCPSPSMVRTQ	human
1561	PDK1	GLPQRSGSNIEQYIH	human
1562	PDK1	ESVKEKFSFEPKIRS	human
1563	PDK1	NQVFLGFTYVAPSVL	human
1564	PDK1	RPHFPQFSYSASGTA	human
1565	PDK1	LIDSMANSFVGTRSY	human
1566	PDK1	GINPCTETFTGTLQY	human
1567	PDK1	NPLYKEATSTFTNIT	human
1568	PDK1	AEAFLGFSYAPPTDS	human
1569	PDK1	GLRAAGFSRSFSSDS	human
1570	PDK1	VIYIKALSTDSIERL	human
1571	PDK1	IKALSTDSIERLPVY	human
1572	PDK1	SNFDDEFTSEAPILT	human
1573	PDK1	EEERMNCSPTSQIDN	human
1574	PIM1	GEKKKKITVFKEISY	human
1575	PIM1	GRSGRGKSFTLTITV	human
1576	PIM1	RGKSFTLTITVFTNP	human
1577	PIM1	ATRGRGSSVGGGSRR	human
1578	PIM1	GKRGGHSSVSTESES	human
1579	PIM1	QSRPRSCTWPLQRPE	human
1580	PIM1	APRRRAVSMDNSNKY	human
1581	PIM1	TKQTARKSTGGKAPR	human
1582	PIM1	AIKIIDKTQLNPTSL	human
1583	PIM1	DKTQLNPTSLQKLFR	human
1584	PIM1	SSRRRAISETEENSD	human
1585	PIM1	RQRKRHKSDSISLSF	human
1586	PIM1	SMQLRRPSDRELSEP	human
1587	PIM1	RRQKGKRSSSDYAQR	human
1588	PIM1	QGRKRRQTSMTDFYH	human
1589	PIM1	GIRKRPATDDSSTQN	human
1590	PIM1	SNLGHPESPPRKRLK	human
1591	PIM1	PPRKRLKSKGSDKDF	human
1592	PIM1	WGIKCRLTLQKPSCL	human
1593	PIM1	PQKLLGCSPALKRSH	human
1594	PIM1	PGLRRRQT_______	human
1595	PKN1	RHIVRKRTLRRLLQE	human
1596	PKN1	KQTARKSTGGKAPRK	human
1597	PKN1	KDGTVISTFKKRAVE	human
1598	PKN1	KDGNVVTSFKKRMFE	human
1599	PKN1	ASLKRSPSASSLSSM	human
1600	PKN1	GSRSRTPSLPTPPTR	human
1601	PKN1	VYKPVDLSKVTSKCG	human
1602	PKN1	PDLKNVKSKIGSTEN	human
1603	PKN1	DFKDRVQSKIGSLDN	human
1604	PKN1	ARGLYSRSGSLSGRS	human
1605	PKN1	GSLSGRSSLKAEAEN	human
1606	PKN1	PNATGTGTFSPGASP	human
1607	PKN1	DPPSSPSSLSSPIQE	human
1608	PKN1	LCSPLRKSPLTLEDF	human
1609	PKN1	ENLRRATTDLGRSLG	human
1610	PLK1	KFSEQGGTPQNVATS	human
1611	PLK1	AALSRAHSPALGVHS	human
1612	PLK1	VQRFNISSHNQSPKR	human
1613	PLK1	NISSHNQSPKRHSIS	human
1614	PLK1	GLPAPSLTMSNTMPR	human
1615	PLK1	NTMPRPSTPLDGVST	human
1616	PLK1	PLSKLLGSLDEVVLL	human
1617	PLK1	FDFEGSLSPVIAPKK	human
1618	PLK1	KKARPSETGSDDDWE	human
1619	PLK1	KEEVLSESEAENQQA	human
1620	PLK1	MAAAGLHSNVRLLSS	human
1621	PLK1	HSNVRLLSSLLLTMS	human
1622	PLK1	SSLLLTMSNNNPELF	human
1623	PLK1	QVENLASSLQLITEC	human
1624	PLK1	ASSLQLITECFRCLR	human
1625	PLK1	PSWHLADSPAVNGAT	human
1626	PLK1	SSNIQMDSGYNTQNC	human
1627	PLK1	AEVDPDMSWSSSLAT	human
1628	PLK1	SSLATPPTLSSTVLI	human
1629	PLK1	ATPPTLSSTVLIVRN	human
1630	PLK1	LSPIIEDSREATHSS	human
1631	PLK1	IEDSREATHSSGFSG	human
1632	PLK1	PRNSAELTVIKVSSQ	human
1633	PLK1	LNANDEATVSVLGEL	human
1634	PLK1	PILVDTASPSPMETS	human
1635	PLK1	SPSPMETSGCAPAEE	human
1636	PLK1	EDLCQAFSDVILAVN	human
1637	PLK1	KTYSLSSSFSSSSST	human
1638	PLK1	EKYLKDESGFKDPSS	human
1639	PLK1	QLRNQGETPTTEVPA	human
1640	PLK1	NQGETPTTEVPAPFF	human
1641	PLK1	SDELMEFSLKDQEAK	human
1642	PLK1	PETVLTETPQDTIEL	human
1643	PLK1	LTETPQDTIELNRLN	human
1644	PLK1	TQPNINDSLEITKLD	human
1645	PLK1	INDSLEITKLDSSII	human
1646	PLK1	LEITKLDSSIISEGK	human
1647	PLK1	EGKISTITPQIQAFN	human
1648	PLK1	SDAKLEPTNVQTVTC	human
1649	PLK1	PTAALNESLVECPKC	human
1650	PLK1	SSLETVSTQELYSIP	human
1651	PLK1	IAYIEDHSGNGTFVN	human
1652	PLK1	VFVFFDLTVDDQSVY	human
1653	PLK1	DLTVDDQSVYPKALR	human
1654	PLK1	EADSPSDSGQGSYET	human
1655	PLK1	QDDPSYRSFHSGGYG	human
1656	PLK1	MTSELESTSLGDSDE	human
1657	PLK1	SASAGELSSSEPSTP	human
1658	PLK1	QNRSGAMSPMSWNSD	human
1659	PLK1	TSRLYEDSGYSSFSL	human
1660	PLK1	YEDSGYSSFSLQSGL	human
1661	PLK1	LLLPRAASVRGRSIP	human
1662	PLK1	RSIRRRDSCLNSKTK	human
1663	PLK1	IPLMLNDSGSAHSMP	human
1664	PLK1	TVREQDQSFTALDWS	human
1665	PLK1	SFTALDWSWLQTEEE	human
1666	PLK1	GYLRKPKSMHKRFFV	human
1667	PLK1	RSLNNFISQRVEGGS	human
1668	PLK1	SQRVEGGSGLDISTS	human
1669	PLK1	SKMQLLETEFSHTVG	human
1670	PLK1	SDENKENSFSADHVT	human
1671	PLK1	SLDSEDYSLSEEGQE	human
1672	PLK1	GSILSDISFDKTDES	human
1673	PLK1	SFDKTDESLDWDSSL	human
1674	PLK1	ESLDWDSSLVKTFKL	human
1675	PLK1	AVDQGNESIVAKTTV	human
1676	PLK1	QPWNSDSTLNSRQLE	human
1677	PLK1	TFDPPLHSTAIYADE	human
1678	PLK1	SQSSQDSSPVRNLQS	human
1679	PLK1	CSLLLDSSLSSNWDD	human
1680	PLK1	PRSINTDTLSKETDS	human
1681	PLK1	GKNQDFSSFDDTGKS	human
1682	PLK1	VNKGSDESIGKGDGF	human
1683	PLK1	HSLLERYSVNEGLVA	human
1684	PLK1	VRPSDEDSSSLESAA	human
1685	PLK1	SDEEAESTKEAQNEL	human
1686	PLK1	LEELHEKSQEVIWGL	human
1687	PLK1	KKINPENSKLSDLDS	human
1688	PLK1	SSGSSEDSFVEIRMA	human
1689	PLK1	SSLEPDSTYFDLPQS	human
1690	PLK1	TAPALEETWSDVALP	human
1691	PLK1	ALPELDRTLSECAEM	human
1692	PLK1	MSSVAEISSHMRESF	human
1693	PLK1	ISSHMRESFLMSPES	human
1694	PLK1	VKQFDASTPKNDISP	human
1695	PLK1	SHLLVKHSQSRRPSS	human
1696	PLK1	SDKKEKKSFSLEEKS	human
1697	PLK1	SFSLEEKSKISKNRV	human
1698	PLK1	DLSSRSKTDLDCIFG	human
1699	PLK1	ATGKDVESYLQPKAK	human
1700	PLK1	EDATLEETLVKKKKK	human
1701	PLK1	HLVVTEDTDEDAPLV	human
1702	PLK1	KFIMGDSSVQDQWKE	human
1703	PLK1	SPAKGEPSLPEKDED	human
1704	PLK1	LEANADTSVEEESFG	human
1705	PLK1	DRKVKAKSIVFHRKK	human
1706	PLK1	LTKTASESISNLSEA	human
1707	PLK1	DDLNNYDSDDQEKQS	human
1708	PLK1	AGPHVPFTVFEEVCP	human
1709	PLK1	KVNFSDDSDLEDPVS	human
1710	PLK1	QKAATVKSDIYSFSM	human
1711	PLK1	NEAYEMPSEEGYQDY	human
1712	PLK1	LMEPEGESYEDPPQE	human
1713	PLK1	VKRAMNKSFMESGGT	human
1714	PLK1	FLKDHRISTFKNWPF	human
1715	PLK1	QAEEREHTLRRCQQE	human
1716	PLK1	LDSDEDFSDFDEKTD	human
1717	PLK1	FSDFDEKTDDEDFVP	human
1718	PLK1	KDRDGYESSYRRRTL	human
1719	PLK1	GVRLLQDSVDFSLAD	human
1720	PLK1	GHSTGEDSAFQEPDS	human
1721	PLK1	PVETIETTVVGEEEE	human
1722	PLK1	SQPHGSVTQSQGSSS	human
1723	PLK1	TEGNIDDSLIGGNAS	human
1724	PLK1	PEGEGTESTVITGVD	human
1725	PLK1	YFSNHDESLKKNDRF	human
1726	PLK1	TVRKSYYSKDPSRAE	human
1727	PLK1	QTEEEEHSCLEQAS_	human
1728	PLK1	LLSLFEDTLDPT___	human
1729	PLK1	QHPEMDFSKAKFN__	human
1730	PLK1	ATSGILNSTNIQS__	human
1731	PLK1	PIKYLEESDEDDLF_	human
1732	PLK1	KKLKLISSDSED___	human
1733	PLK2	DAIAELDTLSEESYK	human
1734	PLK2	KVHNDAQSFDYDHDA	human
1735	PLK2	LGAEEAKTFDQLTPE	human
1736	PLK2	KDIVVQETMEDIDKN	human
1737	PLK2	EQAADEISFSSNSSF	human
1738	PLK2	ISFSSNSSFVLKILE	human
1739	PLK2	SLRGNPSSSQVDEEQ	human
1740	PLK2	KRKLDHGSEVRSFSL	human
1741	PLK2	IKPGFIHSPWKSAYI	human
1742	PLK2	NEAYEMPSEEGYQDY	human
1743	PLK2	LMEPEGESYEDPPQE	human
1744	PLK3	DAIAELDTLSEESYK	human
1745	PLK3	SVIVADQTPTPTRFL	human
1746	PLK3	ESEMETPSAINGNPS	human
1747	PLK3	KVHNDAQSFDYDHDA	human
1748	PLK3	LGAEEAKTFDQLTPE	human
1749	PLK3	IATKEEFTAFLHPEE	human
1750	PLK3	KDIVVQETMEDIDKN	human
1751	PLK3	GKMDKEETKDWILPS	human
1752	PLK3	SPSPMETSGCAPAEE	human
1753	PLK3	RMGSSESTDSGFCLD	human
1754	PLK3	EDQAEEISDELMEFS	human
1755	PLK3	SDELMEFSLKDQEAK	human
1756	PLK3	SSSGTLSSLETVSTQ	human
1757	PLK3	VSTQELYSIPEDQEP	human
1758	PLK3	DDDFQLRSFDQLSPL	human
1759	PLK3	ETTSATSSPYRDTQS	human
1760	PLK3	KNSDLLTSPDVGLLK	human
1761	PLK3	VGLLKLASPELERLI	human
1762	PLK3	PLSQETFSDLWKLLP	human
1763	PLK3	ASSSTSVTPDVSDNE	human
1764	PLK3	TSVTPDVSDNEPDHY	human
1765	PLK3	NEAYEMPSEEGYQDY	human
1766	PLK3	LMEPEGESYEDPPQE	human
1767	PLK3	FSDFDEKTDDEDFVP	human
1768	PLK3	DDGKLDLSVVENGGL	human
1769	PLK3	LEGDEDASRMEEVD_	human
1770	RAF1	EIRSRHSSYPAGTED	human
1771	RAF1	PFRGRSRSAPPNLWA	human
1772	RAF1	GRELRRMSDEFVDSF	human
1773	RAF1	VSGQLIDSMANSFVG	human
1774	RAF1	LIDSMANSFVGTRSY	human
1775	RAF1	MPLNVSFTNRNYDLD	human
1776	RAF1	ARQSRRSTQGVTLTD	human
1777	RAF1	SQRQRSTSTPNVHMV	human
1778	RAF1	RPRGQRDSSYYWEIE	human
1779	RAF1	PKINRSASEPSLHRA	human
1780	RAF1	PNVHMVSTTLPVDSR	human
1781	RAF1	IGLNQPSTPTHAAGV	human
1782	RAF1	GPRYTNLSYIGEGAY	human
1783	ROCK1	QKQQREKTRWLNSGR	human
1784	ROCK1	RSSMNNGSPTALSGS	human
1785	ROCK1	LSGSKTNSPKNSVHK	human
1786	ROCK1	SVHKLDVSRSPPLMV	human
1787	ROCK1	SGIVTNGSFSSSNAE	human
1788	ROCK1	GLEKTQTTPNGSLQA	human
1789	ROCK1	DNIPRRTTQRIVAPP	human
1790	ROCK1	KDPKRRMTIAQSLEH	human
1791	ROCK1	PERRRLKTTRLKEYT	human
1792	ROCK1	YSSSQRVSSYRRTFG	human
1793	ROCK1	RVSSYRRTFGGAPGF	human
1794	ROCK1	VYQVSRTSGGAGGLG	human
1795	ROCK1	LRASRLGTTRTPSSY	human
1796	ROCK1	QGRDKYKTLRQIRQG	human
1797	ROCK1	SSEGFYPSPQHMVQT	human
1798	ROCK1	AARERKRSRGNRKSL	human
1799	ROCK1	RSRGNRKSLRRTLKS	human
1800	ROCK1	NRKSLRRTLKSGLGD	human
1801	ROCK1	ITSAARRSYVSSGEM	human
1802	ROCK1	LGPGTRLSLARMPPP	human
1803	ROCK1	LERGRKVSIVSKPVL	human
1804	ROCK1	GRFASYRTSFSVGSD	human
1805	ROCK1	LRSLRRNTKKPKPKP	human
1806	ROCK1	PKPKPRPSITKATWE	human
1807	ROCK1	TKQTARKSTGGKAPR	human
1808	ROCK1	ATKAARKSAPATGGV	human
1809	ROCK1	RAREKRDSRNMEVQV	human
1810	ROCK1	TRLDRTGSSPTQGIV	human
1811	ROCK1	PDRKKRYTVVGNPYW	human
1812	ROCK1	KKKKKRFSFKKSFKL	human
1813	ROCK1	KRPQRATSNVFAMFD	human
1814	ROCK1	ARQSRRSTQGVTLTD	human
1815	ROCK1	RPREKRRSTGVSFWT	human
1816	ROCK1	VKIYSSNSGPTRRED	human
1817	ROCK1	YSSNSGPTRREDKFM	human
1818	ROCK1	RRASQKLSSKSIMDP	human
1819	ROCK1	YQPRRRKSVKNGQAE	human
1820	ROCK1	SSAVRLRSSVPGVRL	human
1821	ROCK1	TKEDGHRTSTSAVPN	human
1822	ROCK1	RQIRQGNTKQRIDEF	human
1823	ROCK1	NGKSYDETVDIFSFG	human
1824	ROCK1	ENSNSCRSSTTTCPE	human
1825	ROCK1	NSCRSSTTTCPEQDF	human
1826	ROCK1	MASHLRRSQY_____	human
1827	SGK1	TRRTRTFSATVRASQ	human
1828	SGK1	EILSRRPSYRKILND	human
1829	SGK1	GPRYTNLSYIGEGAY	human
1830	SGK1	QQRRRITSVQPPTGL	human
1831	SGK1	DFRSRTNSNASTVSG	human
1832	SGK1	LERERPLSLLQLLGS	human
1833	SGK1	GGRSRSGSIVELIAG	human
1834	SGK1	LLDDRHDSGLDSMKD	human
1835	SGK1	DQGSLCTSFVGTLQY	human
1836	SGK1	TRLMRSRTASGSSVT	human
1837	SGK1	GTRSRSHTSEGTRSR	human
1838	SGK1	GTRSRSHTSEGAHLD	human
1839	SGK1	TRLSRSRTASLTSAA	human
1840	SGK1	VDGNRSRSRTLSQSS	human
1841	SGK1	SSRLRSCSVTDAVAE	human
1842	SGK1	AGRARSSTVTGGEEP	human
1843	SGK1	IRRPRSLSSPTVTLS	human
1844	SGK1	FLRARNISGVVLADH	human
1845	SGK1	GIRKRPATDDSSTQN	human
1846	SGK1	LSLDRSGSPMVPSYE	human
1847	SGK1	NRRIRTLTEPSVDFN	human
1848	SGK1	GSRSRTPSLPTPPTR	human
1849	SGK1	EYRRRRHTMDKDSRG	human
1850	SGK1	SSRQRRLSKGSFPTS	human
1851	SGK1	LDRLRTTTNVLGDSL	human
1852	SGK1	APRRRAVSMDNSNKY	human
1853	SGK1	QSRPRSCTWPLQRPE	human
1854	SGK1	PGLRRRQT_______	human
1855	SRPK1	SYYGRDRSPLRRATA	human
1856	SRPK1	RRGGRRRSRSPDRRR	human
1857	SRPK1	RSPSYGRSRSRSRSR	human
1858	SRPK1	YGRSRSRSRSRSRSR	human
1859	SRPK1	RSRSRSRSRSRSNSR	human
1860	SRPK1	RSRSRSRSNSRSRSY	human
1861	SRPK1	RSRSNSRSRSYSPRR	human
1862	SRPK1	NSRSRSYSPRRSRGS	human
1863	SRPK1	SETQHRGSAPHSESD	human
1864	SRPK1	RPNKQEESESPVERP	human
1865	SRPK1	ENPPNKMTQEKLEES	human
1866	SRPK1	LIVAGKYSKEFFTKK	human
1867	SRPK1	GGRRRSRSPDRRRR_	human
1868	TBK1	RPHFPQFSYSASGTA	human
1869	TBK1	PCPQPLRSPSLDNPT	human
1870	TBK1	MARVGGASSLENTVD	human
1871	TBK1	NTVDLHISNSHPLSL	human
1872	TBK1	ISNSHPLSLTSDQYK	human
1873	TBK1	SHPLSLTSDQYKAYL	human
1874	TBK1	QRMLPSLSLTEDVKW	human
1875	TBK1	VELFGPISLEQVRFP	human
1876	TBK1	GTQREGVSSLDSSSL	human
1877	TBK1	VSSLDSSSLSLCLSS	human
1878	TBK1	SGDEDFSSIADMDFS	human
1879	TBK1	SSGSSEDSFVEIRMA	human
1880	TBK1	ISNKDQHSISYTLSR	human
1881	TBK1	DQHSISYTLSRAQTV	human
1882	TBK1	QCPVGFNTLAFPSMK	human
1883	TBK1	FNTLAFPSMKRKDVV	human
1884	TBK1	ESLSQMLSMGFSDEG	human
1885	TBK1	EDDEQFVSLYGTEEY	human
1886	TBK1	VPSTSTMSQEPELLI	human
1887	TTK	DTEWRSVTLPRDLQS	human
1888	TTK	KKLEFSSSPDSLSTI	human
1889	TTK	QKYSEWTSPAEDSSP	human
1890	TTK	TSPAEDSSPGISLSS	human
1891	TTK	QALEEAATADLDITE	human
1892	TTK	ATADLDITEINKLTA	human
1893	TTK	KRSSRANTVTPAVGR	human
1894	TTK	DSKEIFLTVPVGGGE	human
1895	TTK	VPVGGGESLRLLASD	human
1896	TTK	REAELLTSAEKRAEM	human
1897	TTK	LSEKKNKSPPADPPR	human
1898	TTK	TLSIKKLSPIIEDSR	human
1899	TTK	WKVGKLTSPGALLFQ	human
1900	TTK	SSLETVSTQELYSIP	human
1901	TTK	VVGIDLGTTNSCVAV	human
1902	TTK	IDLGTTNSCVAVMEG	human
1903	TTK	DLSGRELTIDSIMNK	human
1904	TTK	GRELTIDSIMNKVRD	human
1905	TTK	KFKNEDLTDELSLNK	human
1906	TTK	EDLTDELSLNKISAD	human
1907	TTK	EKNSVPLSDALLNKL	human
1908	TTK	SPDCDVKTDDSVVPC	human
1909	TTK	SITLKNKTESSLLAK	human
1910	TTK	LKNKTESSLLAKLEE	human
1911	TTK	VFSVSKQSPPISTSK	human
1912	TTK	LEEADNQTLDSYRNE	human
1913	TTK	LNKLQQHSDKIIRLY	human
1914	TTK	ANQMQPDTTSVVKDS	human
1915	TTK	VKDSQVGTVNYMPPE	human
1916	TTK	QQIINQISKLHAIID	human
1917	TTK	HPYVQIQTHPVNQMA	human
1918	TTK	VNQMAKGTTEEMKYV	human
1919	TTK	GTTEEMKYVLGQLVG	human
1920	TTK	GQLVGLNSPNSILKA	human
1921	TTK	VGLNSPNSILKAAKT	human
1922	TTK	GGESHNSSSSKTFEK	human
1923	TTK	HNSSSSKTFEKKRGK	human
1924	TTK	EPPLSQETFSDLWKL	human
1925	ADRBK1	KAYGNGYSSNGNTGE	human
1926	ADRBK1	LCEDLPGTEDFVGHQ	human
1927	ADRBK1	GHQGTVPSDNIDSQG	human
1928	ADRBK1	VPSDNIDSQGRNCST	human
1929	ADRBK1	FTKKELQSLYRGFKN	human
1930	ADRBK1	LCDFNPKSSKQCKDV	human
1931	ADRBK1	RVTACTPSDGPGGGA	human
1932	ADRBK1	QGRDKYKTLRQIRQG	human
1933	ADRBK1	WKRLRSHSRQYVSGL	human
1934	ADRBK1	VANQDPVSPSLVQGR	human
1935	ADRBK1	PNNNNMPSSDDGLEH	human
1936	ADRBK1	KAPRDPVTENCVQGE	human
1937	ADRBK1	VQGEEKESSNDSTSV	human
1938	ADRBK1	EKESSNDSTSVSAVA	human
1939	ADRBK1	SNDSTSVSAVASNMR	human
1940	ADRBK1	TSVSAVASNMRDDEI	human
1941	ADRBK1	NMRDDEITQDENTVS	human
1942	ADRBK1	EITQDENTVSTSLGH	human
1943	ADRBK1	QDENTVSTSLGHSKD	human
1944	ADRBK1	IVKCQKLTDDHVQFL	human
1945	ADRBK1	AVILTVESEEEEEES	human
1946	ADRBK1	SEEEEEESDSSETEK	human
1947	ADRBK1	EEEESDSSETEKEDD	human
1948	ADRBK1	LPPLDDYTHSIPENT	human
1949	ADRBK1	NEAYEMPSEEGYQDY	human
1950	ADRBK1	AQQRPRDSEVEMMAQ	human
1951	ADRBK1	RLPGSSDSRASASRA	human
1952	ADRBK1	SNMNDLVSEYQQYQD	human
1953	ADRBK1	GMDEMEFTEAESNMN	human
1954	ADRBK1	ERALTEDSTQTSDTA	human
1955	ADRBK1	LTEDSTQTSDTATNS	human
1956	ADRBK1	DSTQTSDTATNSTLP	human
1957	ADRBK1	TSDTATNSTLPSAEV	human
1958	ADRBK1	ATARERVTACTPSDG	human
1959	ADRBK1	KKEESEESDDDMGFG	human
1960	ADRBK1	KDEKKEESEESDDDM	human
1961	ADRBK1	PGMEGLGTDITVICP	human
1962	ADRBK1	DALDLEESSSSDHAE	human
1963	ADRBK1	DLEESSSSDHAERPP	human
1964	ADRBK1	EPIQMENSMGTLRTS	human
1965	ADRBK1	SMGTLRTSISVERQI	human
1966	ADRBK1	RSQELRKTFKEIICC	human
1967	ADRBK1	DSQGRNCSTNDSLL_	human
1968	ADRBK1	PRAEAEDSFL_____	human
1969	ADRBK1	YEDDEEESEAQGPK_	human
1970	ADRBK1	LGGLCDLSSRY____	human
1971	ADRBK1	GGLCDLSSRY_____	human
1972	AURKA	HAWNKDRTQIAICPN	human
1973	AURKA	RSKENCISGPVKATA	human
1974	AURKA	ISGPVKATAPVGGPK	human
1975	AURKA	QNPLPVNSGQAQRVL	human
1976	AURKA	QAQKLVSSHKPVQNQ	human
1977	AURKA	QKQLQATSVPHPVSR	human
1978	AURKA	PLNNTQKSKQPLPSA	human
1979	AURKA	KSKQPLPSAPENNPE	human
1980	AURKA	KGKFGNVYLAREKQS	human
1981	AURKA	YRELQKLSKFDEQRT	human
1982	AURKA	PENLLLGSAGELKIA	human
1983	AURKA	KIADFGWSVHAPSSR	human
1984	AURKA	QETYKRISRVEFTFP	human
1985	AURKA	TANSSKPSNCQNKES	human
1986	AURKA	KAEFCNKSKQPGLAR	human
1987	AURKA	VQNKRRRSVTPPEEQ	human
1988	AURKA	RAALVGGTTMIIDHV	human
1989	AURKA	VKLFSGLSVSSEGPS	human
1990	AURKA	CLSSERMSLPLLAGG	human
1991	AURKA	EGMELNSSITSQDVL	human
1992	AURKA	QEHARHISFGGNLIT	human
1993	AURKA	TPSGSRMSAEASARP	human
1994	AURKA	MQTSGRLSNVAPPCI	human
1995	AURKA	ITDVHMVSDSDGDDF	human
1996	AURKA	SGRPRTTSFAESCKP	human
1997	AURKA	TKQTARKSTGGKAPR	human
1998	AURKA	TSLSPRSSLSSPSPP	human
1999	AURKA	ALREIRYSLLPFANE	human
[truncated: 7,085 more rows]
