# Supplementary material for: Sequence and Structure-Based Analysis of Specificity Determinants in Eukaryotic Protein Kinases
Source: Cell Rep. 2021 Jan 12;34(2):108602. doi: 10.1016/j.celrep.2020.108602 (PMC7809594; doi:10.1016/j.celrep.2020.108602)
Supplement: Table S3. Mapping Table between the Human PKA Sequence, the PKA PDB Sequence, and the Pfam Protein Kinase Domain, Related to Figure 2 [file mmc3.xlsx]

## Sheet: Supplementary_table_3
PRKACA (UniProt P17612)	PRKACA (PDB 1atp)	Pfam (PF00069)
44	43	1
45	44	2
46	45	3
47	46	4
48	47	5
49	48	6
50	49	7
51	50	8
52	51	9
53	52	10
54	53	11
55	54	12
56	55	13
57	56	14
58	57	15
59	58	16
60	59	17
61	60	18
62	61	19
63	62	20
64	63	21
65	64	22
66	65	23
67	66	24
68	67	25
69	68	26
70	69	27
71	70	28
72	71	29
73	72	30
74	73	31
75	74	32
76	75	33
77	76	34
78	77	35
79	78	36
80	79	37
81	80	38
82	81	39
83	82	40
84	83	41
85	84	42
86	85	-
87	86	43
88	87	44
89	88	45
90	89	46
91	90	47
92	91	48
93	92	49
94	93	50
95	94	51
96	95	52
97	96	53
98	97	54
99	98	55
100	99	56
101	100	57
102	101	58
103	102	59
104	103	60
105	104	61
106	105	62
107	106	63
108	107	64
109	108	65
110	109	66
111	110	67
112	111	68
113	112	69
114	113	70
115	114	71
116	115	72
117	116	73
118	117	74
119	118	75
120	119	76
121	120	77
122	121	78
123	122	79
124	123	80
125	124	81
126	125	82
127	126	83
128	127	84
129	128	85
130	129	86
131	130	87
132	131	88
133	132	89
134	133	90
135	134	91
136	135	92
137	136	93
138	137	94
139	138	95
140	139	96
141	140	97
142	141	98
143	142	99
144	143	100
145	144	101
146	145	102
147	146	103
148	147	104
149	148	105
150	149	106
151	150	107
152	151	108
153	152	109
154	153	110
155	154	111
156	155	112
157	156	113
158	157	114
159	158	115
160	159	116
161	160	117
162	161	118
163	162	119
164	163	120
165	164	121
166	165	122
167	166	123
168	167	124
169	168	125
170	169	126
171	170	127
172	171	128
173	172	129
174	173	130
175	174	131
176	175	132
177	176	133
178	177	134
179	178	135
180	179	136
181	180	137
182	181	138
183	182	139
184	183	140
185	184	141
186	185	142
187	186	143
188	187	144
189	188	145
190	189	146
191	190	147
192	191	148
193	192	149
194	193	150
195	194	151
196	195	152
-	-	153
-	-	154
197	196	155
198	197	156
199	198	157
200	199	158
201	200	159
202	201	160
203	202	161
204	203	162
205	204	163
206	205	164
207	206	165
208	207	166
209	208	167
210	209	168
211	210	169
212	211	170
213	212	171
214	213	172
215	214	173
216	215	174
217	216	175
218	217	176
219	218	177
220	219	178
221	220	179
222	221	180
223	222	181
224	223	182
225	224	183
226	225	184
227	226	185
228	227	186
229	228	187
230	229	188
231	230	189
232	231	190
233	232	191
234	233	192
235	234	193
236	235	194
237	236	195
238	237	196
239	238	197
240	239	198
241	240	199
242	241	200
243	242	201
244	243	202
245	244	203
246	245	204
247	246	205
248	247	206
249	248	207
250	249	208
251	250	209
252	251	210
253	252	211
254	253	212
-	-	213
-	-	214
-	-	215
-	-	216
-	-	217
-	-	218
-	-	219
-	-	220
-	-	221
-	-	222
-	-	223
-	-	224
-	-	225
255	254	226
256	255	227
257	256	228
258	257	229
259	258	230
260	259	231
261	260	232
262	261	233
263	262	234
264	263	235
265	264	236
266	265	237
267	266	238
268	267	239
269	268	240
270	269	241
271	270	242
272	271	243
273	272	244
274	273	245
275	274	246
276	275	247
277	276	248
278	277	249
279	278	250
280	279	251
281	280	252
282	281	253
283	282	254
284	283	-
285	284	-
286	285	-
287	286	-
288	287	-
289	288	255
290	289	256
291	290	257
292	291	258
293	292	259
294	293	260
295	294	261
296	295	262
297	296	263
298	297	264
