# Supplementary material for: Sequence and Structure-Based Analysis of Specificity Determinants in Eukaryotic Protein Kinases
Source: Cell Rep. 2021 Jan 12;34(2):108602. doi: 10.1016/j.celrep.2020.108602 (PMC7809594; doi:10.1016/j.celrep.2020.108602)
Supplement: Table S5. Table of Naive Bayes Probabilities for All Ser/Thr Kinases in Humans Predicted to Have at Least 1 of the 5 Preferences Modeled (P+1, R-3, P-2, R-2, and L-5), Related to STAR Methods [file mmc4.xlsx]

## Sheet: Supplementary_table_5
	Group	Pro+1	Arg-3	Pro-2	Arg-2	Leu-5
MAPK13	CMGC	0.993	0.926	0.985	0.027	0.59
DYRK3	CMGC	0.994	0.925	0.963	0.726	0.044
CDKL5	CMGC	0.986	0.989	0.727	0.116	0.282
CDK14	CMGC	0.975	0.062	0.999	0.014	0.1
CDK1	CMGC	0.993	0.036	0.975	0.014	0.147
CDK4	CMGC	0.993	0.857	0.99	0.116	0.1
MAK	CMGC	0.987	0.925	0.975	0.116	0.044
CDK11B	CMGC	0.995	0.032	0.774	0.063	0.147
CDK2	CMGC	0.993	0.036	0.99	0.014	0.147
MAPK3	CMGC	0.985	0.237	0.985	0.063	0.044
MAPK1	CMGC	0.985	0.237	0.985	0.063	0.044
MAPK4	CMGC	0.993	0.722	0.985	0.044	0.17
MAPK8	CMGC	0.995	0.055	0.217	0.31	0.1
MAPK9	CMGC	0.996	0.055	0.217	0.31	0.1
CDK8	CMGC	0.995	0.886	0.965	0.044	0.223
CLK1	CMGC	0.847	0.925	0.594	0.861	0.044
GSK3A	CMGC	0.994	0.262	0.837	0.088	0.044
GSK3B	CMGC	0.994	0.262	0.837	0.088	0.044
CDK7	CMGC	0.996	0.722	0.985	0.056	0.087
CDK9	CMGC	0.995	0.722	0.965	0.044	0.17
MAPK12	CMGC	0.993	0.926	0.985	0.027	0.59
MAPK10	CMGC	0.995	0.055	0.217	0.31	0.1
CDK3	CMGC	0.993	0.036	0.99	0.014	0.147
CDKL1	CMGC	0.98	0.989	0.965	0.116	0.282
CDK6	CMGC	0.993	0.224	0.99	0.014	0.223
CDK5	CMGC	0.993	0.036	0.99	0.014	0.147
MAPK7	CMGC	0.986	0.131	0.615	0.063	0.17
DYRK1A	CMGC	0.996	0.925	0.999	0.726	0.044
CDK13	CMGC	0.987	0.429	0.774	0.063	0.223
CDK10	CMGC	0.993	0.201	0.99	0.063	0.17
MAPK11	CMGC	0.98	0.097	0.945	0.063	0.17
MAPK14	CMGC	0.98	0.097	0.945	0.063	0.17
MAPK6	CMGC	0.993	0.722	0.985	0.044	0.17
CDKL4	CMGC	0.98	0.989	0.965	0.116	0.282
HIPK1	CMGC	0.994	0.925	0.925	0.469	0.044
CDK20	CMGC	0.986	0.722	0.615	0.044	0.17
HIPK4	CMGC	0.994	0.968	0.974	0.726	0.486
MAPK15	CMGC	0.986	0.097	0.889	0.063	0.17
DYRK2	CMGC	0.994	0.925	0.939	0.726	0.044
CDKL2	CMGC	0.929	0.989	0.937	0.116	0.282
CDK15	CMGC	0.94	0.224	0.937	0.014	0.17
CDK19	CMGC	0.995	0.886	0.965	0.044	0.223
HIPK2	CMGC	0.994	0.925	0.925	0.469	0.044
HIPK3	CMGC	0.994	0.925	0.925	0.469	0.044
CLK4	CMGC	0.847	0.925	0.594	0.861	0.044
DYRK4	CMGC	0.994	0.925	0.963	0.726	0.044
CDK12	CMGC	0.987	0.429	0.774	0.063	0.223
NLK	CMGC	0.993	0.716	0.632	0.157	0.17
ICK	CMGC	0.987	0.925	0.975	0.116	0.044
CDK11A	CMGC	0.995	0.032	0.774	0.063	0.147
DYRK1B	CMGC	0.996	0.925	0.999	0.726	0.044
SGK1	AGC	0	0.948	0.001	0.748	0.486
CHEK1	CAMK	0.005	0.943	0.113	0.164	0.924
AURKA	Other	0	0.989	0.005	0.922	0.044
DCLK1	CAMK	0	0.931	0.008	0.485	0.924
DAPK3	CAMK	0	0.931	0.001	0.577	0.924
MAP3K7	TKL	0.008	0.951	0.472	0.773	0.044
PRKY	AGC	0.001	0.943	0.003	0.748	0.486
NUAK1	CAMK	0	0.909	0.085	0.352	0.165
ROCK2	AGC	0	0.922	0.001	0.961	0.324
RPS6KA5	AGC	0	0.931	0.001	0.748	0.486
RPS6KA4	AGC	0.001	0.943	0.003	0.748	0.486
PAK3	STE	0.002	0.935	0.052	0.645	0.223
PAK4	STE	0.002	0.935	0.052	0.645	0.223
CHEK2	CAMK	0.001	0.931	0.041	0.485	0.924
RAF1	TKL	0	0.972	0.008	0.482	0.044
ARAF	TKL	0	0.966	0.008	0.482	0.044
PIM1	CAMK	0	0.901	0.217	0.97	0.634
PSKH1	CAMK	0	0.931	0.001	0.577	0.924
BRAF	TKL	0	0.972	0.008	0.482	0.044
PRKACA	AGC	0	0.931	0.001	0.748	0.486
PRKACG	AGC	0	0.931	0.001	0.748	0.486
PRKACB	AGC	0	0.931	0.001	0.748	0.486
RPS6KB1	AGC	0	0.948	0.001	0.838	0.634
MARK3	CAMK	0	0.931	0.003	0.189	0.802
AKT1	AGC	0	0.931	0.001	0.748	0.486
AKT2	AGC	0	0.931	0.001	0.748	0.486
MAPKAPK2	CAMK	0.001	0.931	0.003	0.288	0.924
RPS6KA3	AGC	0.001	0.931	0.003	0.748	0.486
PRKX	AGC	0.001	0.943	0.003	0.748	0.486
DAPK1	CAMK	0	0.931	0.001	0.577	0.924
PRKAA2	CAMK	0	0.931	0.001	0.062	0.924
HUNK	CAMK	0	0.913	0.008	0.315	0.787
PRKAA1	CAMK	0	0.931	0.001	0.062	0.924
PAK1	STE	0.002	0.935	0.052	0.645	0.223
PAK2	STE	0.002	0.935	0.052	0.645	0.223
ROCK1	AGC	0	0.922	0.001	0.961	0.324
CAMK2B	CAMK	0	0.931	0.001	0.13	0.924
CAMK2G	CAMK	0	0.931	0.001	0.13	0.924
CAMK2D	CAMK	0	0.931	0.001	0.13	0.924
CAMK1	CAMK	0	0.931	0.001	0.13	0.924
MELK	CAMK	0	0.943	0.008	0.46	0.988
RPS6KA2	AGC	0.001	0.931	0.003	0.748	0.486
RPS6KA1	AGC	0.001	0.931	0.003	0.748	0.486
MYLK	CAMK	0	0.931	0.001	0.577	0.924
CAMK4	CAMK	0	0.943	0.001	0.13	0.924
MAPKAPK3	CAMK	0.001	0.931	0.003	0.288	0.924
MYLK3	CAMK	0	0.931	0.001	0.82	0.924
PNCK	CAMK	0	0.931	0.001	0.13	0.924
MARK2	CAMK	0	0.931	0.003	0.189	0.802
MYLK4	CAMK	0	0.931	0.001	0.82	0.924
CAMK1D	CAMK	0	0.931	0.001	0.13	0.924
MAPKAPK5	CAMK	0.003	0.931	0.003	0.268	0.988
BRSK2	CAMK	0.001	0.931	0.064	0.579	0.924
NIM1K	CAMK	0	0.931	0.003	0.575	0.924
DCLK2	CAMK	0	0.931	0.008	0.485	0.924
MYO3A	STE	0.002	0.921	0.141	0.545	0.223
BRSK1	CAMK	0.001	0.931	0.064	0.579	0.924
MYO3B	STE	0.002	0.921	0.141	0.545	0.223
SGK3	AGC	0	0.948	0.001	0.748	0.486
AURKB	Other	0	0.909	0.002	0.922	0.044
SGK494	Other	0.081	0.903	0.78	0.399	0.165
CAMK1G	CAMK	0	0.931	0.001	0.13	0.924
TSSK3	CAMK	0	0.931	0.008	0.46	0.988
DCLK3	CAMK	0	0.931	0.008	0.485	0.924
NUAK2	CAMK	0	0.909	0.025	0.485	0.373
MYLK2	CAMK	0	0.931	0.001	0.82	0.924
SGK2	AGC	0	0.948	0.001	0.748	0.486
PAK6	STE	0.002	0.935	0.052	0.645	0.223
SNRK	CAMK	0.001	0.931	0.041	0.759	0.924
MAP3K20	STE	0.008	0.963	0.732	0.593	0.044
MARK1	CAMK	0	0.931	0.003	0.189	0.802
PAK5	STE	0.002	0.935	0.052	0.645	0.223
RPS6KB2	AGC	0	0.948	0.001	0.838	0.634
DAPK2	CAMK	0	0.931	0.001	0.577	0.924
RPS6KA6	AGC	0.001	0.931	0.003	0.748	0.486
AURKC	Other	0	0.909	0.002	0.922	0.044
CAMK2A	CAMK	0	0.931	0.001	0.13	0.924
AKT3	AGC	0	0.931	0.001	0.748	0.486
SIK3	CAMK	0	0.931	0.003	0.268	0.988
CLK2	CMGC	0.743	0.968	0.328	0.861	0.486
CLK3	CMGC	0.652	0.968	0.449	0.861	0.486
SRPK2	CMGC	0.075	0.989	0.178	0.407	0.282
CDKL3	CMGC	0.781	0.989	0.864	0.116	0.282
SRPK1	CMGC	0.075	0.989	0.178	0.407	0.282
SRPK3	CMGC	0.075	0.989	0.178	0.407	0.282
MOK	CMGC	0.346	0.925	0.352	0.116	0.044
MAP2K7	STE	0.024	0.079	0.996	0.512	0.17
RIPK4	TKL	0.008	0.023	0.97	0.526	0.551
MAP3K12	TKL	0.008	0.896	0.979	0.773	0.044
ACVR1C	TKL	0.008	0.498	0.974	0.735	0.044
PRKCG	AGC	0	0.871	0.001	0.961	0.223
PRKCB	AGC	0	0.871	0.001	0.961	0.223
PRKCA	AGC	0	0.871	0.001	0.961	0.223
PRKCH	AGC	0	0.871	0.001	0.961	0.223
PRKCE	AGC	0	0.871	0.001	0.961	0.223
PRKCQ	AGC	0	0.871	0.001	0.961	0.223
PRKCD	AGC	0	0.871	0.001	0.961	0.223
DMPK	AGC	0	0.566	0.001	0.961	0.282
STK38	AGC	0	0.871	0.001	0.961	0.223
CDC42BPA	AGC	0	0.566	0.001	0.961	0.282
CDC42BPG	AGC	0	0.566	0.001	0.961	0.282
PIM3	CAMK	0	0.598	0.068	0.97	0.634
MASTL	AGC	0.001	0.439	0.004	0.961	0.147
PIM2	CAMK	0	0.646	0.068	0.97	0.634
STK38L	AGC	0	0.871	0.001	0.961	0.223
CDC42BPB	AGC	0	0.566	0.001	0.961	0.282
KALRN	CAMK	0	0.269	0.007	0.552	0.972
BUB1B	Other	0.913	0.231	0.914	0.634	0.949
TRIO	CAMK	0	0.525	0.03	0.552	0.972
STK17B	CAMK	0	0.744	0.001	0.332	0.924
WEE2	Other	0.018	0.068	0.315	0.262	0.992
SIK1	CAMK	0	0.771	0.006	0.268	0.988
STK11	CAMK	0	0.104	0.217	0.399	0.949
SBK1	Other	0.001	0.598	0.146	0.575	0.924
VRK2	CK1	0.005	0.036	0.022	0.616	0.949
TSSK6	CAMK	0	0.181	0.068	0.46	0.972
SIK2	SIK	0	0.771	0.006	0.268	0.988
STK17A	CAMK	0	0.703	0.001	0.118	0.988
