# Supplementary material for: Sequence and Structure-Based Analysis of Specificity Determinants in Eukaryotic Protein Kinases
Source: Cell Rep. 2021 Jan 12;34(2):108602. doi: 10.1016/j.celrep.2020.108602 (PMC7809594; doi:10.1016/j.celrep.2020.108602)
Supplement: Data S1. Collection of 179 PWMs Used at the Start of the Analysis, Related to STAR Methods [file mmc5.zip]

Archive with 179 entries (179 files):
- ABL1_ABL_human.txt
- ABL1_TK_mouse.txt
- ABL2_ABL_human.txt
- ADRBK1_AGC_human.txt
- AKT1_AGC_human.txt
- AKT1_AGC_mouse.txt
- AKT2_AGC_human.txt
- ALK_ALK_human.txt
- AURKA_OTHER_human.txt
- AURKB_OTHER_human.txt
- BMX_TEC_human.txt
- BRAF_TKL_human.txt
- BTK_TEC_human.txt
- CAMK1_CAMK_human.txt
- CAMK2A_CAMK_human.txt
- CAMK2A_CAMK_mouse.txt
- CAMK2D_CAMK_human.txt
- CAMK2G_CAMK_human.txt
- CAMK4_CAMK_human.txt
- CBK1_AGC_yeast.txt
- CDC28_CMGC_yeast.txt
- CDC5_OTHER_yeast.txt
- CDC7_OTHER_yeast.txt
- CDK1_CMGC_human.txt
- CDK1_CMGC_mouse.txt
- CDK2_CMGC_human.txt
- CDK2_CMGC_mouse.txt
- CDK3_CMGC_human.txt
- CDK4_CMGC_human.txt
- CDK4_CMGC_mouse.txt
- CDK5_CMGC_human.txt
- CDK5_CMGC_mouse.txt
- CDK6_CMGC_human.txt
- CDK7_CMGC_human.txt
- CDK9_CMGC_human.txt
- CHEK1_CAMK_human.txt
- CHEK2_CAMK_human.txt
- CHUK_OTHER_human.txt
- CKA1_OTHER_yeast.txt
- CKA2_OTHER_yeast.txt
- CSNK1A1_CK1_human.txt
- CSNK1D_CK1_human.txt
- CSNK1D_CK1_mouse.txt
- CSNK1E_CK1_human.txt
- CSNK2A1_CMGC_human.txt
- CSNK2A1_OTHER_mouse.txt
- CSNK2A2_CMGC_human.txt
- DAPK3_CAMK_human.txt
- DUN1_CAMK_yeast.txt
- DYRK1A_CMGC_human.txt
- DYRK2_CMGC_human.txt
- EGFR_EGFR_human.txt
- EGFR_TK_mouse.txt
- EIF2AK2_OTHER_human.txt
- EPHA2_EPH_human.txt
- ERBB2_EGFR_human.txt
- FGFR1_FGFR_human.txt
- FYN_SRC_human.txt
- FYN_TK_mouse.txt
- GRK5_AGC_human.txt
- GSK3A_CMGC_human.txt
- GSK3B_CMGC_human.txt
- GSK3B_CMGC_mouse.txt
- HCK_SRC_human.txt
- HIPK2_CMGC_human.txt
- HOG1_CMGC_yeast.txt
- IGF1R_INSR_human.txt
- IKBKB_OTHER_human.txt
- IKBKB_OTHER_mouse.txt
- IKBKE_OTHER_human.txt
- IME2_CMGC_yeast.txt
- INSR_INSR_human.txt
- IPL1_OTHER_yeast.txt
- IRAK1_TKL_human.txt
- IRAK4_TKL_human.txt
- ITK_TEC_human.txt
- JAK1_JAKA_human.txt
- JAK2_JAKA_human.txt
- JAK2_TK_mouse.txt
- JAK3_JAKA_human.txt
- KIT_PDGFR_human.txt
- LCK_SRC_human.txt
- LCK_TK_mouse.txt
- LRRK2_TKL_human.txt
- LYN_SRC_human.txt
- LYN_TK_mouse.txt
- MAP2K1_STE_human.txt
- MAP2K4_STE_human.txt
- MAP3K5_STE_human.txt
- MAP3K8_STE_human.txt
- MAPK10_CMGC_human.txt
- MAPK10_CMGC_mouse.txt
- MAPK11_CMGC_human.txt
- MAPK14_CMGC_human.txt
- MAPK14_CMGC_mouse.txt
- MAPK1_CMGC_human.txt
- MAPK1_CMGC_mouse.txt
- MAPK3_CMGC_human.txt
- MAPK3_CMGC_mouse.txt
- MAPK7_CMGC_human.txt
- MAPK8_CMGC_human.txt
- MAPK8_CMGC_mouse.txt
- MAPK9_CMGC_human.txt
- MAPK9_CMGC_mouse.txt
- MAPKAPK2_CAMK_human.txt
- MAPKAPK2_CAMK_mouse.txt
- MARK1_CAMK_human.txt
- MARK2_CAMK_human.txt
- MELK_CAMK_human.txt
- MET_MET_human.txt
- MET_TK_mouse.txt
- MPS1_OTHER_yeast.txt
- NEK2_OTHER_human.txt
- NEK6_OTHER_human.txt
- OXSR1_STE_human.txt
- PAK1_STE_human.txt
- PAK2_STE_human.txt
- PAK4_STE_human.txt
- PDGFRB_PDGFR_human.txt
- PDK1_AGC_human.txt
- PDPK1_AGC_human.txt
- PHO85_CMGC_yeast.txt
- PIM1_CAMK_human.txt
- PKC1_AGC_yeast.txt
- PKN1_AGC_human.txt
- PLK1_OTHER_human.txt
- PLK2_OTHER_human.txt
- PLK3_OTHER_human.txt
- PRK1_PRK1_yeast.txt
- PRKAA1_CAMK_human.txt
- PRKAA1_CAMK_mouse.txt
- PRKAA2_CAMK_human.txt
- PRKACA_AGC_human.txt
- PRKACA_AGC_mouse.txt
- PRKCA_AGC_human.txt
- PRKCA_AGC_mouse.txt
- PRKCB_AGC_human.txt
- PRKCD_AGC_human.txt
- PRKCD_AGC_mouse.txt
- PRKCE_AGC_human.txt
- PRKCE_AGC_mouse.txt
- PRKCG_AGC_human.txt
- PRKCH_AGC_human.txt
- PRKCI_AGC_human.txt
- PRKCQ_AGC_human.txt
- PRKCZ_AGC_human.txt
- PRKD1_CAMK_human.txt
- PRKG1_AGC_human.txt
- PRKG1_AGC_mouse.txt
- PTK2B_FAK_human.txt
- PTK2_FAK_human.txt
- PTK6_SRC_human.txt
- RAF1_TKL_human.txt
- RET_RET_human.txt
- ROCK1_AGC_human.txt
- RPS6KA1_AGC_human.txt
- RPS6KA1_AGC_mouse.txt
- RPS6KA3_AGC_human.txt
- RPS6KA5_AGC_human.txt
- RPS6KA5_AGC_mouse.txt
- RPS6KB1_AGC_human.txt
- RPS6KB1_AGC_mouse.txt
- SGK1_AGC_human.txt
- SNF1_CAMK_yeast.txt
- SRC_SRC_human.txt
- SRC_TK_mouse.txt
- SRPK1_CMGC_human.txt
- STK11_CAMK_human.txt
- STK3_STE_human.txt
- STK4_STE_human.txt
- SYK_SYK_human.txt
- SYK_TK_mouse.txt
- TBK1_OTHER_human.txt
- TGFBR2_TKL_human.txt
- TPK1_AGC_yeast.txt
- TTK_OTHER_human.txt
- YCK1_CKI_yeast.txt
- YCK2_CKI_yeast.txt
- ZAP70_SYK_human.txt
