# Supplementary material for: Sequence and Structure-Based Analysis of Specificity Determinants in Eukaryotic Protein Kinases
Source: Cell Rep. 2021 Jan 12;34(2):108602. doi: 10.1016/j.celrep.2020.108602 (PMC7809594; doi:10.1016/j.celrep.2020.108602)
Supplement: Data S1. Collection of 179 PWMs Used at the Start of the Analysis, Related to STAR Methods [file mmc5.zip › ABL1_ABL_human.txt]

 1 2 3 4 5 6 7 8 9 10 11 12 13 14 15
A 0.0887096774193548 0.0483870967741935 0.0645161290322581 0.0806451612903226 0.0967741935483871 0.0564516129032258 0.0564516129032258 0 0.120967741935484 0.0725806451612903 0.0241935483870968 0.0887096774193548 0.0887096774193548 0.104838709677419 0.0806451612903226
R 0.0564516129032258 0.0564516129032258 0.0725806451612903 0.0403225806451613 0.0241935483870968 0.0403225806451613 0.032258064516129 0 0.032258064516129 0.0483870967741935 0 0.0725806451612903 0.0403225806451613 0.0241935483870968 0.0645161290322581
N 0.0403225806451613 0.0241935483870968 0.0483870967741935 0.0564516129032258 0.0483870967741935 0.0564516129032258 0.0241935483870968 0 0.0645161290322581 0.0645161290322581 0.0161290322580645 0.0241935483870968 0.0403225806451613 0.112903225806452 0.032258064516129
D 0.0645161290322581 0.0725806451612903 0.0403225806451613 0.0725806451612903 0.0725806451612903 0.0645161290322581 0.0483870967741935 0 0.0967741935483871 0.0645161290322581 0.032258064516129 0.0403225806451613 0.0403225806451613 0.0241935483870968 0.0483870967741935
C 0.00806451612903226 0 0.00806451612903226 0.0161290322580645 0.0161290322580645 0.00806451612903226 0 0 0.00806451612903226 0.0161290322580645 0.00806451612903226 0.0161290322580645 0.0241935483870968 0.0161290322580645 0.0241935483870968
Q 0.0887096774193548 0.0241935483870968 0.0483870967741935 0.0564516129032258 0.032258064516129 0.0161290322580645 0.032258064516129 0 0.0967741935483871 0.0887096774193548 0.0483870967741935 0.0806451612903226 0.0403225806451613 0.0483870967741935 0.0403225806451613
E 0.0564516129032258 0.0806451612903226 0.0725806451612903 0.161290322580645 0.145161290322581 0.0806451612903226 0.0725806451612903 0 0.0806451612903226 0.0645161290322581 0.0161290322580645 0.104838709677419 0.0403225806451613 0.0645161290322581 0.0645161290322581
G 0.0645161290322581 0.0967741935483871 0.104838709677419 0.0887096774193548 0.0645161290322581 0.0967741935483871 0.0161290322580645 0 0.0967741935483871 0.0403225806451613 0.0241935483870968 0.0403225806451613 0.0967741935483871 0.0645161290322581 0.0806451612903226
H 0.0161290322580645 0.0241935483870968 0.0161290322580645 0.0241935483870968 0.0161290322580645 0.0241935483870968 0.0483870967741935 0 0.0161290322580645 0.0161290322580645 0.00806451612903226 0.032258064516129 0.00806451612903226 0.0161290322580645 0.0161290322580645
I 0.0403225806451613 0.0564516129032258 0.0403225806451613 0.0241935483870968 0.032258064516129 0.0483870967741935 0.0887096774193548 0 0.0483870967741935 0.0564516129032258 0.0645161290322581 0.0161290322580645 0.0241935483870968 0.032258064516129 0.0241935483870968
L 0.0645161290322581 0.0564516129032258 0.032258064516129 0.0403225806451613 0.032258064516129 0.0645161290322581 0.104838709677419 0 0.0483870967741935 0.0564516129032258 0.0564516129032258 0.0483870967741935 0.0725806451612903 0.032258064516129 0.0967741935483871
K 0.0564516129032258 0.112903225806452 0.032258064516129 0.0403225806451613 0.0483870967741935 0.0564516129032258 0.0241935483870968 0 0.0161290322580645 0.0161290322580645 0.0564516129032258 0.0483870967741935 0.0725806451612903 0.0564516129032258 0.0806451612903226
M 0.0241935483870968 0 0.0403225806451613 0 0.0161290322580645 0.00806451612903226 0.0161290322580645 0 0.0161290322580645 0.032258064516129 0.0241935483870968 0.0161290322580645 0.0161290322580645 0.0241935483870968 0.00806451612903226
F 0.0241935483870968 0.00806451612903226 0.0241935483870968 0 0.0161290322580645 0.00806451612903226 0.0564516129032258 0 0.00806451612903226 0.032258064516129 0.0564516129032258 0.0161290322580645 0.0241935483870968 0.0645161290322581 0.0483870967741935
P 0.0483870967741935 0.0806451612903226 0.120967741935484 0.0645161290322581 0.120967741935484 0.0806451612903226 0.112903225806452 0 0.032258064516129 0.0806451612903226 0.338709677419355 0.0725806451612903 0.0725806451612903 0.0887096774193548 0.0483870967741935
S 0.120967741935484 0.0564516129032258 0.0725806451612903 0.0967741935483871 0.104838709677419 0.129032258064516 0.0403225806451613 0.00806451612903226 0.0483870967741935 0.104838709677419 0.0564516129032258 0.0887096774193548 0.0645161290322581 0.0806451612903226 0.0887096774193548
T 0.0483870967741935 0.0967741935483871 0.0725806451612903 0.0483870967741935 0.032258064516129 0.0564516129032258 0.0645161290322581 0 0.0645161290322581 0.0645161290322581 0.0483870967741935 0.0403225806451613 0.0645161290322581 0.0483870967741935 0.0564516129032258
W 0 0 0.00806451612903226 0.00806451612903226 0 0 0 0 0 0 0.00806451612903226 0.00806451612903226 0 0 0.0241935483870968
Y 0.032258064516129 0.0403225806451613 0.032258064516129 0.032258064516129 0.00806451612903226 0 0.0161290322580645 0.991935483870968 0.0241935483870968 0.032258064516129 0.00806451612903226 0.0403225806451613 0.0887096774193548 0.0564516129032258 0.032258064516129
V 0.0564516129032258 0.0645161290322581 0.0483870967741935 0.0483870967741935 0.0725806451612903 0.104838709677419 0.145161290322581 0 0.0806451612903226 0.0483870967741935 0.104838709677419 0.104838709677419 0.0806451612903226 0.0403225806451613 0.0403225806451613
