# Supplementary material for: Sequence and Structure-Based Analysis of Specificity Determinants in Eukaryotic Protein Kinases
Source: Cell Rep. 2021 Jan 12;34(2):108602. doi: 10.1016/j.celrep.2020.108602 (PMC7809594; doi:10.1016/j.celrep.2020.108602)
Supplement: Data S1. Collection of 179 PWMs Used at the Start of the Analysis, Related to STAR Methods [file mmc5.zip › ADRBK1_AGC_human.txt]

 1 2 3 4 5 6 7 8 9 10 11 12 13 14 15
A 0.0638297872340425 0.0851063829787234 0.0851063829787234 0.0212765957446809 0.0638297872340425 0 0.0212765957446809 0 0.0638297872340425 0.0638297872340425 0.0444444444444444 0.0454545454545455 0.0454545454545455 0.0454545454545455 0.0952380952380952
R 0.0638297872340425 0.0425531914893617 0.0638297872340425 0.0638297872340425 0.0425531914893617 0.0851063829787234 0 0 0.0638297872340425 0.0425531914893617 0.0666666666666667 0 0.0909090909090909 0.0227272727272727 0.0476190476190476
N 0.0425531914893617 0.0638297872340425 0.0425531914893617 0.0638297872340425 0.0851063829787234 0.0425531914893617 0.0638297872340425 0 0.0212765957446809 0.106382978723404 0.0222222222222222 0.0681818181818182 0.0454545454545455 0.0454545454545455 0.0476190476190476
D 0.0851063829787234 0.0425531914893617 0.106382978723404 0.148936170212766 0.148936170212766 0.0638297872340425 0.148936170212766 0 0.148936170212766 0.127659574468085 0.0888888888888889 0.0909090909090909 0.0681818181818182 0.113636363636364 0.0714285714285714
C 0 0.0425531914893617 0 0.0425531914893617 0.0425531914893617 0 0.0212765957446809 0 0 0.0212765957446809 0.0222222222222222 0.0227272727272727 0.0227272727272727 0.0454545454545455 0.0238095238095238
Q 0.0425531914893617 0.0425531914893617 0.0851063829787234 0.0851063829787234 0.0212765957446809 0 0.0425531914893617 0 0.0425531914893617 0.0425531914893617 0.0888888888888889 0.0227272727272727 0.0909090909090909 0.0909090909090909 0.0476190476190476
E 0.106382978723404 0.0851063829787234 0.191489361702128 0.191489361702128 0.127659574468085 0.234042553191489 0.148936170212766 0 0.212765957446809 0.0638297872340425 0.133333333333333 0.0909090909090909 0.0681818181818182 0.113636363636364 0.0714285714285714
G 0.0638297872340425 0.0851063829787234 0.0638297872340425 0.0851063829787234 0.0212765957446809 0.0212765957446809 0.0425531914893617 0 0 0.0638297872340425 0.0666666666666667 0.0909090909090909 0.0681818181818182 0.136363636363636 0.0952380952380952
H 0 0.0212765957446809 0 0 0 0 0.0212765957446809 0 0.0212765957446809 0.0212765957446809 0.0222222222222222 0.0227272727272727 0.0227272727272727 0.0227272727272727 0.0476190476190476
I 0.0212765957446809 0.0212765957446809 0.0425531914893617 0 0 0.0212765957446809 0.0212765957446809 0 0.0212765957446809 0.0212765957446809 0.0444444444444444 0.0454545454545455 0.0454545454545455 0 0.0476190476190476
L 0.106382978723404 0.0425531914893617 0.0425531914893617 0.106382978723404 0.0851063829787234 0.0851063829787234 0.0425531914893617 0 0.0425531914893617 0.0638297872340425 0.0222222222222222 0.0227272727272727 0.0681818181818182 0.0454545454545455 0.0476190476190476
K 0.0851063829787234 0.0638297872340425 0.0425531914893617 0.0425531914893617 0.0425531914893617 0.0425531914893617 0.0638297872340425 0 0 0.0425531914893617 0 0.0227272727272727 0.0227272727272727 0.0681818181818182 0.0238095238095238
M 0 0.0638297872340425 0.0425531914893617 0 0.0425531914893617 0.0425531914893617 0 0 0.0212765957446809 0.0212765957446809 0 0.0454545454545455 0.0227272727272727 0.0454545454545455 0.0238095238095238
F 0.0212765957446809 0 0 0.0212765957446809 0 0 0.0212765957446809 0 0.0425531914893617 0 0.0222222222222222 0 0.0227272727272727 0.0454545454545455 0
P 0.0638297872340425 0.0638297872340425 0.0638297872340425 0 0.0212765957446809 0.0851063829787234 0.0851063829787234 0 0.0212765957446809 0 0.0444444444444444 0.0454545454545455 0.0227272727272727 0.0227272727272727 0.0714285714285714
S 0.0851063829787234 0.106382978723404 0.0212765957446809 0.0638297872340425 0.127659574468085 0.106382978723404 0.0851063829787234 0.702127659574468 0.170212765957447 0.148936170212766 0.0888888888888889 0.204545454545455 0.113636363636364 0.0454545454545455 0.0952380952380952
T 0.0425531914893617 0.0638297872340425 0.0638297872340425 0.0425531914893617 0.127659574468085 0.0638297872340425 0.0212765957446809 0.297872340425532 0.0851063829787234 0.0425531914893617 0.133333333333333 0 0.136363636363636 0.0454545454545455 0.0476190476190476
W 0.0212765957446809 0 0 0 0 0 0 0 0 0 0 0 0 0 0
Y 0.0212765957446809 0 0.0212765957446809 0.0212765957446809 0 0.0212765957446809 0.0425531914893617 0 0 0.0638297872340425 0.0444444444444444 0.0227272727272727 0.0227272727272727 0 0.0238095238095238
V 0.0638297872340425 0.0638297872340425 0.0212765957446809 0 0 0.0851063829787234 0.106382978723404 0 0.0212765957446809 0.0425531914893617 0.0444444444444444 0.136363636363636 0 0.0454545454545455 0.0714285714285714
