# Supplementary material for: Sequence and Structure-Based Analysis of Specificity Determinants in Eukaryotic Protein Kinases
Source: Cell Rep. 2021 Jan 12;34(2):108602. doi: 10.1016/j.celrep.2020.108602 (PMC7809594; doi:10.1016/j.celrep.2020.108602)
Supplement: Data S1. Collection of 179 PWMs Used at the Start of the Analysis, Related to STAR Methods [file mmc5.zip › AKT1_AGC_human.txt]

 1 2 3 4 5 6 7 8 9 10 11 12 13 14 15
A 0.0847457627118644 0.0451977401129944 0.0225988700564972 0.0508474576271186 0.0169491525423729 0.0621468926553672 0.0734463276836158 0 0.0795454545454545 0.0625 0.0457142857142857 0.0977011494252874 0.0520231213872832 0.069364161849711 0.0584795321637427
R 0.112994350282486 0.0903954802259887 0.661016949152542 0.124293785310734 0.858757062146893 0.146892655367232 0.107344632768362 0 0.0397727272727273 0.0738636363636364 0.0514285714285714 0.0977011494252874 0.0635838150289017 0.0982658959537572 0.0818713450292398
N 0.0338983050847458 0.0225988700564972 0 0.0282485875706215 0 0.0225988700564972 0.0847457627118644 0 0.0340909090909091 0.0340909090909091 0.0457142857142857 0.0344827586206897 0.0289017341040462 0.0173410404624277 0.0350877192982456
D 0.0112994350282486 0.0395480225988701 0.00564971751412429 0.0282485875706215 0.0112994350282486 0.0112994350282486 0.0338983050847458 0 0.0511363636363636 0.0852272727272727 0.0628571428571429 0.0344827586206897 0.046242774566474 0.0115606936416185 0.0409356725146199
C 0.0169491525423729 0 0.0169491525423729 0.00564971751412429 0.00564971751412429 0.0112994350282486 0.0112994350282486 0 0.0113636363636364 0.00568181818181818 0.0228571428571429 0.028735632183908 0.0173410404624277 0 0.0116959064327485
Q 0.0564971751412429 0.0508474576271186 0.0112994350282486 0.0508474576271186 0 0.0169491525423729 0.0395480225988701 0 0.0170454545454545 0.0284090909090909 0.04 0.028735632183908 0.0289017341040462 0.046242774566474 0.0760233918128655
E 0.0451977401129944 0.0395480225988701 0.00564971751412429 0.0790960451977401 0.00564971751412429 0.0282485875706215 0.0169491525423729 0 0.0568181818181818 0.0625 0.0914285714285714 0.0402298850574713 0.0867052023121387 0.0635838150289017 0.0584795321637427
G 0.135593220338983 0.101694915254237 0.0338983050847458 0.0734463276836158 0.00564971751412429 0.0395480225988701 0.0903954802259887 0 0.0568181818181818 0.102272727272727 0.08 0.0574712643678161 0.0867052023121387 0.0578034682080925 0.0701754385964912
H 0.0112994350282486 0.0169491525423729 0.0112994350282486 0.0169491525423729 0.00564971751412429 0.0282485875706215 0.0395480225988701 0 0.00568181818181818 0.00568181818181818 0.0228571428571429 0.028735632183908 0.0404624277456647 0.00578034682080925 0.0116959064327485
I 0.0338983050847458 0.0338983050847458 0.0112994350282486 0.0564971751412429 0.00564971751412429 0.0169491525423729 0.0395480225988701 0 0.0625 0.0227272727272727 0.0285714285714286 0.0172413793103448 0.0346820809248555 0.046242774566474 0.0292397660818713
L 0.0790960451977401 0.0847457627118644 0.0451977401129944 0.0451977401129944 0 0.0847457627118644 0.0903954802259887 0 0.147727272727273 0.0113636363636364 0.08 0.0747126436781609 0.0867052023121387 0.0751445086705202 0.0994152046783626
K 0.0508474576271186 0.0621468926553672 0.0225988700564972 0.0903954802259887 0.0169491525423729 0.0847457627118644 0.0451977401129944 0 0.0113636363636364 0.0340909090909091 0.04 0.0402298850574713 0.0346820809248555 0.069364161849711 0.064327485380117
M 0.0112994350282486 0.0169491525423729 0.0112994350282486 0.0282485875706215 0 0.0225988700564972 0.00564971751412429 0 0.0454545454545455 0.0113636363636364 0.0285714285714286 0.0114942528735632 0.0115606936416185 0.023121387283237 0.00584795321637427
F 0.0225988700564972 0.0564971751412429 0.00564971751412429 0.00564971751412429 0.00564971751412429 0.0225988700564972 0.0338983050847458 0 0.0909090909090909 0.00568181818181818 0.04 0.0344827586206897 0.0289017341040462 0.0115606936416185 0.0409356725146199
P 0.0903954802259887 0.0847457627118644 0.0395480225988701 0.11864406779661 0.0112994350282486 0.0508474576271186 0.0395480225988701 0 0.0681818181818182 0.153409090909091 0.04 0.0574712643678161 0.121387283236994 0.0982658959537572 0.111111111111111
S 0.0847457627118644 0.0621468926553672 0.0395480225988701 0.112994350282486 0.0225988700564972 0.180790960451977 0.112994350282486 0.779661016949153 0.0738636363636364 0.125 0.177142857142857 0.160919540229885 0.115606936416185 0.167630057803468 0.111111111111111
T 0.0564971751412429 0.0677966101694915 0.0282485875706215 0.0508474576271186 0.0112994350282486 0.124293785310734 0.0508474576271186 0.220338983050847 0.0284090909090909 0.113636363636364 0.0342857142857143 0.0747126436781609 0.046242774566474 0.0578034682080925 0.0233918128654971
W 0 0.0112994350282486 0.00564971751412429 0 0 0.00564971751412429 0.0112994350282486 0 0.0284090909090909 0.00568181818181818 0 0.00574712643678161 0.00578034682080925 0.0115606936416185 0
Y 0.0169491525423729 0.0451977401129944 0.0112994350282486 0.0112994350282486 0.0112994350282486 0 0.0282485875706215 0 0.0284090909090909 0.0113636363636364 0.0171428571428571 0.028735632183908 0.0115606936416185 0.023121387283237 0.0116959064327485
V 0.0451977401129944 0.0677966101694915 0.0112994350282486 0.0225988700564972 0.00564971751412429 0.0395480225988701 0.0451977401129944 0 0.0625 0.0454545454545455 0.0514285714285714 0.0459770114942529 0.0520231213872832 0.046242774566474 0.0584795321637427
