# Supplementary material for: Sequence and Structure-Based Analysis of Specificity Determinants in Eukaryotic Protein Kinases
Source: Cell Rep. 2021 Jan 12;34(2):108602. doi: 10.1016/j.celrep.2020.108602 (PMC7809594; doi:10.1016/j.celrep.2020.108602)
Supplement: Data S1. Collection of 179 PWMs Used at the Start of the Analysis, Related to STAR Methods [file mmc5.zip › AKT1_AGC_mouse.txt]

 1 2 3 4 5 6 7 8 9 10 11 12 13 14 15
A 0.108108108108108 0.108108108108108 0 0.027027027027027 0.0540540540540541 0.162162162162162 0.162162162162162 0 0.0540540540540541 0.0540540540540541 0.162162162162162 0 0.0810810810810811 0.0540540540540541 0.0810810810810811
R 0.0540540540540541 0.0540540540540541 0.72972972972973 0.189189189189189 0.918918918918919 0.189189189189189 0.0810810810810811 0 0 0.027027027027027 0 0.0540540540540541 0.108108108108108 0.0540540540540541 0.0540540540540541
N 0.027027027027027 0 0 0.0540540540540541 0 0.027027027027027 0.0540540540540541 0 0.027027027027027 0.0540540540540541 0.135135135135135 0.0540540540540541 0.0540540540540541 0 0
D 0.027027027027027 0.027027027027027 0 0 0 0 0 0 0.027027027027027 0.0810810810810811 0 0 0.027027027027027 0.027027027027027 0.135135135135135
C 0 0 0 0 0 0 0.0540540540540541 0 0.027027027027027 0.027027027027027 0 0.027027027027027 0.0540540540540541 0 0
Q 0.108108108108108 0.0540540540540541 0.027027027027027 0.108108108108108 0 0.027027027027027 0 0 0 0.027027027027027 0.027027027027027 0.108108108108108 0.0540540540540541 0.0540540540540541 0.0810810810810811
E 0.027027027027027 0.027027027027027 0.027027027027027 0 0 0 0 0 0.0540540540540541 0.0540540540540541 0.108108108108108 0.0810810810810811 0.027027027027027 0.0810810810810811 0.135135135135135
G 0.135135135135135 0.0540540540540541 0 0.108108108108108 0 0.027027027027027 0 0 0.0540540540540541 0.0810810810810811 0.108108108108108 0.0540540540540541 0.0810810810810811 0.0810810810810811 0.0810810810810811
H 0 0 0.027027027027027 0.027027027027027 0 0.027027027027027 0.0540540540540541 0 0.027027027027027 0 0.0540540540540541 0 0.027027027027027 0 0
I 0.0540540540540541 0.027027027027027 0 0 0 0 0.027027027027027 0 0.0810810810810811 0.027027027027027 0.027027027027027 0 0.027027027027027 0 0
L 0.0810810810810811 0.027027027027027 0 0.0540540540540541 0 0.0810810810810811 0.027027027027027 0 0.135135135135135 0 0.0540540540540541 0.135135135135135 0.0540540540540541 0.0540540540540541 0.027027027027027
K 0.027027027027027 0.0540540540540541 0.0540540540540541 0.0810810810810811 0 0.0540540540540541 0.0810810810810811 0 0.027027027027027 0.0540540540540541 0.027027027027027 0.0540540540540541 0.0540540540540541 0.162162162162162 0.0540540540540541
M 0 0 0 0.0540540540540541 0 0 0.027027027027027 0 0.0810810810810811 0.027027027027027 0 0 0 0.027027027027027 0.0540540540540541
F 0 0.162162162162162 0 0.027027027027027 0 0 0.027027027027027 0 0.108108108108108 0 0.0540540540540541 0.027027027027027 0.027027027027027 0.027027027027027 0.0810810810810811
P 0.108108108108108 0.162162162162162 0.0810810810810811 0.135135135135135 0.027027027027027 0 0.0540540540540541 0 0 0.162162162162162 0.0810810810810811 0.0810810810810811 0.108108108108108 0.135135135135135 0.027027027027027
S 0.135135135135135 0.135135135135135 0.027027027027027 0.108108108108108 0 0.243243243243243 0.135135135135135 0.810810810810811 0.0540540540540541 0.189189189189189 0.108108108108108 0.243243243243243 0.135135135135135 0.108108108108108 0.108108108108108
T 0.0540540540540541 0.108108108108108 0.027027027027027 0.027027027027027 0 0.135135135135135 0.135135135135135 0.189189189189189 0.108108108108108 0.108108108108108 0.027027027027027 0.0540540540540541 0.0540540540540541 0.0810810810810811 0
W 0 0 0 0 0 0 0 0 0.0540540540540541 0 0 0 0 0.027027027027027 0
Y 0 0 0 0 0 0.027027027027027 0.027027027027027 0 0.0540540540540541 0 0 0 0 0 0.027027027027027
V 0.0540540540540541 0 0 0 0 0 0.0540540540540541 0 0.027027027027027 0.027027027027027 0.027027027027027 0.027027027027027 0.027027027027027 0.027027027027027 0.0540540540540541
