# Supplementary material for: Sequence and Structure-Based Analysis of Specificity Determinants in Eukaryotic Protein Kinases
Source: Cell Rep. 2021 Jan 12;34(2):108602. doi: 10.1016/j.celrep.2020.108602 (PMC7809594; doi:10.1016/j.celrep.2020.108602)
Supplement: Data S1. Collection of 179 PWMs Used at the Start of the Analysis, Related to STAR Methods [file mmc5.zip › ALK_ALK_human.txt]

 1 2 3 4 5 6 7 8 9 10 11 12 13 14 15
A 0.0769230769230769 0.153846153846154 0 0.153846153846154 0.307692307692308 0.153846153846154 0 0 0.0769230769230769 0.0769230769230769 0.0769230769230769 0 0.153846153846154 0.0769230769230769 0.0769230769230769
R 0.230769230769231 0.0769230769230769 0.0769230769230769 0.153846153846154 0.0769230769230769 0.0769230769230769 0.0769230769230769 0 0.153846153846154 0 0.153846153846154 0 0.0769230769230769 0.0769230769230769 0
N 0 0 0 0 0 0.0769230769230769 0 0 0 0.230769230769231 0 0 0 0.0769230769230769 0
D 0.153846153846154 0 0.0769230769230769 0.0769230769230769 0 0.153846153846154 0 0 0 0.153846153846154 0 0 0 0.0769230769230769 0
C 0 0 0 0 0.153846153846154 0 0 0 0 0 0 0.153846153846154 0.0769230769230769 0 0.153846153846154
Q 0.0769230769230769 0 0 0.0769230769230769 0.0769230769230769 0.0769230769230769 0 0 0 0.230769230769231 0 0 0 0 0.0769230769230769
E 0 0.0769230769230769 0 0 0.153846153846154 0 0.0769230769230769 0 0.153846153846154 0 0 0 0 0.153846153846154 0
G 0 0.0769230769230769 0.0769230769230769 0.230769230769231 0.0769230769230769 0.153846153846154 0 0 0.0769230769230769 0 0.0769230769230769 0.153846153846154 0.0769230769230769 0 0
H 0 0 0 0 0 0.0769230769230769 0.0769230769230769 0 0.0769230769230769 0 0 0 0 0 0
I 0 0.0769230769230769 0 0 0 0 0.153846153846154 0 0 0 0.0769230769230769 0.0769230769230769 0 0.0769230769230769 0
L 0.0769230769230769 0 0.0769230769230769 0 0 0 0.153846153846154 0 0.0769230769230769 0 0 0.0769230769230769 0.153846153846154 0.153846153846154 0.230769230769231
K 0 0.0769230769230769 0.0769230769230769 0.0769230769230769 0 0.0769230769230769 0.0769230769230769 0 0.0769230769230769 0.153846153846154 0 0.230769230769231 0 0.0769230769230769 0.0769230769230769
M 0 0 0.0769230769230769 0 0 0 0 0 0 0 0 0 0 0.0769230769230769 0.0769230769230769
F 0.0769230769230769 0.0769230769230769 0.0769230769230769 0 0.0769230769230769 0 0 0 0 0.0769230769230769 0 0 0.153846153846154 0 0.153846153846154
P 0.0769230769230769 0.153846153846154 0.230769230769231 0 0 0.0769230769230769 0.0769230769230769 0 0.0769230769230769 0 0.153846153846154 0 0 0 0
S 0.153846153846154 0 0.0769230769230769 0.153846153846154 0 0.0769230769230769 0 0 0 0 0.0769230769230769 0 0 0.0769230769230769 0.153846153846154
T 0.0769230769230769 0 0 0 0 0 0.153846153846154 0 0.153846153846154 0 0.153846153846154 0.153846153846154 0.0769230769230769 0 0
W 0 0 0 0 0 0 0 0 0 0.0769230769230769 0 0 0 0 0
Y 0 0 0.0769230769230769 0 0 0 0.0769230769230769 1 0 0 0 0.153846153846154 0.153846153846154 0 0
V 0 0.230769230769231 0.0769230769230769 0.0769230769230769 0.0769230769230769 0 0.0769230769230769 0 0.0769230769230769 0 0.230769230769231 0 0.0769230769230769 0.0769230769230769 0
