# Supplementary material for: Sequence and Structure-Based Analysis of Specificity Determinants in Eukaryotic Protein Kinases
Source: Cell Rep. 2021 Jan 12;34(2):108602. doi: 10.1016/j.celrep.2020.108602 (PMC7809594; doi:10.1016/j.celrep.2020.108602)
Supplement: Data S1. Collection of 179 PWMs Used at the Start of the Analysis, Related to STAR Methods [file mmc5.zip › AURKA_OTHER_human.txt]

 1 2 3 4 5 6 7 8 9 10 11 12 13 14 15
A 0.0869565217391304 0.108695652173913 0.0652173913043478 0.0434782608695652 0.0434782608695652 0.0217391304347826 0.0434782608695652 0 0.0869565217391304 0.0652173913043478 0.111111111111111 0.111111111111111 0.111111111111111 0.0454545454545455 0.0909090909090909
R 0.108695652173913 0.0869565217391304 0.0869565217391304 0 0.152173913043478 0.41304347826087 0.0869565217391304 0 0.0434782608695652 0 0.0222222222222222 0.0666666666666667 0.0444444444444444 0.0909090909090909 0.136363636363636
N 0.0434782608695652 0.0217391304347826 0.130434782608696 0.0869565217391304 0.0217391304347826 0.0652173913043478 0.0217391304347826 0 0.0434782608695652 0.0217391304347826 0 0.0666666666666667 0.0222222222222222 0.0681818181818182 0.0227272727272727
D 0.0217391304347826 0 0.0217391304347826 0.0217391304347826 0 0.0434782608695652 0.0434782608695652 0 0.0434782608695652 0 0.0444444444444444 0 0.0888888888888889 0.0909090909090909 0.0227272727272727
C 0.0217391304347826 0 0.0217391304347826 0 0.0217391304347826 0.0217391304347826 0 0 0 0.0217391304347826 0.0444444444444444 0 0.0444444444444444 0.0227272727272727 0
Q 0.108695652173913 0.0869565217391304 0.0869565217391304 0.0217391304347826 0.0434782608695652 0.0434782608695652 0.0217391304347826 0 0.0434782608695652 0.108695652173913 0.0444444444444444 0.0444444444444444 0.0444444444444444 0.0227272727272727 0.0681818181818182
E 0.0434782608695652 0.0869565217391304 0.0869565217391304 0.0869565217391304 0.0434782608695652 0 0.0434782608695652 0 0 0.0217391304347826 0.133333333333333 0.0666666666666667 0.0666666666666667 0.0681818181818182 0.0909090909090909
G 0.0217391304347826 0.108695652173913 0.0217391304347826 0.0217391304347826 0.0652173913043478 0.0652173913043478 0.0652173913043478 0 0.0652173913043478 0.0869565217391304 0.0444444444444444 0.0888888888888889 0.0888888888888889 0.0681818181818182 0.0227272727272727
H 0.0217391304347826 0 0.0217391304347826 0 0.0217391304347826 0.0217391304347826 0.0434782608695652 0 0.0217391304347826 0.0217391304347826 0.0222222222222222 0 0 0.0454545454545455 0
I 0.0434782608695652 0.0217391304347826 0.0217391304347826 0 0.0217391304347826 0 0.0869565217391304 0 0.0217391304347826 0.0217391304347826 0.0444444444444444 0.0444444444444444 0.0222222222222222 0.0454545454545455 0.0227272727272727
L 0.0434782608695652 0.0869565217391304 0.0652173913043478 0.152173913043478 0.0869565217391304 0.0434782608695652 0.0869565217391304 0 0.217391304347826 0.0869565217391304 0.0444444444444444 0.0888888888888889 0.0888888888888889 0.0227272727272727 0.0909090909090909
K 0.0869565217391304 0.0869565217391304 0.130434782608696 0.152173913043478 0.130434782608696 0.130434782608696 0.0869565217391304 0 0.0652173913043478 0.0217391304347826 0.0444444444444444 0.111111111111111 0.111111111111111 0.0681818181818182 0.0454545454545455
M 0.0434782608695652 0 0.0217391304347826 0.0217391304347826 0 0.0217391304347826 0.0652173913043478 0 0 0.0434782608695652 0 0 0 0 0
F 0 0 0.0217391304347826 0.0652173913043478 0.0434782608695652 0 0 0 0.0652173913043478 0.0434782608695652 0.0222222222222222 0.0444444444444444 0.0222222222222222 0.0227272727272727 0.0454545454545455
P 0.0869565217391304 0.0434782608695652 0.0217391304347826 0.0434782608695652 0.0869565217391304 0 0.0434782608695652 0 0.0217391304347826 0.108695652173913 0.133333333333333 0.155555555555556 0.0666666666666667 0.159090909090909 0.159090909090909
S 0.0652173913043478 0.152173913043478 0.0652173913043478 0.108695652173913 0.108695652173913 0.0217391304347826 0.0869565217391304 0.891304347826087 0.0434782608695652 0.130434782608696 0.111111111111111 0.0666666666666667 0.111111111111111 0.0681818181818182 0.0909090909090909
T 0.0869565217391304 0.0652173913043478 0.0434782608695652 0.0652173913043478 0.0434782608695652 0.0217391304347826 0.0652173913043478 0.0869565217391304 0.0652173913043478 0.0434782608695652 0.0444444444444444 0 0.0222222222222222 0.0227272727272727 0.0454545454545455
W 0 0 0.0652173913043478 0 0 0 0.0217391304347826 0 0 0 0 0 0 0 0
Y 0.0217391304347826 0 0 0.0217391304347826 0.0217391304347826 0.0217391304347826 0.0217391304347826 0.0217391304347826 0.0217391304347826 0.0434782608695652 0.0222222222222222 0 0.0222222222222222 0 0.0227272727272727
V 0.0434782608695652 0.0434782608695652 0 0.0869565217391304 0.0434782608695652 0.0434782608695652 0.0652173913043478 0 0.130434782608696 0.108695652173913 0.0666666666666667 0.0444444444444444 0.0222222222222222 0.0681818181818182 0.0227272727272727
