# Supplementary material for: Sequence and Structure-Based Analysis of Specificity Determinants in Eukaryotic Protein Kinases
Source: Cell Rep. 2021 Jan 12;34(2):108602. doi: 10.1016/j.celrep.2020.108602 (PMC7809594; doi:10.1016/j.celrep.2020.108602)
Supplement: Data S1. Collection of 179 PWMs Used at the Start of the Analysis, Related to STAR Methods [file mmc5.zip › AURKB_OTHER_human.txt]

 1 2 3 4 5 6 7 8 9 10 11 12 13 14 15
A 0.0442477876106195 0.0442477876106195 0.0442477876106195 0.0530973451327434 0.0884955752212389 0.0176991150442478 0.0442477876106195 0 0.0884955752212389 0.0707964601769911 0.0803571428571429 0.0803571428571429 0.0357142857142857 0.0540540540540541 0.108108108108108
R 0.141592920353982 0.141592920353982 0.115044247787611 0.115044247787611 0.265486725663717 0.752212389380531 0.141592920353982 0 0.0530973451327434 0.0530973451327434 0.0446428571428571 0.0803571428571429 0.0803571428571429 0.0900900900900901 0.0900900900900901
N 0.00884955752212389 0.0442477876106195 0.0442477876106195 0.0442477876106195 0.0265486725663717 0.00884955752212389 0.0442477876106195 0 0.0530973451327434 0.0442477876106195 0.0178571428571429 0.0357142857142857 0.0357142857142857 0.027027027027027 0.036036036036036
D 0.0265486725663717 0.0265486725663717 0.0353982300884956 0.0442477876106195 0.0530973451327434 0 0.0176991150442478 0 0.0176991150442478 0.0176991150442478 0.0535714285714286 0.0535714285714286 0.0625 0.0720720720720721 0.0540540540540541
C 0.0353982300884956 0 0.00884955752212389 0 0 0.00884955752212389 0.00884955752212389 0 0.00884955752212389 0.00884955752212389 0.00892857142857143 0 0.00892857142857143 0.018018018018018 0
Q 0.0619469026548673 0.0530973451327434 0.0265486725663717 0.0442477876106195 0.0442477876106195 0 0.0442477876106195 0 0.0176991150442478 0.0619469026548673 0.0267857142857143 0.0625 0.00892857142857143 0.036036036036036 0.0720720720720721
E 0.0619469026548673 0.0619469026548673 0.0707964601769911 0.0442477876106195 0.0353982300884956 0 0.0353982300884956 0 0.0265486725663717 0.0530973451327434 0.0982142857142857 0.0357142857142857 0.0625 0.036036036036036 0.0720720720720721
G 0.0353982300884956 0.0884955752212389 0.0530973451327434 0.0619469026548673 0.079646017699115 0.00884955752212389 0.0265486725663717 0 0.0973451327433628 0.079646017699115 0.0625 0.0714285714285714 0.0803571428571429 0.045045045045045 0.0720720720720721
H 0.0176991150442478 0.0176991150442478 0.0176991150442478 0.00884955752212389 0.0353982300884956 0 0.0353982300884956 0 0.00884955752212389 0.0265486725663717 0.0267857142857143 0.0267857142857143 0.0267857142857143 0.018018018018018 0.00900900900900901
I 0.0530973451327434 0.0265486725663717 0.0176991150442478 0.0265486725663717 0.0265486725663717 0.00884955752212389 0.0353982300884956 0 0.0442477876106195 0.0442477876106195 0.0178571428571429 0.0535714285714286 0.0625 0.0540540540540541 0.045045045045045
L 0.0176991150442478 0.0442477876106195 0.0530973451327434 0.0707964601769911 0.0530973451327434 0.0530973451327434 0.150442477876106 0 0.106194690265487 0.0884955752212389 0.151785714285714 0.0446428571428571 0.0535714285714286 0.0540540540540541 0.045045045045045
K 0.168141592920354 0.0707964601769911 0.15929203539823 0.0884955752212389 0.0973451327433628 0.0707964601769911 0.141592920353982 0 0.00884955752212389 0.0530973451327434 0.0714285714285714 0.0892857142857143 0.0803571428571429 0.0720720720720721 0.0630630630630631
M 0.0176991150442478 0.00884955752212389 0.00884955752212389 0 0.00884955752212389 0.00884955752212389 0.00884955752212389 0 0.0442477876106195 0.0176991150442478 0.00892857142857143 0.00892857142857143 0.0178571428571429 0.00900900900900901 0.00900900900900901
F 0.00884955752212389 0.00884955752212389 0.00884955752212389 0.0176991150442478 0.00884955752212389 0.00884955752212389 0.0265486725663717 0 0.123893805309735 0.0265486725663717 0.0267857142857143 0.0178571428571429 0.0178571428571429 0.036036036036036 0.018018018018018
P 0.0707964601769911 0.079646017699115 0.0530973451327434 0.0530973451327434 0.0442477876106195 0.00884955752212389 0.0353982300884956 0 0.0707964601769911 0.0442477876106195 0.0446428571428571 0.0714285714285714 0.107142857142857 0.0900900900900901 0.0990990990990991
S 0.0973451327433628 0.115044247787611 0.168141592920354 0.15929203539823 0.0707964601769911 0.00884955752212389 0.0619469026548673 0.787610619469027 0.0619469026548673 0.106194690265487 0.107142857142857 0.142857142857143 0.0714285714285714 0.108108108108108 0.0900900900900901
T 0.0442477876106195 0.0884955752212389 0.0530973451327434 0.0530973451327434 0.0176991150442478 0.0176991150442478 0.0353982300884956 0.20353982300885 0.0265486725663717 0.0530973451327434 0.0446428571428571 0.0535714285714286 0.0892857142857143 0.036036036036036 0.0720720720720721
W 0.0176991150442478 0.0176991150442478 0 0.00884955752212389 0 0.00884955752212389 0 0 0.00884955752212389 0 0.00892857142857143 0 0.00892857142857143 0.00900900900900901 0.00900900900900901
Y 0.0265486725663717 0.0265486725663717 0.00884955752212389 0.0530973451327434 0.0176991150442478 0 0.0353982300884956 0.00884955752212389 0.0442477876106195 0.0619469026548673 0.0267857142857143 0.00892857142857143 0.0178571428571429 0.036036036036036 0
V 0.0442477876106195 0.0353982300884956 0.0530973451327434 0.0530973451327434 0.0265486725663717 0.00884955752212389 0.0707964601769911 0 0.0884955752212389 0.0884955752212389 0.0714285714285714 0.0625 0.0714285714285714 0.0990990990990991 0.036036036036036
