# Supplementary material for: Sequence and Structure-Based Analysis of Specificity Determinants in Eukaryotic Protein Kinases
Source: Cell Rep. 2021 Jan 12;34(2):108602. doi: 10.1016/j.celrep.2020.108602 (PMC7809594; doi:10.1016/j.celrep.2020.108602)
Supplement: Data S1. Collection of 179 PWMs Used at the Start of the Analysis, Related to STAR Methods [file mmc5.zip › CAMK2A_CAMK_human.txt]

 1 2 3 4 5 6 7 8 9 10 11 12 13 14 15
A 0.0294117647058824 0.0147058823529412 0.0735294117647059 0.0147058823529412 0.0294117647058824 0.0735294117647059 0.0294117647058824 0 0.0147058823529412 0.0147058823529412 0.0441176470588235 0.0735294117647059 0.0735294117647059 0.0588235294117647 0.0588235294117647
R 0.0441176470588235 0.0735294117647059 0.0588235294117647 0.0882352941176471 0.544117647058823 0.0735294117647059 0.0588235294117647 0 0.0147058823529412 0.0294117647058824 0.0588235294117647 0.0441176470588235 0.0441176470588235 0.0588235294117647 0.0441176470588235
N 0.102941176470588 0.0735294117647059 0.0294117647058824 0.0147058823529412 0.0147058823529412 0.0294117647058824 0.0294117647058824 0 0.0294117647058824 0 0.0588235294117647 0.0294117647058824 0 0.0147058823529412 0.0441176470588235
D 0.0294117647058824 0.0588235294117647 0 0.0294117647058824 0.0147058823529412 0.0147058823529412 0.0882352941176471 0 0 0.308823529411765 0.0882352941176471 0.0441176470588235 0.0882352941176471 0.0882352941176471 0.0882352941176471
C 0.0294117647058824 0.0588235294117647 0 0 0 0 0 0 0 0 0.0294117647058824 0.0147058823529412 0.0147058823529412 0.0147058823529412 0.0147058823529412
Q 0.0882352941176471 0.0441176470588235 0.0441176470588235 0.102941176470588 0.0294117647058824 0.205882352941176 0.0147058823529412 0 0.0588235294117647 0.0294117647058824 0.0441176470588235 0.0588235294117647 0.0588235294117647 0.117647058823529 0.0882352941176471
E 0.0588235294117647 0.0588235294117647 0.0147058823529412 0.117647058823529 0.0294117647058824 0.0735294117647059 0.0588235294117647 0 0.0735294117647059 0.205882352941176 0.0294117647058824 0.117647058823529 0.0735294117647059 0.0588235294117647 0.0588235294117647
G 0.0588235294117647 0.102941176470588 0.0588235294117647 0.0441176470588235 0.0294117647058824 0.0294117647058824 0.0735294117647059 0 0.0294117647058824 0.0588235294117647 0.0882352941176471 0 0.0294117647058824 0.0588235294117647 0.0441176470588235
H 0 0.0147058823529412 0.0147058823529412 0.0294117647058824 0.0147058823529412 0.0147058823529412 0.0882352941176471 0 0.0294117647058824 0.0147058823529412 0.0294117647058824 0.0147058823529412 0.0882352941176471 0.0294117647058824 0
I 0.0735294117647059 0.0147058823529412 0.0882352941176471 0.0441176470588235 0 0.0735294117647059 0.0294117647058824 0 0.0588235294117647 0.0294117647058824 0.0147058823529412 0.0441176470588235 0 0.0147058823529412 0
L 0.0735294117647059 0.0882352941176471 0.220588235294118 0.0735294117647059 0.0147058823529412 0.0441176470588235 0.102941176470588 0 0.147058823529412 0.0588235294117647 0.0735294117647059 0.117647058823529 0.0735294117647059 0.0588235294117647 0.0294117647058824
K 0.0735294117647059 0.0882352941176471 0.0882352941176471 0.0588235294117647 0.0882352941176471 0.0147058823529412 0.0588235294117647 0 0.0441176470588235 0.0147058823529412 0.0735294117647059 0.0441176470588235 0.0882352941176471 0.0588235294117647 0.0588235294117647
M 0 0 0.0147058823529412 0.0147058823529412 0 0.0441176470588235 0.0294117647058824 0 0.0294117647058824 0.0294117647058824 0.0588235294117647 0 0.0294117647058824 0.0294117647058824 0
F 0.0588235294117647 0.0294117647058824 0.0294117647058824 0 0 0.0147058823529412 0.0294117647058824 0 0.102941176470588 0 0.0294117647058824 0.0588235294117647 0.0294117647058824 0.0441176470588235 0.0147058823529412
P 0.0735294117647059 0.0441176470588235 0.0441176470588235 0.0588235294117647 0.0441176470588235 0.0294117647058824 0.0882352941176471 0 0.0294117647058824 0.0294117647058824 0.0441176470588235 0.0588235294117647 0.0588235294117647 0.0147058823529412 0.0882352941176471
S 0.0735294117647059 0.132352941176471 0.0441176470588235 0.147058823529412 0.102941176470588 0.0735294117647059 0.0735294117647059 0.779411764705882 0.0441176470588235 0.102941176470588 0.147058823529412 0.0735294117647059 0.0588235294117647 0.132352941176471 0.102941176470588
T 0.0441176470588235 0.0441176470588235 0.0588235294117647 0.0588235294117647 0.0147058823529412 0.0588235294117647 0.0588235294117647 0.220588235294118 0.0882352941176471 0.0588235294117647 0.0294117647058824 0.0735294117647059 0.0441176470588235 0.0294117647058824 0.0588235294117647
W 0 0.0147058823529412 0.0147058823529412 0.0294117647058824 0 0.0441176470588235 0 0 0 0 0 0 0 0.0147058823529412 0.0294117647058824
Y 0.0147058823529412 0 0.0441176470588235 0.0441176470588235 0 0.0441176470588235 0.0147058823529412 0 0.0735294117647059 0 0 0.0441176470588235 0.0735294117647059 0.0441176470588235 0.0588235294117647
V 0.0735294117647059 0.0441176470588235 0.0588235294117647 0.0294117647058824 0.0294117647058824 0.0441176470588235 0.0735294117647059 0 0.132352941176471 0.0147058823529412 0.0588235294117647 0.0882352941176471 0.0735294117647059 0.0588235294117647 0.117647058823529
