# Supplementary material for: Sequence and Structure-Based Analysis of Specificity Determinants in Eukaryotic Protein Kinases
Source: Cell Rep. 2021 Jan 12;34(2):108602. doi: 10.1016/j.celrep.2020.108602 (PMC7809594; doi:10.1016/j.celrep.2020.108602)
Supplement: Data S1. Collection of 179 PWMs Used at the Start of the Analysis, Related to STAR Methods [file mmc5.zip › CAMK2A_CAMK_mouse.txt]

 1 2 3 4 5 6 7 8 9 10 11 12 13 14 15
A 0.0714285714285714 0.0930232558139535 0.0909090909090909 0.0454545454545455 0.0222222222222222 0.133333333333333 0.0434782608695652 0 0.0434782608695652 0.0652173913043478 0.130434782608696 0.173913043478261 0.0434782608695652 0.108695652173913 0.0217391304347826
R 0.0952380952380952 0.13953488372093 0.0681818181818182 0.0454545454545455 0.488888888888889 0.177777777777778 0 0 0 0.0434782608695652 0.0869565217391304 0.0217391304347826 0.0434782608695652 0.0652173913043478 0.0434782608695652
N 0.0238095238095238 0 0 0 0.0222222222222222 0 0.0217391304347826 0 0.0217391304347826 0.108695652173913 0 0 0.0434782608695652 0.0869565217391304 0.0217391304347826
D 0.0714285714285714 0.0697674418604651 0.0227272727272727 0 0.0222222222222222 0.0888888888888889 0.0652173913043478 0 0.0434782608695652 0.195652173913043 0.0217391304347826 0.0869565217391304 0.0869565217391304 0.0869565217391304 0.0869565217391304
C 0.0238095238095238 0.0465116279069767 0.0227272727272727 0 0 0 0.0217391304347826 0 0 0.0434782608695652 0.0434782608695652 0.0217391304347826 0 0.0217391304347826 0
Q 0.119047619047619 0.0465116279069767 0.0227272727272727 0.0454545454545455 0.0222222222222222 0.155555555555556 0.0434782608695652 0 0.0434782608695652 0.0652173913043478 0.0434782608695652 0 0.0217391304347826 0.0217391304347826 0
E 0.0952380952380952 0.0465116279069767 0.0227272727272727 0.113636363636364 0.0444444444444444 0.0222222222222222 0.130434782608696 0 0.108695652173913 0.130434782608696 0.0869565217391304 0.0869565217391304 0.152173913043478 0.0434782608695652 0.152173913043478
G 0.0476190476190476 0.0465116279069767 0.0227272727272727 0.113636363636364 0 0 0.173913043478261 0 0.0434782608695652 0.0869565217391304 0.0652173913043478 0.0217391304347826 0.152173913043478 0.130434782608696 0.0434782608695652
H 0 0.0232558139534884 0.0454545454545455 0.0454545454545455 0.0222222222222222 0.0222222222222222 0 0 0 0 0.0217391304347826 0 0.0434782608695652 0.0217391304347826 0
I 0.0476190476190476 0.0232558139534884 0.113636363636364 0.0454545454545455 0.0444444444444444 0.0222222222222222 0.0217391304347826 0 0.152173913043478 0.0217391304347826 0 0.0434782608695652 0.0434782608695652 0.0217391304347826 0.0652173913043478
L 0.0238095238095238 0.0697674418604651 0.159090909090909 0.0909090909090909 0.0666666666666667 0.0444444444444444 0.0869565217391304 0 0.0434782608695652 0.0434782608695652 0.130434782608696 0.0434782608695652 0.0869565217391304 0.130434782608696 0.108695652173913
K 0.142857142857143 0.0697674418604651 0.0909090909090909 0.113636363636364 0.0888888888888889 0.111111111111111 0.0652173913043478 0 0.0869565217391304 0 0.0652173913043478 0.0652173913043478 0.0217391304347826 0.0869565217391304 0.0434782608695652
M 0 0.0232558139534884 0.113636363636364 0 0.0222222222222222 0.0444444444444444 0.0652173913043478 0 0.0217391304347826 0.0217391304347826 0.0434782608695652 0.0652173913043478 0 0.0217391304347826 0.0434782608695652
F 0.0238095238095238 0 0.0227272727272727 0.0681818181818182 0 0.0222222222222222 0.0217391304347826 0 0.0434782608695652 0 0.0434782608695652 0.0652173913043478 0 0 0.0652173913043478
P 0.0476190476190476 0.0232558139534884 0.0454545454545455 0.0227272727272727 0.0222222222222222 0 0.0652173913043478 0 0.0217391304347826 0.0217391304347826 0.0434782608695652 0.152173913043478 0.0217391304347826 0.0434782608695652 0.108695652173913
S 0.0952380952380952 0.13953488372093 0.0454545454545455 0.136363636363636 0.0888888888888889 0.111111111111111 0.0434782608695652 0.847826086956522 0.0652173913043478 0.108695652173913 0.108695652173913 0.108695652173913 0.130434782608696 0.0217391304347826 0.0652173913043478
T 0 0.0232558139534884 0 0.0454545454545455 0.0222222222222222 0 0.0434782608695652 0.152173913043478 0.0869565217391304 0 0.0217391304347826 0 0.0434782608695652 0.0217391304347826 0.0434782608695652
W 0.0238095238095238 0 0.0454545454545455 0 0 0.0444444444444444 0.0217391304347826 0 0 0 0 0 0 0 0
Y 0 0.0232558139534884 0 0.0227272727272727 0 0 0.0217391304347826 0 0.0434782608695652 0 0 0.0217391304347826 0.0652173913043478 0 0.0434782608695652
V 0.0476190476190476 0.0930232558139535 0.0454545454545455 0.0454545454545455 0 0 0.0434782608695652 0 0.130434782608696 0.0434782608695652 0.0434782608695652 0.0217391304347826 0 0.0652173913043478 0.0434782608695652
