# Supplementary material for: Sequence and Structure-Based Analysis of Specificity Determinants in Eukaryotic Protein Kinases
Source: Cell Rep. 2021 Jan 12;34(2):108602. doi: 10.1016/j.celrep.2020.108602 (PMC7809594; doi:10.1016/j.celrep.2020.108602)
Supplement: Data S1. Collection of 179 PWMs Used at the Start of the Analysis, Related to STAR Methods [file mmc5.zip › CDC28_CMGC_yeast.txt]

 1 2 3 4 5 6 7 8 9 10 11 12 13 14 15
A 0.0245901639344262 0.0163934426229508 0.0819672131147541 0.0245901639344262 0.0327868852459016 0.0163934426229508 0.0573770491803279 0 0.0327868852459016 0.040983606557377 0.0163934426229508 0.0245901639344262 0.040983606557377 0.0491803278688525 0.0573770491803279
R 0.0819672131147541 0.0573770491803279 0.0491803278688525 0.0327868852459016 0.0655737704918033 0.0819672131147541 0.0901639344262295 0 0.0245901639344262 0.0737704918032787 0.163934426229508 0.172131147540984 0.0819672131147541 0.0819672131147541 0.0491803278688525
N 0.0573770491803279 0.0819672131147541 0.0737704918032787 0.0819672131147541 0.0245901639344262 0.0737704918032787 0.0655737704918033 0 0 0.0491803278688525 0.0163934426229508 0.0327868852459016 0.0573770491803279 0.0573770491803279 0.0573770491803279
D 0.0491803278688525 0.0491803278688525 0.0655737704918033 0.040983606557377 0.0491803278688525 0.0573770491803279 0.0245901639344262 0 0.00819672131147541 0.0245901639344262 0.0245901639344262 0.0327868852459016 0.0819672131147541 0.0327868852459016 0.040983606557377
C 0 0.00819672131147541 0 0 0 0 0 0 0 0.00819672131147541 0 0 0.00819672131147541 0.0163934426229508 0.00819672131147541
Q 0.0573770491803279 0.0327868852459016 0.0491803278688525 0.0655737704918033 0.0491803278688525 0.0327868852459016 0.0327868852459016 0 0.0163934426229508 0.0163934426229508 0.0245901639344262 0.0491803278688525 0.040983606557377 0.0819672131147541 0.0245901639344262
E 0.0491803278688525 0.0655737704918033 0.0573770491803279 0.0327868852459016 0.0983606557377049 0.0491803278688525 0.0245901639344262 0 0.0163934426229508 0.0819672131147541 0.0245901639344262 0.0245901639344262 0.0327868852459016 0.0491803278688525 0.0655737704918033
G 0.0327868852459016 0.0245901639344262 0.040983606557377 0.0327868852459016 0.0327868852459016 0.0327868852459016 0.0245901639344262 0 0.00819672131147541 0.00819672131147541 0.0163934426229508 0.0327868852459016 0.0573770491803279 0.0327868852459016 0.0245901639344262
H 0.040983606557377 0.00819672131147541 0.00819672131147541 0 0.00819672131147541 0.0163934426229508 0.0327868852459016 0 0 0.0245901639344262 0.00819672131147541 0 0.00819672131147541 0.0327868852459016 0.00819672131147541
I 0.0573770491803279 0.0655737704918033 0.0573770491803279 0.0573770491803279 0.0737704918032787 0.040983606557377 0.0819672131147541 0 0.00819672131147541 0.122950819672131 0 0.0573770491803279 0.0491803278688525 0.0327868852459016 0.0573770491803279
L 0.0901639344262295 0.0573770491803279 0.0491803278688525 0.0983606557377049 0.0655737704918033 0.10655737704918 0.0819672131147541 0 0.0327868852459016 0.0491803278688525 0.00819672131147541 0.0819672131147541 0.0737704918032787 0.0573770491803279 0.0573770491803279
K 0.0901639344262295 0.139344262295082 0.0573770491803279 0.0655737704918033 0.0819672131147541 0.0819672131147541 0.0491803278688525 0 0.0163934426229508 0.0901639344262295 0.368852459016393 0.114754098360656 0.0983606557377049 0.0737704918032787 0.0819672131147541
M 0.00819672131147541 0 0.0163934426229508 0.0327868852459016 0.0327868852459016 0 0.0163934426229508 0 0.00819672131147541 0.0163934426229508 0.00819672131147541 0 0.0163934426229508 0.0245901639344262 0.0573770491803279
F 0.00819672131147541 0.0491803278688525 0.00819672131147541 0.0163934426229508 0.0245901639344262 0.0655737704918033 0.0163934426229508 0 0.00819672131147541 0.0327868852459016 0.0163934426229508 0.0245901639344262 0.0245901639344262 0.040983606557377 0.0245901639344262
P 0.0819672131147541 0.0491803278688525 0.0901639344262295 0.0655737704918033 0.0573770491803279 0.114754098360656 0.0983606557377049 0 0.754098360655738 0.131147540983607 0.0327868852459016 0.0491803278688525 0.0901639344262295 0.0737704918032787 0.0901639344262295
S 0.155737704918033 0.139344262295082 0.114754098360656 0.180327868852459 0.172131147540984 0.0819672131147541 0.163934426229508 0.737704918032787 0.0327868852459016 0.0655737704918033 0.131147540983607 0.122950819672131 0.114754098360656 0.139344262295082 0.131147540983607
T 0.0819672131147541 0.0655737704918033 0.0655737704918033 0.0901639344262295 0.0655737704918033 0.0901639344262295 0.040983606557377 0.262295081967213 0.0245901639344262 0.114754098360656 0.0573770491803279 0.0901639344262295 0.0737704918032787 0.0491803278688525 0.0573770491803279
W 0.0245901639344262 0 0 0 0.0163934426229508 0 0 0 0 0 0 0.00819672131147541 0.00819672131147541 0 0.00819672131147541
Y 0 0.040983606557377 0.040983606557377 0.0245901639344262 0.00819672131147541 0 0.0163934426229508 0 0 0.0163934426229508 0 0.040983606557377 0.0163934426229508 0.0245901639344262 0.0655737704918033
V 0.00819672131147541 0.0491803278688525 0.0737704918032787 0.0573770491803279 0.040983606557377 0.0573770491803279 0.0819672131147541 0 0.00819672131147541 0.0327868852459016 0.0819672131147541 0.040983606557377 0.0245901639344262 0.0491803278688525 0.0327868852459016
