# Supplementary material for: Sequence and Structure-Based Analysis of Specificity Determinants in Eukaryotic Protein Kinases
Source: Cell Rep. 2021 Jan 12;34(2):108602. doi: 10.1016/j.celrep.2020.108602 (PMC7809594; doi:10.1016/j.celrep.2020.108602)
Supplement: Data S1. Collection of 179 PWMs Used at the Start of the Analysis, Related to STAR Methods [file mmc5.zip › CDC5_OTHER_yeast.txt]

 1 2 3 4 5 6 7 8 9 10 11 12 13 14 15
A 0.037037037037037 0.0617283950617284 0.0617283950617284 0.0617283950617284 0.0740740740740741 0.037037037037037 0.0246913580246914 0 0.0740740740740741 0.0493827160493827 0.0246913580246914 0.0740740740740741 0.0493827160493827 0.0123456790123457 0.0246913580246914
R 0.0246913580246914 0.037037037037037 0.0864197530864197 0.0123456790123457 0.0864197530864197 0.037037037037037 0.0617283950617284 0 0.0246913580246914 0 0.037037037037037 0.037037037037037 0.037037037037037 0.0617283950617284 0.0617283950617284
N 0.0864197530864197 0.0987654320987654 0.0493827160493827 0.0246913580246914 0.0864197530864197 0.209876543209877 0.0740740740740741 0 0.0493827160493827 0.0864197530864197 0.0617283950617284 0.111111111111111 0.111111111111111 0.0740740740740741 0.0617283950617284
D 0.0740740740740741 0.0617283950617284 0.0740740740740741 0.037037037037037 0.0617283950617284 0.135802469135802 0.0987654320987654 0 0.0493827160493827 0.0740740740740741 0.123456790123457 0.0740740740740741 0.0493827160493827 0.135802469135802 0.0740740740740741
C 0.0123456790123457 0 0 0 0 0 0.0123456790123457 0 0 0 0 0 0 0.0123456790123457 0
Q 0.0246913580246914 0.0864197530864197 0.0123456790123457 0 0.0246913580246914 0.0123456790123457 0.037037037037037 0 0.0246913580246914 0.0617283950617284 0.037037037037037 0.0246913580246914 0.0123456790123457 0.0246913580246914 0.0246913580246914
E 0.0617283950617284 0.123456790123457 0.0740740740740741 0.0617283950617284 0.111111111111111 0.160493827160494 0.0617283950617284 0 0.037037037037037 0.135802469135802 0.148148148148148 0.0987654320987654 0.111111111111111 0.0617283950617284 0.135802469135802
G 0.0246913580246914 0.0493827160493827 0.0493827160493827 0.037037037037037 0.0617283950617284 0.0493827160493827 0.0246913580246914 0 0.0246913580246914 0.0493827160493827 0.0123456790123457 0.037037037037037 0.0493827160493827 0.0617283950617284 0.0246913580246914
H 0.037037037037037 0.0123456790123457 0.0246913580246914 0.037037037037037 0 0 0.0246913580246914 0 0.0123456790123457 0.0123456790123457 0.037037037037037 0 0.0246913580246914 0 0.0123456790123457
I 0.0617283950617284 0.0123456790123457 0.0617283950617284 0.123456790123457 0.0246913580246914 0.0617283950617284 0.037037037037037 0 0.0987654320987654 0.0864197530864197 0.037037037037037 0.0493827160493827 0.0617283950617284 0.0493827160493827 0.0987654320987654
L 0.0617283950617284 0.0864197530864197 0.0617283950617284 0.0864197530864197 0.0740740740740741 0.037037037037037 0.0493827160493827 0 0.123456790123457 0.037037037037037 0.0864197530864197 0.0617283950617284 0.0246913580246914 0.0617283950617284 0.0617283950617284
K 0.0617283950617284 0.0493827160493827 0.037037037037037 0.0987654320987654 0.0617283950617284 0.037037037037037 0.0987654320987654 0 0.0246913580246914 0.0246913580246914 0.037037037037037 0.0493827160493827 0.0246913580246914 0.0617283950617284 0.0987654320987654
M 0 0.0123456790123457 0 0 0 0 0.0246913580246914 0 0.0246913580246914 0.0246913580246914 0 0 0 0 0.0123456790123457
F 0.0493827160493827 0.0246913580246914 0.037037037037037 0.0246913580246914 0.0246913580246914 0.0246913580246914 0 0 0.111111111111111 0.0617283950617284 0.0123456790123457 0.037037037037037 0.0617283950617284 0.0617283950617284 0.0246913580246914
P 0.037037037037037 0.0617283950617284 0.0864197530864197 0.0617283950617284 0.0740740740740741 0.037037037037037 0.0864197530864197 0 0.0123456790123457 0.0246913580246914 0.0617283950617284 0.0740740740740741 0.0864197530864197 0.0123456790123457 0.037037037037037
S 0.172839506172839 0.0864197530864197 0.135802469135802 0.209876543209877 0.0987654320987654 0.0493827160493827 0.0864197530864197 0.728395061728395 0.0617283950617284 0.0864197530864197 0.0617283950617284 0.172839506172839 0.135802469135802 0.0740740740740741 0.0987654320987654
T 0.0740740740740741 0.0864197530864197 0.0617283950617284 0.0864197530864197 0.0617283950617284 0.0740740740740741 0.123456790123457 0.271604938271605 0.0617283950617284 0.0987654320987654 0.111111111111111 0.0740740740740741 0.111111111111111 0.172839506172839 0.0617283950617284
W 0 0 0 0 0.0123456790123457 0.0123456790123457 0.0123456790123457 0 0 0 0.0123456790123457 0 0 0 0.0123456790123457
Y 0.0493827160493827 0.0246913580246914 0.0123456790123457 0.0123456790123457 0 0 0 0 0.037037037037037 0 0.037037037037037 0 0.0246913580246914 0.0123456790123457 0.0246913580246914
V 0.0493827160493827 0.0246913580246914 0.0740740740740741 0.0246913580246914 0.0617283950617284 0.0246913580246914 0.0617283950617284 0 0.148148148148148 0.0864197530864197 0.0617283950617284 0.0246913580246914 0.0246913580246914 0.0493827160493827 0.0493827160493827
