# Supplementary material for: Sequence and Structure-Based Analysis of Specificity Determinants in Eukaryotic Protein Kinases
Source: Cell Rep. 2021 Jan 12;34(2):108602. doi: 10.1016/j.celrep.2020.108602 (PMC7809594; doi:10.1016/j.celrep.2020.108602)
Supplement: Data S1. Collection of 179 PWMs Used at the Start of the Analysis, Related to STAR Methods [file mmc5.zip › CDK1_CMGC_human.txt]

 1 2 3 4 5 6 7 8 9 10 11 12 13 14 15
A 0.0755208333333333 0.0807291666666667 0.0755208333333333 0.0677083333333333 0.0651041666666667 0.0755208333333333 0.09375 0 0.00260416666666667 0.0755208333333333 0.046875 0.0885416666666667 0.0678851174934726 0.0861618798955614 0.0708661417322835
R 0.0442708333333333 0.0494791666666667 0.0442708333333333 0.0338541666666667 0.0651041666666667 0.0260416666666667 0.0625 0 0.00260416666666667 0.0833333333333333 0.1875 0.0833333333333333 0.101827676240209 0.0809399477806789 0.10761154855643
N 0.0260416666666667 0.0442708333333333 0.0286458333333333 0.0390625 0.03125 0.0234375 0.0286458333333333 0 0.0078125 0.0338541666666667 0.0234375 0.0286458333333333 0.0182767624020888 0.0287206266318538 0.036745406824147
D 0.0338541666666667 0.0390625 0.0364583333333333 0.0364583333333333 0.03125 0.0338541666666667 0.03125 0 0.00260416666666667 0.0182291666666667 0.0182291666666667 0.0390625 0.0287206266318538 0.0261096605744125 0.026246719160105
C 0.0078125 0.0104166666666667 0.0104166666666667 0 0.00260416666666667 0.0130208333333333 0.0130208333333333 0 0.00260416666666667 0.00260416666666667 0 0.0104166666666667 0.0156657963446475 0.0156657963446475 0.0026246719160105
Q 0.0546875 0.0651041666666667 0.046875 0.0703125 0.0494791666666667 0.0286458333333333 0.0182291666666667 0 0 0.0572916666666667 0.0234375 0.0260416666666667 0.0496083550913838 0.0469973890339426 0.036745406824147
E 0.0755208333333333 0.0755208333333333 0.0833333333333333 0.0963541666666667 0.0494791666666667 0.03125 0.0416666666666667 0 0.00520833333333333 0.0520833333333333 0.0338541666666667 0.0572916666666667 0.0574412532637076 0.0496083550913838 0.057742782152231
G 0.0703125 0.1015625 0.0807291666666667 0.0703125 0.0598958333333333 0.0703125 0.0989583333333333 0 0.0130208333333333 0.0833333333333333 0.0494791666666667 0.0598958333333333 0.0522193211488251 0.0574412532637076 0.0656167979002625
H 0.0078125 0.0130208333333333 0.0260416666666667 0.0130208333333333 0.0078125 0.0130208333333333 0.0234375 0 0.00520833333333333 0.0078125 0.0260416666666667 0.015625 0.0261096605744125 0.0182767624020888 0.0183727034120735
I 0.0364583333333333 0.0338541666666667 0.0520833333333333 0.0338541666666667 0.046875 0.0390625 0.0364583333333333 0 0.00520833333333333 0.0338541666666667 0.0390625 0.0442708333333333 0.031331592689295 0.031331592689295 0.0183727034120735
L 0.0833333333333333 0.0572916666666667 0.0729166666666667 0.0729166666666667 0.119791666666667 0.0963541666666667 0.0885416666666667 0 0.0104166666666667 0.0572916666666667 0.0364583333333333 0.0598958333333333 0.0757180156657963 0.0652741514360313 0.0761154855643045
K 0.078125 0.078125 0.0598958333333333 0.0598958333333333 0.0572916666666667 0.0338541666666667 0.0651041666666667 0 0.0130208333333333 0.0833333333333333 0.236979166666667 0.1171875 0.0966057441253264 0.112271540469974 0.078740157480315
M 0.0130208333333333 0.0130208333333333 0.0208333333333333 0.00520833333333333 0.0130208333333333 0.00520833333333333 0.015625 0 0 0.00520833333333333 0.00520833333333333 0.0208333333333333 0.00783289817232376 0.010443864229765 0.0131233595800525
F 0.0286458333333333 0.03125 0.0234375 0.0208333333333333 0.0338541666666667 0.0416666666666667 0.0234375 0 0.00260416666666667 0.0286458333333333 0.0130208333333333 0.0182291666666667 0.02088772845953 0.0287206266318538 0.0341207349081365
P 0.1015625 0.0911458333333333 0.111979166666667 0.0989583333333333 0.0963541666666667 0.1953125 0.0729166666666667 0 0.908854166666667 0.09375 0.0911458333333333 0.0885416666666667 0.0861618798955614 0.0966057441253264 0.125984251968504
S 0.1171875 0.09375 0.119791666666667 0.1640625 0.0911458333333333 0.0963541666666667 0.140625 0.598958333333333 0.0104166666666667 0.111979166666667 0.0859375 0.114583333333333 0.138381201044386 0.117493472584856 0.110236220472441
T 0.0598958333333333 0.0572916666666667 0.0390625 0.0625 0.0885416666666667 0.0859375 0.0625 0.3984375 0.00520833333333333 0.0494791666666667 0.0442708333333333 0.0520833333333333 0.0548302872062663 0.0652741514360313 0.0603674540682415
W 0.00520833333333333 0 0 0.00260416666666667 0.0078125 0.00260416666666667 0.0078125 0 0 0.00260416666666667 0.00520833333333333 0 0.00261096605744125 0.00522193211488251 0.0078740157480315
Y 0.0130208333333333 0.0078125 0.0208333333333333 0.0130208333333333 0.015625 0.0234375 0.015625 0.00260416666666667 0 0.0104166666666667 0.0078125 0.0182291666666667 0.0130548302872063 0.0287206266318538 0.0026246719160105
V 0.0677083333333333 0.0572916666666667 0.046875 0.0390625 0.0677083333333333 0.0651041666666667 0.0598958333333333 0 0.00260416666666667 0.109375 0.0260416666666667 0.0572916666666667 0.0548302872062663 0.0287206266318538 0.0498687664041995
