# Supplementary material for: Sequence and Structure-Based Analysis of Specificity Determinants in Eukaryotic Protein Kinases
Source: Cell Rep. 2021 Jan 12;34(2):108602. doi: 10.1016/j.celrep.2020.108602 (PMC7809594; doi:10.1016/j.celrep.2020.108602)
Supplement: Data S1. Collection of 179 PWMs Used at the Start of the Analysis, Related to STAR Methods [file mmc5.zip › CDK1_CMGC_mouse.txt]

 1 2 3 4 5 6 7 8 9 10 11 12 13 14 15
A 0.0333333333333333 0.032258064516129 0.0625 0.0303030303030303 0.0294117647058824 0.147058823529412 0.0588235294117647 0 0 0.0294117647058824 0 0.117647058823529 0.0882352941176471 0.176470588235294 0.0303030303030303
R 0.0666666666666667 0.129032258064516 0.09375 0.0606060606060606 0.0588235294117647 0.147058823529412 0 0 0 0.147058823529412 0.352941176470588 0.147058823529412 0.176470588235294 0.117647058823529 0.121212121212121
N 0.0666666666666667 0 0 0 0.0294117647058824 0 0 0 0 0.0588235294117647 0 0.0588235294117647 0 0.0294117647058824 0.0303030303030303
D 0 0.032258064516129 0.03125 0.0606060606060606 0.0294117647058824 0.0294117647058824 0.0588235294117647 0 0 0 0 0.0588235294117647 0.0588235294117647 0 0.121212121212121
C 0 0 0 0 0 0 0 0 0 0 0 0 0.0294117647058824 0 0.0303030303030303
Q 0.0666666666666667 0.0645161290322581 0.03125 0.0303030303030303 0.0294117647058824 0 0.0294117647058824 0 0 0.0882352941176471 0.0882352941176471 0.0588235294117647 0 0 0.0303030303030303
E 0.166666666666667 0.032258064516129 0.0625 0.0909090909090909 0.0882352941176471 0.0294117647058824 0 0 0 0.0294117647058824 0 0.0294117647058824 0 0.0294117647058824 0.0909090909090909
G 0.0666666666666667 0.161290322580645 0.09375 0.121212121212121 0.0588235294117647 0.0588235294117647 0.0588235294117647 0 0 0.117647058823529 0.0588235294117647 0.0294117647058824 0.0294117647058824 0.0294117647058824 0.0303030303030303
H 0.0333333333333333 0 0 0.0303030303030303 0.0294117647058824 0.0588235294117647 0.0588235294117647 0 0 0 0.0588235294117647 0 0.0588235294117647 0 0.0303030303030303
I 0 0.0645161290322581 0 0.0303030303030303 0.0294117647058824 0 0.0294117647058824 0 0 0 0 0.0294117647058824 0.0294117647058824 0.0294117647058824 0
L 0.0666666666666667 0.032258064516129 0.09375 0.0606060606060606 0.0882352941176471 0.0882352941176471 0.0588235294117647 0 0 0.0882352941176471 0.117647058823529 0.147058823529412 0.0588235294117647 0.0588235294117647 0.0303030303030303
K 0 0.032258064516129 0.03125 0.0606060606060606 0.0294117647058824 0 0.0588235294117647 0 0 0.0294117647058824 0.0588235294117647 0.0294117647058824 0.0588235294117647 0.0588235294117647 0.0606060606060606
M 0 0.0645161290322581 0.0625 0.0303030303030303 0.0588235294117647 0 0.0294117647058824 0 0 0 0 0 0 0 0.0303030303030303
F 0 0.0645161290322581 0.03125 0 0 0.0588235294117647 0.0294117647058824 0 0 0.0294117647058824 0.0294117647058824 0 0 0 0
P 0.1 0.129032258064516 0.0625 0.0606060606060606 0.117647058823529 0.147058823529412 0.0588235294117647 0 0.941176470588235 0.0882352941176471 0 0.0882352941176471 0.0882352941176471 0.0588235294117647 0.0606060606060606
S 0.2 0.129032258064516 0.3125 0.212121212121212 0.176470588235294 0.147058823529412 0.205882352941176 0.735294117647059 0.0294117647058824 0.0588235294117647 0.147058823529412 0.0588235294117647 0.147058823529412 0.264705882352941 0.181818181818182
T 0.1 0.032258064516129 0 0.0606060606060606 0.0588235294117647 0 0.0882352941176471 0.264705882352941 0 0.117647058823529 0.0588235294117647 0.0588235294117647 0.0294117647058824 0.0882352941176471 0.0909090909090909
W 0 0 0 0 0 0 0 0 0 0 0 0 0 0 0
Y 0 0 0 0.0303030303030303 0.0588235294117647 0.0294117647058824 0.0294117647058824 0 0.0294117647058824 0.0294117647058824 0.0294117647058824 0 0.117647058823529 0.0294117647058824 0.0303030303030303
V 0.0333333333333333 0 0.03125 0.0303030303030303 0.0294117647058824 0.0588235294117647 0.147058823529412 0 0 0.0882352941176471 0 0.0882352941176471 0.0294117647058824 0.0294117647058824 0
