# Supplementary material for: Sequence and Structure-Based Analysis of Specificity Determinants in Eukaryotic Protein Kinases
Source: Cell Rep. 2021 Jan 12;34(2):108602. doi: 10.1016/j.celrep.2020.108602 (PMC7809594; doi:10.1016/j.celrep.2020.108602)
Supplement: Data S1. Collection of 179 PWMs Used at the Start of the Analysis, Related to STAR Methods [file mmc5.zip › CDK2_CMGC_human.txt]

 1 2 3 4 5 6 7 8 9 10 11 12 13 14 15
A 0.0760626398210291 0.0648769574944072 0.0738255033557047 0.0939597315436242 0.0894854586129754 0.0738255033557047 0.100671140939597 0 0.00671140939597315 0.0738255033557047 0.0447427293064877 0.0807174887892377 0.07847533632287 0.0853932584269663 0.0786516853932584
R 0.0648769574944072 0.0536912751677852 0.0268456375838926 0.0268456375838926 0.0425055928411633 0.029082774049217 0.0492170022371365 0 0.00671140939597315 0.0626398210290828 0.131991051454139 0.0964125560538117 0.0874439461883408 0.0943820224719101 0.0966292134831461
N 0.0246085011185682 0.0268456375838926 0.0246085011185682 0.0335570469798658 0.0246085011185682 0.0223713646532438 0.0402684563758389 0 0.00671140939597315 0.0246085011185682 0.0156599552572707 0.0336322869955157 0.0246636771300448 0.0314606741573034 0.0224719101123595
D 0.0536912751677852 0.0357941834451902 0.0447427293064877 0.0536912751677852 0.00894854586129754 0.029082774049217 0.0313199105145414 0 0.00894854586129754 0.0111856823266219 0.00894854586129754 0.0381165919282511 0.0403587443946188 0.049438202247191 0.0404494382022472
C 0.00894854586129754 0 0.00223713646532438 0.00671140939597315 0.0111856823266219 0.00671140939597315 0.00671140939597315 0 0 0.00223713646532438 0 0.00448430493273543 0.00672645739910314 0.0134831460674157 0.00674157303370787
Q 0.0402684563758389 0.0492170022371365 0.0492170022371365 0.0425055928411633 0.0402684563758389 0.0313199105145414 0.0402684563758389 0 0.0134228187919463 0.0425055928411633 0.0447427293064877 0.0493273542600897 0.0291479820627803 0.0382022471910112 0.049438202247191
E 0.0514541387024608 0.0693512304250559 0.0536912751677852 0.058165548098434 0.0492170022371365 0.0425055928411633 0.0604026845637584 0 0.00223713646532438 0.0402684563758389 0.0246085011185682 0.015695067264574 0.0650224215246637 0.0561797752808989 0.0584269662921348
G 0.0782997762863535 0.0782997762863535 0.0827740492170022 0.0648769574944072 0.087248322147651 0.0469798657718121 0.0827740492170022 0 0.00671140939597315 0.0760626398210291 0.0380313199105145 0.0538116591928251 0.0829596412556054 0.0741573033707865 0.0853932584269663
H 0.0134228187919463 0.0134228187919463 0.0223713646532438 0.0134228187919463 0.0156599552572707 0.0111856823266219 0.0223713646532438 0 0.00894854586129754 0.0201342281879195 0.0201342281879195 0.0179372197309417 0.0134529147982063 0.00898876404494382 0.0224719101123595
I 0.0268456375838926 0.0469798657718121 0.0313199105145414 0.0268456375838926 0.0559284116331096 0.0402684563758389 0.0402684563758389 0 0.00223713646532438 0.0223713646532438 0.0223713646532438 0.031390134529148 0.0246636771300448 0.0224719101123595 0.0247191011235955
L 0.102908277404922 0.0760626398210291 0.0827740492170022 0.0850111856823266 0.0805369127516778 0.087248322147651 0.145413870246085 0 0.0134228187919463 0.0626398210290828 0.0335570469798658 0.047085201793722 0.0672645739910314 0.0629213483146067 0.0764044943820225
K 0.0671140939597315 0.0492170022371365 0.058165548098434 0.0447427293064877 0.0201342281879195 0.029082774049217 0.0425055928411633 0 0.0111856823266219 0.0760626398210291 0.246085011185682 0.143497757847534 0.10762331838565 0.101123595505618 0.112359550561798
M 0.0156599552572707 0.0178970917225951 0.0201342281879195 0.00671140939597315 0.0134228187919463 0.0134228187919463 0.0223713646532438 0 0 0.0156599552572707 0.0134228187919463 0.0134529147982063 0.0201793721973094 0.0179775280898876 0.0247191011235955
F 0.029082774049217 0.0223713646532438 0.0313199105145414 0.0246085011185682 0.0156599552572707 0.0313199105145414 0.0402684563758389 0 0 0.0111856823266219 0.0156599552572707 0.0179372197309417 0.0134529147982063 0.0157303370786517 0.0337078651685393
P 0.105145413870246 0.129753914988814 0.131991051454139 0.111856823266219 0.149888143176734 0.259507829977629 0.102908277404922 0 0.80089485458613 0.12751677852349 0.129753914988814 0.112107623318386 0.100896860986547 0.107865168539326 0.0719101123595506
S 0.109619686800895 0.12751677852349 0.125279642058166 0.136465324384787 0.129753914988814 0.087248322147651 0.0492170022371365 0.633109619686801 0.0492170022371365 0.131991051454139 0.0961968680089485 0.121076233183857 0.0941704035874439 0.0853932584269663 0.0898876404494382
T 0.0604026845637584 0.058165548098434 0.0648769574944072 0.0805369127516778 0.0760626398210291 0.0604026845637584 0.0335570469798658 0.364653243847875 0.0469798657718121 0.0827740492170022 0.0604026845637584 0.0493273542600897 0.07847533632287 0.0584269662921348 0.0292134831460674
W 0.00447427293064877 0.00447427293064877 0.00447427293064877 0.00223713646532438 0.00447427293064877 0.00447427293064877 0.00447427293064877 0 0.00223713646532438 0.00223713646532438 0.00447427293064877 0.00224215246636771 0.00224215246636771 0.00674157303370787 0.0112359550561798
Y 0.0178970917225951 0.0178970917225951 0.0357941834451902 0.0335570469798658 0.00894854586129754 0.0246085011185682 0.029082774049217 0.00223713646532438 0.00447427293064877 0.0178970917225951 0.0111856823266219 0.015695067264574 0.015695067264574 0.0157303370786517 0.0112359550561798
V 0.0492170022371365 0.058165548098434 0.0335570469798658 0.0536912751677852 0.0760626398210291 0.0693512304250559 0.0559284116331096 0 0.00894854586129754 0.0961968680089485 0.0380313199105145 0.0560538116591928 0.047085201793722 0.0539325842696629 0.0539325842696629
