# Supplementary material for: Sequence and Structure-Based Analysis of Specificity Determinants in Eukaryotic Protein Kinases
Source: Cell Rep. 2021 Jan 12;34(2):108602. doi: 10.1016/j.celrep.2020.108602 (PMC7809594; doi:10.1016/j.celrep.2020.108602)
Supplement: Data S1. Collection of 179 PWMs Used at the Start of the Analysis, Related to STAR Methods [file mmc5.zip › CDK2_CMGC_mouse.txt]

 1 2 3 4 5 6 7 8 9 10 11 12 13 14 15
A 0.0294117647058824 0.0588235294117647 0.0294117647058824 0.0294117647058824 0.0294117647058824 0.0882352941176471 0.0294117647058824 0 0 0.117647058823529 0 0.0882352941176471 0.0588235294117647 0.147058823529412 0.0294117647058824
R 0.0882352941176471 0.0294117647058824 0.0294117647058824 0 0.0294117647058824 0.0294117647058824 0.0588235294117647 0 0 0.0588235294117647 0.117647058823529 0.0588235294117647 0 0.0882352941176471 0.0588235294117647
N 0.0882352941176471 0.0588235294117647 0 0.0588235294117647 0.0294117647058824 0 0.0588235294117647 0 0 0.0294117647058824 0 0.0882352941176471 0.0294117647058824 0.0882352941176471 0
D 0.0588235294117647 0.0294117647058824 0.0588235294117647 0.0294117647058824 0.0294117647058824 0.0882352941176471 0.0294117647058824 0 0 0.0294117647058824 0 0 0.0882352941176471 0.0294117647058824 0.147058823529412
C 0 0 0 0 0 0 0 0 0 0 0 0 0.0294117647058824 0 0
Q 0.0882352941176471 0.147058823529412 0.0294117647058824 0.0294117647058824 0.0588235294117647 0 0.0294117647058824 0 0 0.0294117647058824 0.0294117647058824 0.0588235294117647 0 0 0
E 0.0588235294117647 0.0588235294117647 0.0294117647058824 0.0588235294117647 0.0588235294117647 0.0294117647058824 0.0882352941176471 0 0 0.0588235294117647 0 0.0588235294117647 0.0588235294117647 0.0294117647058824 0.0294117647058824
G 0.0882352941176471 0.147058823529412 0.147058823529412 0.0588235294117647 0.117647058823529 0.0294117647058824 0.117647058823529 0 0.0588235294117647 0.0588235294117647 0.0294117647058824 0.0588235294117647 0.0882352941176471 0.0294117647058824 0.0882352941176471
H 0.0294117647058824 0 0.0588235294117647 0.0294117647058824 0.0294117647058824 0 0.0294117647058824 0 0 0.0294117647058824 0.176470588235294 0.0294117647058824 0 0 0.0294117647058824
I 0.0294117647058824 0.0294117647058824 0 0.0294117647058824 0.0882352941176471 0.0588235294117647 0.0588235294117647 0 0 0.0588235294117647 0.0294117647058824 0 0 0 0.0294117647058824
L 0 0.0882352941176471 0.117647058823529 0.0294117647058824 0.117647058823529 0.0294117647058824 0.0294117647058824 0 0.0294117647058824 0.0588235294117647 0.0294117647058824 0 0.176470588235294 0.176470588235294 0.0882352941176471
K 0 0.0882352941176471 0.0882352941176471 0.176470588235294 0.0294117647058824 0.0882352941176471 0.0588235294117647 0 0 0.0588235294117647 0.205882352941176 0.147058823529412 0.147058823529412 0.0588235294117647 0.0588235294117647
M 0.0294117647058824 0 0 0 0.0294117647058824 0 0.0294117647058824 0 0 0 0 0 0 0.0294117647058824 0
F 0.0588235294117647 0.0294117647058824 0 0 0.0294117647058824 0.0588235294117647 0.0882352941176471 0 0 0.0294117647058824 0 0.0294117647058824 0.0294117647058824 0.0294117647058824 0.0882352941176471
P 0.0588235294117647 0.0294117647058824 0.0588235294117647 0.0882352941176471 0.0588235294117647 0.294117647058824 0.0588235294117647 0 0.882352941176471 0.147058823529412 0.117647058823529 0.0882352941176471 0.0294117647058824 0.117647058823529 0.147058823529412
S 0.176470588235294 0.117647058823529 0.235294117647059 0.264705882352941 0.0882352941176471 0.0588235294117647 0.117647058823529 0.588235294117647 0 0.176470588235294 0.117647058823529 0.117647058823529 0.0294117647058824 0.117647058823529 0.117647058823529
T 0.0588235294117647 0 0.0588235294117647 0.0882352941176471 0.0588235294117647 0.0882352941176471 0.0882352941176471 0.411764705882353 0.0294117647058824 0 0.117647058823529 0.0588235294117647 0.147058823529412 0.0294117647058824 0.0588235294117647
W 0 0.0294117647058824 0 0 0.0294117647058824 0 0 0 0 0 0 0 0 0 0
Y 0.0294117647058824 0 0.0588235294117647 0 0.0294117647058824 0 0 0 0 0.0294117647058824 0 0 0.0588235294117647 0.0294117647058824 0.0294117647058824
V 0.0294117647058824 0.0588235294117647 0 0.0294117647058824 0.0588235294117647 0.0588235294117647 0.0294117647058824 0 0 0.0294117647058824 0.0294117647058824 0.117647058823529 0.0294117647058824 0 0
