# Supplementary material for: Sequence and Structure-Based Analysis of Specificity Determinants in Eukaryotic Protein Kinases
Source: Cell Rep. 2021 Jan 12;34(2):108602. doi: 10.1016/j.celrep.2020.108602 (PMC7809594; doi:10.1016/j.celrep.2020.108602)
Supplement: Data S1. Collection of 179 PWMs Used at the Start of the Analysis, Related to STAR Methods [file mmc5.zip › CDK4_CMGC_human.txt]

 1 2 3 4 5 6 7 8 9 10 11 12 13 14 15
A 0 0.0454545454545455 0.0454545454545455 0.0454545454545455 0.0454545454545455 0.0227272727272727 0 0 0 0.0681818181818182 0.0681818181818182 0.0227272727272727 0.0227272727272727 0.0681818181818182 0.0454545454545455
R 0.0227272727272727 0.0681818181818182 0.0454545454545455 0.0227272727272727 0.113636363636364 0.0454545454545455 0.181818181818182 0 0 0.113636363636364 0.204545454545455 0.0681818181818182 0.0454545454545455 0.0909090909090909 0.0909090909090909
N 0.0681818181818182 0.0454545454545455 0.0227272727272727 0.0454545454545455 0.0227272727272727 0.0454545454545455 0 0 0 0.0454545454545455 0.0454545454545455 0.0227272727272727 0.0681818181818182 0.0454545454545455 0.0454545454545455
D 0.0454545454545455 0.0227272727272727 0.0681818181818182 0.0909090909090909 0.0227272727272727 0.0227272727272727 0 0 0 0 0 0 0 0.0227272727272727 0.0454545454545455
C 0.0227272727272727 0 0 0 0 0 0 0 0 0 0 0.0454545454545455 0 0 0
Q 0 0.0227272727272727 0 0.0227272727272727 0.0454545454545455 0.0227272727272727 0.0227272727272727 0 0 0 0.0227272727272727 0.0454545454545455 0.0227272727272727 0.0454545454545455 0.0454545454545455
E 0.0909090909090909 0.0227272727272727 0.0681818181818182 0.0909090909090909 0.0454545454545455 0 0.0454545454545455 0 0 0.0454545454545455 0 0.0227272727272727 0.0454545454545455 0.0909090909090909 0.0454545454545455
G 0 0.0454545454545455 0.113636363636364 0.159090909090909 0.0909090909090909 0.0681818181818182 0.0681818181818182 0 0 0 0.0227272727272727 0.113636363636364 0.0227272727272727 0.0681818181818182 0.113636363636364
H 0.0227272727272727 0.0227272727272727 0.0227272727272727 0.0227272727272727 0 0 0.0227272727272727 0 0 0.0227272727272727 0.0227272727272727 0.0681818181818182 0.0227272727272727 0 0
I 0.0454545454545455 0.0681818181818182 0.0227272727272727 0.0454545454545455 0.0909090909090909 0.0227272727272727 0.0227272727272727 0 0 0.0681818181818182 0.0227272727272727 0.0681818181818182 0.0681818181818182 0 0.0227272727272727
L 0.0909090909090909 0.0681818181818182 0.0909090909090909 0.0227272727272727 0.0909090909090909 0.0454545454545455 0.204545454545455 0 0 0.159090909090909 0.0681818181818182 0.0227272727272727 0.0227272727272727 0.181818181818182 0.0909090909090909
K 0.0454545454545455 0.0454545454545455 0.0227272727272727 0.0681818181818182 0.0227272727272727 0.0454545454545455 0.0681818181818182 0 0 0.0454545454545455 0.159090909090909 0.0454545454545455 0.0681818181818182 0.0909090909090909 0.0909090909090909
M 0.0681818181818182 0.0681818181818182 0 0.0454545454545455 0.0227272727272727 0 0.0454545454545455 0 0 0 0 0.0681818181818182 0 0.0227272727272727 0
F 0.0227272727272727 0 0.0454545454545455 0.0227272727272727 0.0227272727272727 0.0227272727272727 0.0681818181818182 0 0.0227272727272727 0.0227272727272727 0 0.0454545454545455 0.0227272727272727 0.0227272727272727 0
P 0.136363636363636 0.0909090909090909 0.0227272727272727 0.136363636363636 0.204545454545455 0.363636363636364 0.0454545454545455 0 0.954545454545455 0.113636363636364 0.204545454545455 0.0454545454545455 0.181818181818182 0.0681818181818182 0.0681818181818182
S 0.181818181818182 0.136363636363636 0.204545454545455 0.136363636363636 0.0909090909090909 0.0681818181818182 0.159090909090909 0.727272727272727 0.0227272727272727 0.0681818181818182 0.113636363636364 0.181818181818182 0.113636363636364 0.136363636363636 0.0909090909090909
T 0.113636363636364 0.0454545454545455 0.0454545454545455 0 0.0454545454545455 0.0454545454545455 0.0227272727272727 0.272727272727273 0 0.0909090909090909 0.0454545454545455 0.0227272727272727 0.0681818181818182 0.0227272727272727 0.113636363636364
W 0 0.0227272727272727 0 0 0.0227272727272727 0.0227272727272727 0.0227272727272727 0 0 0 0 0.0227272727272727 0 0 0
Y 0 0.0454545454545455 0.0681818181818182 0 0 0.0909090909090909 0 0 0 0.0909090909090909 0 0 0.0227272727272727 0.0227272727272727 0.0454545454545455
V 0.0227272727272727 0.113636363636364 0.0909090909090909 0.0227272727272727 0 0.0454545454545455 0 0 0 0.0454545454545455 0 0.0681818181818182 0.181818181818182 0 0.0454545454545455
