# Supplementary material for: Sequence and Structure-Based Analysis of Specificity Determinants in Eukaryotic Protein Kinases
Source: Cell Rep. 2021 Jan 12;34(2):108602. doi: 10.1016/j.celrep.2020.108602 (PMC7809594; doi:10.1016/j.celrep.2020.108602)
Supplement: Data S1. Collection of 179 PWMs Used at the Start of the Analysis, Related to STAR Methods [file mmc5.zip › CDK4_CMGC_mouse.txt]

 1 2 3 4 5 6 7 8 9 10 11 12 13 14 15
A 0.0909090909090909 0.0909090909090909 0.0909090909090909 0 0 0 0.0909090909090909 0 0 0.181818181818182 0 0.0909090909090909 0.0909090909090909 0.181818181818182 0
R 0 0.0909090909090909 0 0 0 0 0.0909090909090909 0 0 0.272727272727273 0.181818181818182 0.0909090909090909 0.181818181818182 0.181818181818182 0.0909090909090909
N 0.0909090909090909 0 0.0909090909090909 0.181818181818182 0.0909090909090909 0.0909090909090909 0 0 0 0 0 0.0909090909090909 0.0909090909090909 0.0909090909090909 0
D 0.0909090909090909 0 0 0 0 0 0 0 0 0 0 0 0 0 0.0909090909090909
C 0 0 0 0 0 0 0 0 0 0 0 0 0 0 0
Q 0 0.0909090909090909 0 0 0 0 0 0 0 0 0 0 0.0909090909090909 0 0
E 0 0 0 0 0 0 0.181818181818182 0 0 0 0 0 0.0909090909090909 0.181818181818182 0
G 0 0.0909090909090909 0.181818181818182 0.181818181818182 0 0 0.0909090909090909 0 0 0.0909090909090909 0 0.181818181818182 0 0 0.181818181818182
H 0 0 0 0.0909090909090909 0 0.0909090909090909 0 0 0 0 0.181818181818182 0 0 0 0
I 0.0909090909090909 0.0909090909090909 0.181818181818182 0.0909090909090909 0.272727272727273 0 0.0909090909090909 0 0 0 0.0909090909090909 0.0909090909090909 0.0909090909090909 0 0.0909090909090909
L 0.0909090909090909 0.0909090909090909 0 0 0.181818181818182 0.0909090909090909 0.0909090909090909 0 0 0.0909090909090909 0 0.0909090909090909 0 0.272727272727273 0.0909090909090909
K 0 0 0 0.0909090909090909 0 0.0909090909090909 0.0909090909090909 0 0 0.0909090909090909 0.181818181818182 0 0.0909090909090909 0 0.0909090909090909
M 0.0909090909090909 0 0 0 0 0 0.181818181818182 0 0 0 0 0 0 0 0
F 0 0 0 0 0 0 0.0909090909090909 0 0 0 0 0 0 0 0
P 0.363636363636364 0.181818181818182 0.0909090909090909 0.272727272727273 0.181818181818182 0.545454545454545 0 0 1 0.181818181818182 0.181818181818182 0.0909090909090909 0.0909090909090909 0 0.181818181818182
S 0.0909090909090909 0.0909090909090909 0.272727272727273 0.0909090909090909 0.181818181818182 0 0 0.636363636363636 0 0 0.0909090909090909 0.0909090909090909 0.0909090909090909 0 0.0909090909090909
T 0 0 0.0909090909090909 0 0.0909090909090909 0 0 0.363636363636364 0 0 0.0909090909090909 0 0 0 0
W 0 0 0 0 0 0 0 0 0 0 0 0 0 0 0
Y 0 0.0909090909090909 0 0 0 0.0909090909090909 0 0 0 0.0909090909090909 0 0 0.0909090909090909 0.0909090909090909 0
V 0 0.0909090909090909 0 0 0 0 0 0 0 0 0 0.181818181818182 0 0 0.0909090909090909
