# Supplementary material for: Sequence and Structure-Based Analysis of Specificity Determinants in Eukaryotic Protein Kinases
Source: Cell Rep. 2021 Jan 12;34(2):108602. doi: 10.1016/j.celrep.2020.108602 (PMC7809594; doi:10.1016/j.celrep.2020.108602)
Supplement: Data S1. Collection of 179 PWMs Used at the Start of the Analysis, Related to STAR Methods [file mmc5.zip › CDK5_CMGC_human.txt]

 1 2 3 4 5 6 7 8 9 10 11 12 13 14 15
A 0.116071428571429 0.0803571428571429 0.0446428571428571 0.0625 0.107142857142857 0.0892857142857143 0.0714285714285714 0 0 0.0803571428571429 0.0446428571428571 0.0714285714285714 0.125 0.178571428571429 0.0714285714285714
R 0.0446428571428571 0.0714285714285714 0.0446428571428571 0.0267857142857143 0.0803571428571429 0.0357142857142857 0.0803571428571429 0 0 0.0535714285714286 0.196428571428571 0.0982142857142857 0.116071428571429 0.0535714285714286 0.0714285714285714
N 0.0446428571428571 0.0178571428571429 0.0446428571428571 0.0625 0.0178571428571429 0.0178571428571429 0 0 0.00892857142857143 0.0267857142857143 0.0178571428571429 0.0178571428571429 0.00892857142857143 0.0535714285714286 0.00892857142857143
D 0.0535714285714286 0.00892857142857143 0.00892857142857143 0.0892857142857143 0.0267857142857143 0.0357142857142857 0.00892857142857143 0 0.00892857142857143 0.00892857142857143 0.0357142857142857 0.0357142857142857 0.0178571428571429 0.0625 0.0446428571428571
C 0 0.00892857142857143 0 0.00892857142857143 0.0178571428571429 0.00892857142857143 0 0 0 0 0 0.00892857142857143 0.00892857142857143 0 0.0178571428571429
Q 0 0.0357142857142857 0.0625 0.0267857142857143 0.0446428571428571 0.0267857142857143 0.0357142857142857 0 0.00892857142857143 0.0446428571428571 0 0.0535714285714286 0.0357142857142857 0.0267857142857143 0.0357142857142857
E 0.0357142857142857 0.0625 0.0714285714285714 0.0714285714285714 0.0535714285714286 0.00892857142857143 0.0357142857142857 0 0 0.0446428571428571 0.00892857142857143 0.0267857142857143 0.0357142857142857 0.0803571428571429 0.0714285714285714
G 0.0714285714285714 0.0982142857142857 0.0803571428571429 0.0357142857142857 0.0446428571428571 0.00892857142857143 0.0714285714285714 0 0 0.0982142857142857 0.0357142857142857 0.0535714285714286 0.0803571428571429 0.0714285714285714 0.0803571428571429
H 0.0267857142857143 0.0178571428571429 0.0178571428571429 0 0.0267857142857143 0.00892857142857143 0 0 0.00892857142857143 0 0.0625 0.0357142857142857 0.0357142857142857 0.0267857142857143 0.0178571428571429
I 0.0625 0.0446428571428571 0.0357142857142857 0.0178571428571429 0.0267857142857143 0.0535714285714286 0.0357142857142857 0 0 0.0267857142857143 0.0178571428571429 0.0714285714285714 0.0178571428571429 0 0.00892857142857143
L 0.0714285714285714 0.0803571428571429 0.0535714285714286 0.0535714285714286 0.0714285714285714 0.116071428571429 0.125 0 0.00892857142857143 0.0714285714285714 0.0446428571428571 0.0357142857142857 0.0535714285714286 0.0892857142857143 0.0982142857142857
K 0.0535714285714286 0.0446428571428571 0.125 0.0535714285714286 0.0446428571428571 0.0625 0.107142857142857 0 0 0.0803571428571429 0.205357142857143 0.0446428571428571 0.0625 0.0357142857142857 0.0714285714285714
M 0.0178571428571429 0.0178571428571429 0.0178571428571429 0 0.0178571428571429 0.0267857142857143 0 0 0 0 0.00892857142857143 0.00892857142857143 0.0178571428571429 0.0267857142857143 0.0178571428571429
F 0 0.0178571428571429 0.00892857142857143 0.0178571428571429 0.0178571428571429 0.0178571428571429 0.0267857142857143 0 0 0.0178571428571429 0 0.0267857142857143 0.0178571428571429 0 0.0178571428571429
P 0.151785714285714 0.107142857142857 0.107142857142857 0.0982142857142857 0.178571428571429 0.232142857142857 0.0892857142857143 0 0.946428571428571 0.107142857142857 0.0803571428571429 0.0892857142857143 0.0892857142857143 0.116071428571429 0.133928571428571
S 0.125 0.125 0.116071428571429 0.267857142857143 0.0803571428571429 0.107142857142857 0.196428571428571 0.696428571428571 0 0.125 0.107142857142857 0.1875 0.151785714285714 0.0803571428571429 0.0982142857142857
T 0.0714285714285714 0.0625 0.0625 0.0892857142857143 0.0625 0.0357142857142857 0.0446428571428571 0.303571428571429 0.00892857142857143 0.107142857142857 0.0535714285714286 0.0625 0.0803571428571429 0.0625 0.0892857142857143
W 0 0 0 0 0.00892857142857143 0 0 0 0 0.00892857142857143 0.00892857142857143 0.00892857142857143 0 0 0.0178571428571429
Y 0.0178571428571429 0.00892857142857143 0.0267857142857143 0 0.00892857142857143 0.0267857142857143 0.0267857142857143 0 0 0.0267857142857143 0.0267857142857143 0.00892857142857143 0.0267857142857143 0.00892857142857143 0
V 0.0357142857142857 0.0892857142857143 0.0714285714285714 0.0178571428571429 0.0625 0.0803571428571429 0.0446428571428571 0 0 0.0714285714285714 0.0446428571428571 0.0535714285714286 0.0178571428571429 0.0267857142857143 0.0267857142857143
