# Supplementary material for: Sequence and Structure-Based Analysis of Specificity Determinants in Eukaryotic Protein Kinases
Source: Cell Rep. 2021 Jan 12;34(2):108602. doi: 10.1016/j.celrep.2020.108602 (PMC7809594; doi:10.1016/j.celrep.2020.108602)
Supplement: Data S1. Collection of 179 PWMs Used at the Start of the Analysis, Related to STAR Methods [file mmc5.zip › CDK5_CMGC_mouse.txt]

 1 2 3 4 5 6 7 8 9 10 11 12 13 14 15
A 0.0634920634920635 0.0952380952380952 0.078125 0.09375 0.140625 0.0625 0.09375 0 0 0.078125 0.046875 0.046875 0.09375 0.0793650793650794 0.0476190476190476
R 0.0476190476190476 0.0317460317460317 0.03125 0.03125 0.046875 0.03125 0.078125 0 0 0.109375 0.15625 0.15625 0.125 0.0317460317460317 0.0793650793650794
N 0.0634920634920635 0.0317460317460317 0.015625 0.0625 0 0.0625 0.046875 0 0 0 0 0.015625 0.015625 0.0158730158730159 0.0317460317460317
D 0.0634920634920635 0.0476190476190476 0.03125 0.09375 0.046875 0.046875 0.03125 0 0 0.03125 0.015625 0.03125 0.015625 0.0317460317460317 0.0317460317460317
C 0 0 0 0 0.015625 0.015625 0 0 0 0 0.015625 0 0 0 0.0158730158730159
Q 0.0158730158730159 0.0476190476190476 0.015625 0.03125 0.046875 0.03125 0.078125 0 0 0.078125 0.015625 0.03125 0.09375 0.0317460317460317 0.0476190476190476
E 0.0158730158730159 0.0476190476190476 0.0625 0.078125 0.03125 0.015625 0.03125 0 0 0.015625 0.015625 0.046875 0.03125 0.0634920634920635 0.0317460317460317
G 0.0634920634920635 0.111111111111111 0.046875 0.0625 0.09375 0.046875 0.078125 0 0 0.078125 0.03125 0.03125 0.09375 0.0634920634920635 0.0634920634920635
H 0.0158730158730159 0.0158730158730159 0.015625 0 0 0 0.015625 0 0 0.015625 0.078125 0.03125 0 0.0158730158730159 0.0317460317460317
I 0.0476190476190476 0.0317460317460317 0.046875 0.03125 0 0.015625 0.015625 0 0 0.015625 0.03125 0.03125 0.0625 0.0317460317460317 0.0158730158730159
L 0.0476190476190476 0.0476190476190476 0.046875 0.046875 0.109375 0.046875 0.125 0 0 0.078125 0.03125 0.09375 0.03125 0.0476190476190476 0.0634920634920635
K 0.0793650793650794 0.0952380952380952 0.046875 0.03125 0.03125 0.125 0.046875 0 0 0.109375 0.21875 0.0625 0.125 0.0952380952380952 0.0158730158730159
M 0.0317460317460317 0.0158730158730159 0.046875 0 0 0.015625 0.046875 0 0 0.03125 0 0.03125 0 0.0317460317460317 0.0158730158730159
F 0 0.0158730158730159 0.03125 0 0.046875 0.015625 0.015625 0 0 0 0.015625 0 0.015625 0.0158730158730159 0.0317460317460317
P 0.126984126984127 0.0793650793650794 0.15625 0.09375 0.125 0.1875 0.046875 0 0.984375 0.109375 0.078125 0.09375 0.0625 0.142857142857143 0.111111111111111
S 0.126984126984127 0.0793650793650794 0.125 0.171875 0.109375 0.09375 0.125 0.671875 0 0.125 0.125 0.171875 0.125 0.111111111111111 0.142857142857143
T 0.126984126984127 0.0793650793650794 0.125 0.078125 0.0625 0.09375 0.078125 0.328125 0 0.0625 0.0625 0.0625 0.046875 0.0793650793650794 0.111111111111111
W 0 0 0 0 0.015625 0 0 0 0 0 0 0 0 0 0.0158730158730159
Y 0.0317460317460317 0 0.015625 0.015625 0 0.03125 0.015625 0 0 0.015625 0.03125 0.015625 0.015625 0.0476190476190476 0.0317460317460317
V 0.0317460317460317 0.126984126984127 0.0625 0.078125 0.078125 0.0625 0.03125 0 0.015625 0.046875 0.03125 0.046875 0.046875 0.0634920634920635 0.0634920634920635
