# Supplementary material for: Sequence and Structure-Based Analysis of Specificity Determinants in Eukaryotic Protein Kinases
Source: Cell Rep. 2021 Jan 12;34(2):108602. doi: 10.1016/j.celrep.2020.108602 (PMC7809594; doi:10.1016/j.celrep.2020.108602)
Supplement: Data S1. Collection of 179 PWMs Used at the Start of the Analysis, Related to STAR Methods [file mmc5.zip › CDK7_CMGC_human.txt]

 1 2 3 4 5 6 7 8 9 10 11 12 13 14 15
A 0.0303030303030303 0 0.0303030303030303 0 0.0303030303030303 0.121212121212121 0.0606060606060606 0 0 0.09375 0.03125 0.0625 0.0967741935483871 0.032258064516129 0.032258064516129
R 0.0909090909090909 0.121212121212121 0.0303030303030303 0 0.121212121212121 0.0606060606060606 0 0 0.0303030303030303 0.03125 0.09375 0.125 0.032258064516129 0.193548387096774 0.129032258064516
N 0 0.0303030303030303 0 0.0606060606060606 0.0303030303030303 0 0 0 0 0.03125 0 0.03125 0 0 0
D 0.0606060606060606 0 0.0606060606060606 0.0303030303030303 0 0.0606060606060606 0.0909090909090909 0 0.0909090909090909 0.03125 0.03125 0.03125 0.0645161290322581 0 0.032258064516129
C 0 0.0303030303030303 0 0 0 0 0 0 0 0 0 0 0 0 0
Q 0 0 0.0303030303030303 0.0606060606060606 0 0.0303030303030303 0.0303030303030303 0 0.0606060606060606 0.03125 0.0625 0.0625 0.032258064516129 0 0
E 0.121212121212121 0.151515151515152 0.151515151515152 0.151515151515152 0.0606060606060606 0 0.0303030303030303 0 0.0606060606060606 0.125 0.0625 0.0625 0.0967741935483871 0.0967741935483871 0.0967741935483871
G 0.151515151515152 0 0.0303030303030303 0.0303030303030303 0.0909090909090909 0.0303030303030303 0.0606060606060606 0 0 0.09375 0.09375 0 0.0645161290322581 0 0.0967741935483871
H 0.0303030303030303 0.0606060606060606 0 0.0303030303030303 0.0303030303030303 0 0.0303030303030303 0 0.0909090909090909 0 0.03125 0.03125 0 0.032258064516129 0.032258064516129
I 0.0303030303030303 0.0606060606060606 0 0.0303030303030303 0.0303030303030303 0 0 0 0.0303030303030303 0 0.03125 0 0.0645161290322581 0.032258064516129 0.032258064516129
L 0.151515151515152 0.0303030303030303 0 0.0303030303030303 0.121212121212121 0.121212121212121 0.181818181818182 0 0.0303030303030303 0.0625 0.0625 0.125 0 0.258064516129032 0.0645161290322581
K 0 0.0606060606060606 0 0.121212121212121 0.0606060606060606 0 0.0303030303030303 0 0.0303030303030303 0.03125 0 0 0.032258064516129 0.032258064516129 0
M 0.0303030303030303 0 0 0.0303030303030303 0.0909090909090909 0 0 0 0 0 0 0 0 0 0.032258064516129
F 0.0303030303030303 0 0.0606060606060606 0.0909090909090909 0 0.0303030303030303 0 0 0 0.03125 0 0.03125 0 0 0
P 0.0303030303030303 0.151515151515152 0.242424242424242 0.121212121212121 0.151515151515152 0.212121212121212 0.0606060606060606 0 0.454545454545455 0.15625 0.15625 0.09375 0.129032258064516 0.129032258064516 0.0967741935483871
S 0.0909090909090909 0.181818181818182 0.151515151515152 0.0606060606060606 0.0909090909090909 0.0606060606060606 0.0909090909090909 0.696969696969697 0.0606060606060606 0.09375 0.0625 0.1875 0.129032258064516 0 0.129032258064516
T 0.0909090909090909 0 0.121212121212121 0.0606060606060606 0.0303030303030303 0.0909090909090909 0.0909090909090909 0.272727272727273 0.0606060606060606 0.0625 0.03125 0 0.225806451612903 0.129032258064516 0
W 0 0 0 0 0 0 0.0303030303030303 0 0 0.03125 0 0 0 0 0.193548387096774
Y 0.0606060606060606 0.0606060606060606 0.0303030303030303 0.0303030303030303 0.0303030303030303 0.0606060606060606 0.151515151515152 0.0303030303030303 0 0.03125 0.0625 0 0.032258064516129 0.0645161290322581 0
V 0 0.0606060606060606 0.0606060606060606 0.0606060606060606 0.0303030303030303 0.121212121212121 0.0606060606060606 0 0 0.0625 0.1875 0.15625 0 0 0.032258064516129
