# Supplementary material for: Sequence and Structure-Based Analysis of Specificity Determinants in Eukaryotic Protein Kinases
Source: Cell Rep. 2021 Jan 12;34(2):108602. doi: 10.1016/j.celrep.2020.108602 (PMC7809594; doi:10.1016/j.celrep.2020.108602)
Supplement: Data S1. Collection of 179 PWMs Used at the Start of the Analysis, Related to STAR Methods [file mmc5.zip › CDK9_CMGC_human.txt]

 1 2 3 4 5 6 7 8 9 10 11 12 13 14 15
A 0.0606060606060606 0.0606060606060606 0.0303030303030303 0 0 0.0606060606060606 0.0606060606060606 0 0 0.09375 0 0.03125 0 0.125 0.03125
R 0 0 0 0.0606060606060606 0.0303030303030303 0.0303030303030303 0.121212121212121 0 0 0.09375 0.03125 0.03125 0.03125 0 0.0625
N 0.151515151515152 0.0303030303030303 0.0303030303030303 0.121212121212121 0.121212121212121 0.0606060606060606 0.0606060606060606 0 0.0303030303030303 0.125 0 0.0625 0.03125 0.0625 0.03125
D 0.0303030303030303 0 0 0.0606060606060606 0.0303030303030303 0 0.0303030303030303 0 0.0303030303030303 0.03125 0 0.0625 0.03125 0 0.09375
C 0 0 0 0 0 0 0 0 0 0 0 0 0.03125 0 0
Q 0 0.0909090909090909 0.151515151515152 0 0.0303030303030303 0.0303030303030303 0.121212121212121 0 0.0303030303030303 0.03125 0.21875 0.03125 0.0625 0.09375 0.03125
E 0 0 0.0606060606060606 0.0303030303030303 0.0303030303030303 0 0.0303030303030303 0 0.0303030303030303 0 0 0 0.03125 0.0625 0.03125
G 0.0606060606060606 0.0303030303030303 0.0909090909090909 0.0303030303030303 0.212121212121212 0.0303030303030303 0.0909090909090909 0 0 0.03125 0 0.15625 0.09375 0.0625 0.125
H 0 0 0.0909090909090909 0 0 0 0.0606060606060606 0 0 0.03125 0.09375 0 0 0 0
I 0.0303030303030303 0.0303030303030303 0.0303030303030303 0.0303030303030303 0.0606060606060606 0 0.0303030303030303 0 0 0.03125 0.0625 0.0625 0 0 0
L 0.0606060606060606 0.0909090909090909 0 0.0303030303030303 0 0.0303030303030303 0.0909090909090909 0 0 0.15625 0 0.03125 0 0.09375 0
K 0.0303030303030303 0.0303030303030303 0.0606060606060606 0.0606060606060606 0.0303030303030303 0.0303030303030303 0.0606060606060606 0 0 0 0.09375 0.03125 0.0625 0.03125 0.0625
M 0.0909090909090909 0 0.0606060606060606 0 0 0.0909090909090909 0.0606060606060606 0 0 0.09375 0 0.0625 0.0625 0 0.03125
F 0.0303030303030303 0 0 0 0.0606060606060606 0 0 0 0 0.03125 0 0 0 0.03125 0
P 0.212121212121212 0.303030303030303 0.0909090909090909 0.0909090909090909 0.121212121212121 0.333333333333333 0.0303030303030303 0 0.787878787878788 0.0625 0.125 0.0625 0.15625 0.125 0.09375
S 0.0909090909090909 0.181818181818182 0.242424242424242 0.181818181818182 0.0606060606060606 0.242424242424242 0.0606060606060606 0.666666666666667 0 0.0625 0.125 0.28125 0.3125 0.1875 0.125
T 0.121212121212121 0.0606060606060606 0.0303030303030303 0.121212121212121 0.0606060606060606 0 0.0303030303030303 0.333333333333333 0.0606060606060606 0.0625 0.03125 0.03125 0.03125 0.0625 0.15625
W 0 0 0 0 0 0 0 0 0 0 0 0 0 0 0.0625
Y 0 0.0909090909090909 0.0303030303030303 0.151515151515152 0.0909090909090909 0.0303030303030303 0.0606060606060606 0 0 0.0625 0.1875 0.03125 0.0625 0.0625 0
V 0.0303030303030303 0 0 0.0303030303030303 0.0606060606060606 0.0303030303030303 0 0 0.0303030303030303 0 0.03125 0.03125 0 0 0.0625
