# Supplementary material for: Sequence and Structure-Based Analysis of Specificity Determinants in Eukaryotic Protein Kinases
Source: Cell Rep. 2021 Jan 12;34(2):108602. doi: 10.1016/j.celrep.2020.108602 (PMC7809594; doi:10.1016/j.celrep.2020.108602)
Supplement: Data S1. Collection of 179 PWMs Used at the Start of the Analysis, Related to STAR Methods [file mmc5.zip › CHEK1_CAMK_human.txt]

 1 2 3 4 5 6 7 8 9 10 11 12 13 14 15
A 0.0792682926829268 0.0365853658536585 0.024390243902439 0.0609756097560976 0.0548780487804878 0.0731707317073171 0.0487804878048781 0 0.0792682926829268 0.0975609756097561 0.049079754601227 0.0736196319018405 0.0797546012269939 0.049079754601227 0.0493827160493827
R 0.115853658536585 0.0792682926829268 0.0792682926829268 0.121951219512195 0.457317073170732 0.0731707317073171 0.121951219512195 0 0.0365853658536585 0.0426829268292683 0.0184049079754601 0.0429447852760736 0.0306748466257669 0.104294478527607 0.0925925925925926
N 0.024390243902439 0.024390243902439 0.0304878048780488 0.0365853658536585 0.00609756097560976 0.0548780487804878 0.0670731707317073 0 0.0365853658536585 0.0426829268292683 0.0674846625766871 0.00613496932515337 0.0245398773006135 0.0306748466257669 0.0617283950617284
D 0.0182926829268293 0.024390243902439 0.024390243902439 0.0487804878048781 0.0121951219512195 0.00609756097560976 0.0426829268292683 0 0.0426829268292683 0.0548780487804878 0.122699386503067 0.0797546012269939 0.0552147239263804 0.0858895705521472 0.0555555555555556
C 0 0 0.0121951219512195 0 0.00609756097560976 0.00609756097560976 0.0121951219512195 0 0 0.00609756097560976 0.00613496932515337 0 0.00613496932515337 0.0122699386503067 0.0123456790123457
Q 0.0365853658536585 0.0365853658536585 0.0304878048780488 0.0609756097560976 0.0487804878048781 0.0487804878048781 0.0365853658536585 0 0.109756097560976 0.0731707317073171 0.049079754601227 0.049079754601227 0.0368098159509202 0.0306748466257669 0.0740740740740741
E 0.0792682926829268 0.0548780487804878 0.024390243902439 0.0548780487804878 0.0304878048780488 0.0182926829268293 0.0426829268292683 0 0.109756097560976 0.146341463414634 0.128834355828221 0.0674846625766871 0.110429447852761 0.0613496932515337 0.0802469135802469
G 0.0548780487804878 0.0792682926829268 0.0304878048780488 0.0792682926829268 0.024390243902439 0.0487804878048781 0.0670731707317073 0 0.0487804878048781 0.0670731707317073 0.0674846625766871 0.0429447852760736 0.0429447852760736 0.049079754601227 0.0555555555555556
H 0.0304878048780488 0.0182926829268293 0.00609756097560976 0.0182926829268293 0.0426829268292683 0.0365853658536585 0.0121951219512195 0 0 0.0182926829268293 0.0122699386503067 0.0122699386503067 0.0184049079754601 0.0184049079754601 0.0185185185185185
I 0.024390243902439 0.0365853658536585 0.0609756097560976 0.0304878048780488 0.0121951219512195 0.0609756097560976 0.024390243902439 0 0.0548780487804878 0.0304878048780488 0.00613496932515337 0.049079754601227 0.0122699386503067 0.0184049079754601 0.0308641975308642
L 0.0914634146341463 0.103658536585366 0.274390243902439 0.0487804878048781 0.00609756097560976 0.0853658536585366 0.170731707317073 0 0.0792682926829268 0.0792682926829268 0.0674846625766871 0.177914110429448 0.098159509202454 0.0797546012269939 0.0925925925925926
K 0.0914634146341463 0.0853658536585366 0.103658536585366 0.109756097560976 0.158536585365854 0.0304878048780488 0.0731707317073171 0 0.024390243902439 0.0304878048780488 0.0674846625766871 0.0736196319018405 0.098159509202454 0.0613496932515337 0.104938271604938
M 0.0304878048780488 0.0304878048780488 0.0182926829268293 0.00609756097560976 0.0182926829268293 0.0426829268292683 0 0 0.0182926829268293 0.0121951219512195 0.00613496932515337 0 0.0184049079754601 0.0245398773006135 0.0123456790123457
F 0 0.0731707317073171 0.0304878048780488 0.0304878048780488 0.0121951219512195 0.0487804878048781 0.0182926829268293 0 0.128048780487805 0.0182926829268293 0.0368098159509202 0.049079754601227 0.0184049079754601 0.0613496932515337 0.0308641975308642
P 0.121951219512195 0.0731707317073171 0.0365853658536585 0.0487804878048781 0.0609756097560976 0.0853658536585366 0.158536585365854 0 0.0670731707317073 0.0487804878048781 0.098159509202454 0.0613496932515337 0.098159509202454 0.098159509202454 0.0679012345679012
S 0.109756097560976 0.128048780487805 0.0792682926829268 0.103658536585366 0.0182926829268293 0.0975609756097561 0.0304878048780488 0.75 0.0548780487804878 0.109756097560976 0.104294478527607 0.0858895705521472 0.141104294478528 0.0858895705521472 0.0864197530864197
T 0.0426829268292683 0.0304878048780488 0.0548780487804878 0.0487804878048781 0.00609756097560976 0.0487804878048781 0.0121951219512195 0.24390243902439 0.024390243902439 0.0365853658536585 0.0429447852760736 0.0306748466257669 0.0368098159509202 0.0368098159509202 0.037037037037037
W 0.00609756097560976 0 0.0121951219512195 0 0 0.00609756097560976 0 0 0.0182926829268293 0 0 0 0.00613496932515337 0.0122699386503067 0
Y 0 0.024390243902439 0.0121951219512195 0.0426829268292683 0 0.0304878048780488 0.0121951219512195 0.00609756097560976 0.00609756097560976 0.0121951219512195 0.0122699386503067 0.0245398773006135 0 0.0368098159509202 0.00617283950617284
V 0.0426829268292683 0.0609756097560976 0.0548780487804878 0.0487804878048781 0.024390243902439 0.0975609756097561 0.0487804878048781 0 0.0609756097560976 0.0731707317073171 0.0368098159509202 0.0736196319018405 0.0674846625766871 0.0429447852760736 0.0308641975308642
