# Supplementary material for: Sequence and Structure-Based Analysis of Specificity Determinants in Eukaryotic Protein Kinases
Source: Cell Rep. 2021 Jan 12;34(2):108602. doi: 10.1016/j.celrep.2020.108602 (PMC7809594; doi:10.1016/j.celrep.2020.108602)
Supplement: Data S1. Collection of 179 PWMs Used at the Start of the Analysis, Related to STAR Methods [file mmc5.zip › CHEK2_CAMK_human.txt]

 1 2 3 4 5 6 7 8 9 10 11 12 13 14 15
A 0.0555555555555556 0.0555555555555556 0.037037037037037 0.0555555555555556 0.0740740740740741 0.0740740740740741 0.0555555555555556 0 0.0925925925925926 0.037037037037037 0.0555555555555556 0.0740740740740741 0.0925925925925926 0.0555555555555556 0.037037037037037
R 0 0.0185185185185185 0.0185185185185185 0.0925925925925926 0.462962962962963 0.0740740740740741 0.0925925925925926 0 0.0185185185185185 0.111111111111111 0.0740740740740741 0.0185185185185185 0.0925925925925926 0.037037037037037 0.0555555555555556
N 0.037037037037037 0.037037037037037 0 0 0 0 0.0555555555555556 0 0 0.0185185185185185 0.0185185185185185 0.0185185185185185 0.0185185185185185 0.0185185185185185 0.0185185185185185
D 0.0185185185185185 0.037037037037037 0.0555555555555556 0.0185185185185185 0.0185185185185185 0.0185185185185185 0.037037037037037 0 0.037037037037037 0.0185185185185185 0.0925925925925926 0.037037037037037 0.0555555555555556 0.148148148148148 0.0185185185185185
C 0 0 0.0185185185185185 0.0185185185185185 0 0.0185185185185185 0.0185185185185185 0 0.0185185185185185 0 0 0.0185185185185185 0 0.0555555555555556 0.0185185185185185
Q 0 0.037037037037037 0 0.0555555555555556 0.0185185185185185 0.0740740740740741 0.0185185185185185 0 0.148148148148148 0.0185185185185185 0.037037037037037 0.037037037037037 0.0185185185185185 0.037037037037037 0.0740740740740741
E 0.0925925925925926 0.0555555555555556 0 0.0740740740740741 0.0185185185185185 0.0555555555555556 0.0185185185185185 0 0.0185185185185185 0.148148148148148 0.0555555555555556 0.0185185185185185 0.0185185185185185 0.037037037037037 0.111111111111111
G 0.0740740740740741 0.111111111111111 0.0740740740740741 0.0555555555555556 0.037037037037037 0.037037037037037 0.111111111111111 0 0.0740740740740741 0.0740740740740741 0.0925925925925926 0.0925925925925926 0.0925925925925926 0.0185185185185185 0.0740740740740741
H 0.0185185185185185 0.0185185185185185 0.0185185185185185 0.0185185185185185 0.0185185185185185 0.0185185185185185 0.0740740740740741 0 0 0.037037037037037 0.0555555555555556 0.037037037037037 0.0185185185185185 0.0185185185185185 0.0185185185185185
I 0 0.0185185185185185 0.0555555555555556 0.0185185185185185 0 0.0740740740740741 0.0185185185185185 0 0 0 0.037037037037037 0.0185185185185185 0.0925925925925926 0.037037037037037 0.037037037037037
L 0.0740740740740741 0.0925925925925926 0.296296296296296 0.0740740740740741 0.037037037037037 0.0555555555555556 0.0740740740740741 0 0.12962962962963 0.037037037037037 0.0555555555555556 0.12962962962963 0.0925925925925926 0.0925925925925926 0.0925925925925926
K 0.0740740740740741 0.0925925925925926 0.111111111111111 0.0925925925925926 0.037037037037037 0.0740740740740741 0.111111111111111 0 0.0925925925925926 0.111111111111111 0.0925925925925926 0.148148148148148 0.0925925925925926 0.037037037037037 0.0740740740740741
M 0.0185185185185185 0.0185185185185185 0 0 0.0185185185185185 0.0185185185185185 0.0185185185185185 0 0.037037037037037 0.0185185185185185 0.0185185185185185 0 0.0185185185185185 0.0185185185185185 0.037037037037037
F 0 0.0185185185185185 0.037037037037037 0.037037037037037 0 0 0 0 0.111111111111111 0 0 0.037037037037037 0.0185185185185185 0.0185185185185185 0.0925925925925926
P 0.203703703703704 0.12962962962963 0.037037037037037 0.0740740740740741 0.111111111111111 0.0555555555555556 0.0925925925925926 0 0.037037037037037 0.111111111111111 0.037037037037037 0.111111111111111 0.0185185185185185 0.185185185185185 0.0555555555555556
S 0.203703703703704 0.12962962962963 0.0185185185185185 0.203703703703704 0.0925925925925926 0.148148148148148 0.0740740740740741 0.796296296296296 0.037037037037037 0.111111111111111 0.0925925925925926 0.0185185185185185 0.111111111111111 0.111111111111111 0.0925925925925926
T 0.0555555555555556 0.037037037037037 0.0925925925925926 0.0555555555555556 0.0555555555555556 0.111111111111111 0.0555555555555556 0.203703703703704 0.0555555555555556 0.037037037037037 0.0555555555555556 0.0740740740740741 0.037037037037037 0.0185185185185185 0.0740740740740741
W 0 0.0185185185185185 0 0 0 0 0 0 0 0 0 0 0.0185185185185185 0.0185185185185185 0
Y 0.0185185185185185 0.0185185185185185 0.037037037037037 0.037037037037037 0 0 0.0185185185185185 0 0.0555555555555556 0.0185185185185185 0.037037037037037 0.0185185185185185 0 0 0.0185185185185185
V 0.0555555555555556 0.0555555555555556 0.0925925925925926 0.0185185185185185 0 0.0925925925925926 0.0555555555555556 0 0.037037037037037 0.0925925925925926 0.0925925925925926 0.0925925925925926 0.0925925925925926 0.037037037037037 0
