# Supplementary material for: Sequence and Structure-Based Analysis of Specificity Determinants in Eukaryotic Protein Kinases
Source: Cell Rep. 2021 Jan 12;34(2):108602. doi: 10.1016/j.celrep.2020.108602 (PMC7809594; doi:10.1016/j.celrep.2020.108602)
Supplement: Data S1. Collection of 179 PWMs Used at the Start of the Analysis, Related to STAR Methods [file mmc5.zip › CHUK_OTHER_human.txt]

 1 2 3 4 5 6 7 8 9 10 11 12 13 14 15
A 0.0625 0.09375 0.03125 0.03125 0.03125 0.1875 0 0 0 0.09375 0 0.0625 0.125 0.15625 0.09375
R 0.09375 0 0.0625 0.0625 0.09375 0.0625 0.03125 0 0 0.0625 0 0.03125 0.03125 0.03125 0.0625
N 0.03125 0.03125 0 0.03125 0.03125 0 0 0 0 0 0.03125 0 0 0.09375 0
D 0.125 0.03125 0.3125 0.0625 0.0625 0 0.25 0 0.03125 0.0625 0.1875 0.03125 0.09375 0.03125 0.03125
C 0.03125 0.03125 0 0 0.03125 0.0625 0.0625 0 0 0.03125 0 0 0.03125 0.03125 0
Q 0.03125 0.03125 0.03125 0.03125 0 0.0625 0.03125 0 0.03125 0 0.03125 0.03125 0.09375 0.03125 0
E 0.09375 0.0625 0 0.09375 0.03125 0.0625 0 0 0.0625 0.125 0.0625 0.09375 0.09375 0.09375 0.0625
G 0.09375 0.0625 0.0625 0.09375 0.21875 0.03125 0.0625 0 0.1875 0.09375 0.15625 0.03125 0.09375 0.0625 0.15625
H 0 0.09375 0.03125 0 0.03125 0.0625 0.09375 0 0 0 0.03125 0 0 0.0625 0
I 0 0.03125 0 0.03125 0 0.03125 0 0 0.03125 0.0625 0 0.0625 0 0 0
L 0.0625 0.15625 0.0625 0.03125 0.0625 0.09375 0.125 0 0.21875 0.125 0.09375 0.03125 0.0625 0.0625 0.0625
K 0.03125 0.0625 0.03125 0 0.03125 0.03125 0 0 0 0.03125 0.0625 0.09375 0.03125 0.03125 0.03125
M 0.03125 0 0.0625 0 0 0 0.03125 0 0.03125 0 0.03125 0.03125 0.03125 0.03125 0
F 0.03125 0 0 0.03125 0.03125 0.09375 0 0 0.03125 0.03125 0.03125 0 0.03125 0.09375 0.03125
P 0.09375 0.15625 0.0625 0.0625 0.09375 0 0.09375 0 0.1875 0.03125 0.15625 0.09375 0.09375 0 0.125
S 0.125 0.0625 0.0625 0.28125 0 0.09375 0.0625 0.9375 0.03125 0.15625 0.0625 0.25 0.09375 0.125 0.0625
T 0 0 0.0625 0.09375 0.03125 0.0625 0.0625 0.0625 0.03125 0.03125 0.0625 0.09375 0.03125 0 0.125
W 0.03125 0 0 0 0.0625 0 0 0 0.03125 0 0 0 0 0 0
Y 0.03125 0.03125 0.03125 0.03125 0.03125 0 0 0 0 0 0 0 0.03125 0.03125 0
V 0 0.0625 0.09375 0.03125 0.125 0.0625 0.09375 0 0.09375 0.0625 0 0.0625 0.03125 0.03125 0.15625
