# Supplementary material for: Sequence and Structure-Based Analysis of Specificity Determinants in Eukaryotic Protein Kinases
Source: Cell Rep. 2021 Jan 12;34(2):108602. doi: 10.1016/j.celrep.2020.108602 (PMC7809594; doi:10.1016/j.celrep.2020.108602)
Supplement: Data S1. Collection of 179 PWMs Used at the Start of the Analysis, Related to STAR Methods [file mmc5.zip › CSNK1A1_CK1_human.txt]

 1 2 3 4 5 6 7 8 9 10 11 12 13 14 15
A 0.0941176470588235 0.0705882352941176 0.0705882352941176 0.0235294117647059 0.0352941176470588 0.117647058823529 0.0705882352941176 0 0.105882352941176 0.0588235294117647 0.0117647058823529 0.0602409638554217 0.0609756097560976 0.0617283950617284 0.0493827160493827
R 0.0235294117647059 0.0352941176470588 0.0588235294117647 0.0117647058823529 0.0352941176470588 0.0470588235294118 0.0235294117647059 0 0.0235294117647059 0.0352941176470588 0.0235294117647059 0.036144578313253 0.024390243902439 0.0123456790123457 0.037037037037037
N 0.0588235294117647 0.0235294117647059 0.0705882352941176 0.0470588235294118 0.0352941176470588 0.0352941176470588 0.0352941176470588 0 0.0117647058823529 0.0705882352941176 0.0705882352941176 0.0120481927710843 0.0853658536585366 0.0740740740740741 0.0123456790123457
D 0.0823529411764706 0.0588235294117647 0.0588235294117647 0.129411764705882 0.105882352941176 0.105882352941176 0.164705882352941 0 0.0588235294117647 0.0941176470588235 0.117647058823529 0.0240963855421687 0.134146341463415 0.0987654320987654 0.0617283950617284
C 0.0117647058823529 0.0117647058823529 0.0235294117647059 0 0 0.0352941176470588 0.0117647058823529 0 0.0117647058823529 0.0117647058823529 0.0117647058823529 0.0240963855421687 0.0365853658536585 0.0246913580246914 0.0123456790123457
Q 0.0588235294117647 0.0470588235294118 0.0705882352941176 0.0823529411764706 0.0117647058823529 0.0470588235294118 0.0823529411764706 0 0.0823529411764706 0.0588235294117647 0.0117647058823529 0.0602409638554217 0.024390243902439 0.037037037037037 0.0493827160493827
E 0.105882352941176 0.0705882352941176 0.0588235294117647 0.117647058823529 0.0705882352941176 0.129411764705882 0.105882352941176 0 0.105882352941176 0.0941176470588235 0.117647058823529 0.120481927710843 0.0609756097560976 0.0740740740740741 0.0617283950617284
G 0.164705882352941 0.0588235294117647 0.0941176470588235 0.0823529411764706 0.105882352941176 0.0470588235294118 0.129411764705882 0 0.152941176470588 0.117647058823529 0.141176470588235 0.132530120481928 0.0975609756097561 0.0987654320987654 0.0987654320987654
H 0.0117647058823529 0 0.0235294117647059 0.0117647058823529 0.0117647058823529 0 0 0 0 0.0352941176470588 0 0.0120481927710843 0.024390243902439 0.0123456790123457 0.0123456790123457
I 0.0352941176470588 0.0705882352941176 0.0235294117647059 0.0235294117647059 0.0235294117647059 0.0117647058823529 0.0352941176470588 0 0.0352941176470588 0.0117647058823529 0.0235294117647059 0.0120481927710843 0.0121951219512195 0.0246913580246914 0.0740740740740741
L 0.0941176470588235 0.0941176470588235 0.0588235294117647 0.0352941176470588 0.0352941176470588 0.0470588235294118 0.0705882352941176 0 0.129411764705882 0.0941176470588235 0.0470588235294118 0.0963855421686747 0.0731707317073171 0.0740740740740741 0.0740740740740741
K 0.0352941176470588 0.0235294117647059 0.0117647058823529 0.0352941176470588 0.0235294117647059 0.0352941176470588 0.0352941176470588 0 0.0117647058823529 0 0.0235294117647059 0.0240963855421687 0.0365853658536585 0.0493827160493827 0.0123456790123457
M 0.0117647058823529 0.0235294117647059 0.0588235294117647 0.0235294117647059 0.0352941176470588 0.0352941176470588 0.0352941176470588 0 0 0.0470588235294118 0 0.0120481927710843 0.0121951219512195 0.0123456790123457 0.037037037037037
F 0.0235294117647059 0.0235294117647059 0.0235294117647059 0.0470588235294118 0.0117647058823529 0.0352941176470588 0.0352941176470588 0 0.0235294117647059 0.0117647058823529 0.0235294117647059 0.036144578313253 0.0487804878048781 0.0246913580246914 0.0123456790123457
P 0.0588235294117647 0.0705882352941176 0.0705882352941176 0.0352941176470588 0.0235294117647059 0.0352941176470588 0.0588235294117647 0 0.0470588235294118 0.0117647058823529 0.0352941176470588 0.0481927710843374 0.0609756097560976 0.0246913580246914 0.111111111111111
S 0.105882352941176 0.211764705882353 0.141176470588235 0.164705882352941 0.317647058823529 0.141176470588235 0.0470588235294118 0.882352941176471 0.105882352941176 0.188235294117647 0.258823529411765 0.156626506024096 0.0731707317073171 0.222222222222222 0.160493827160494
T 0.0117647058823529 0.0470588235294118 0.0470588235294118 0.0470588235294118 0.0823529411764706 0.0235294117647059 0.0235294117647059 0.117647058823529 0.0235294117647059 0.0235294117647059 0.0117647058823529 0.036144578313253 0.0487804878048781 0.0246913580246914 0.0246913580246914
W 0 0 0 0.0235294117647059 0.0117647058823529 0.0235294117647059 0 0 0 0.0117647058823529 0.0117647058823529 0.0120481927710843 0.024390243902439 0.0123456790123457 0.0123456790123457
Y 0 0.0235294117647059 0.0235294117647059 0.0235294117647059 0 0.0235294117647059 0.0352941176470588 0 0 0 0.0235294117647059 0.0240963855421687 0.024390243902439 0 0.037037037037037
V 0.0117647058823529 0.0352941176470588 0.0117647058823529 0.0352941176470588 0.0235294117647059 0.0235294117647059 0 0 0.0705882352941176 0.0235294117647059 0.0352941176470588 0.0602409638554217 0.0365853658536585 0.037037037037037 0.0493827160493827
