# Supplementary material for: Sequence and Structure-Based Analysis of Specificity Determinants in Eukaryotic Protein Kinases
Source: Cell Rep. 2021 Jan 12;34(2):108602. doi: 10.1016/j.celrep.2020.108602 (PMC7809594; doi:10.1016/j.celrep.2020.108602)
Supplement: Data S1. Collection of 179 PWMs Used at the Start of the Analysis, Related to STAR Methods [file mmc5.zip › CSNK1D_CK1_human.txt]

 1 2 3 4 5 6 7 8 9 10 11 12 13 14 15
A 0.06 0.04 0.1 0.04 0.02 0.14 0.1 0 0.04 0.02 0.06 0.0612244897959184 0.0408163265306122 0.0204081632653061 0.0204081632653061
R 0.02 0.04 0.04 0.06 0.06 0.06 0 0 0 0.02 0.02 0.0204081632653061 0.0612244897959184 0.0408163265306122 0.0816326530612245
N 0.04 0 0.06 0.04 0 0 0.06 0 0.04 0 0.04 0.0408163265306122 0.0816326530612245 0.0408163265306122 0.0612244897959184
D 0.1 0.18 0.06 0.1 0.08 0.08 0.14 0 0.06 0.12 0.08 0.102040816326531 0.0816326530612245 0.0408163265306122 0.0816326530612245
C 0 0.02 0.02 0 0.02 0.06 0 0 0.02 0.02 0 0 0.0204081632653061 0.0204081632653061 0
Q 0.02 0.04 0.02 0.02 0.04 0.08 0 0 0.06 0.04 0.08 0.0612244897959184 0.0408163265306122 0.0408163265306122 0.0612244897959184
E 0.12 0.12 0.18 0.1 0.12 0.2 0.12 0 0.1 0.18 0.18 0.142857142857143 0.102040816326531 0.244897959183673 0.0816326530612245
G 0.16 0.04 0.04 0.1 0.1 0.04 0.04 0 0.06 0.04 0.04 0.0408163265306122 0.122448979591837 0.0408163265306122 0.0612244897959184
H 0 0.02 0 0 0 0 0.02 0 0.02 0.02 0.04 0 0 0.0204081632653061 0.0204081632653061
I 0.04 0.02 0 0.04 0 0 0.08 0 0.02 0.02 0 0 0 0.0408163265306122 0.0204081632653061
L 0 0.04 0.02 0.08 0.02 0.02 0.1 0 0.16 0.08 0.04 0.142857142857143 0.0612244897959184 0.0204081632653061 0.0612244897959184
K 0.04 0.06 0.06 0.04 0.02 0.04 0.04 0 0 0.02 0.04 0.0816326530612245 0 0.0408163265306122 0.0204081632653061
M 0.04 0 0.02 0.04 0 0 0 0 0.02 0 0.02 0.0204081632653061 0 0 0
F 0.04 0 0.06 0.1 0.02 0 0 0 0.08 0 0 0.0408163265306122 0.0816326530612245 0 0.0408163265306122
P 0.1 0.06 0.16 0 0 0.02 0.1 0 0.08 0.06 0.02 0.0612244897959184 0.0408163265306122 0.0408163265306122 0.102040816326531
S 0.2 0.2 0.08 0.14 0.38 0.1 0.06 0.86 0.06 0.2 0.3 0.0816326530612245 0.204081632653061 0.26530612244898 0.0612244897959184
T 0 0.04 0.02 0.06 0.06 0.08 0.06 0.14 0.04 0.06 0 0.0204081632653061 0.0408163265306122 0 0.0612244897959184
W 0 0 0.02 0 0 0 0 0 0 0 0 0 0.0204081632653061 0.0204081632653061 0.0204081632653061
Y 0.02 0 0 0 0.02 0.04 0.04 0 0.04 0.02 0 0.0204081632653061 0 0.0408163265306122 0.0816326530612245
V 0 0.08 0.04 0.04 0.04 0.04 0.04 0 0.1 0.08 0.04 0.0612244897959184 0 0.0204081632653061 0.0612244897959184
