# Supplementary material for: Sequence and Structure-Based Analysis of Specificity Determinants in Eukaryotic Protein Kinases
Source: Cell Rep. 2021 Jan 12;34(2):108602. doi: 10.1016/j.celrep.2020.108602 (PMC7809594; doi:10.1016/j.celrep.2020.108602)
Supplement: Data S1. Collection of 179 PWMs Used at the Start of the Analysis, Related to STAR Methods [file mmc5.zip › CSNK1D_CK1_mouse.txt]

 1 2 3 4 5 6 7 8 9 10 11 12 13 14 15
A 0.03125 0.09375 0.1875 0.0303030303030303 0.0303030303030303 0.0909090909090909 0.242424242424242 0 0 0.181818181818182 0.151515151515152 0.0606060606060606 0.0606060606060606 0.0909090909090909 0.0909090909090909
R 0.03125 0.0625 0.03125 0.0606060606060606 0.121212121212121 0.0606060606060606 0.0303030303030303 0 0.0909090909090909 0.0606060606060606 0 0.0303030303030303 0.0606060606060606 0 0.0909090909090909
N 0.0625 0.03125 0 0 0.0303030303030303 0.0303030303030303 0.0606060606060606 0 0 0 0 0 0.0606060606060606 0.0303030303030303 0.0303030303030303
D 0.0625 0.03125 0.0625 0 0.0909090909090909 0.0303030303030303 0.0303030303030303 0 0.0303030303030303 0.0606060606060606 0 0.0303030303030303 0.0909090909090909 0.0909090909090909 0
C 0 0 0 0 0 0.0303030303030303 0 0 0 0 0 0.0303030303030303 0 0 0
Q 0.03125 0.03125 0.0625 0.0303030303030303 0.0606060606060606 0.0606060606060606 0 0 0.0606060606060606 0 0.0909090909090909 0.0303030303030303 0.0606060606060606 0.0303030303030303 0.0303030303030303
E 0.125 0.0625 0.03125 0.121212121212121 0.0303030303030303 0.151515151515152 0.0909090909090909 0 0.0909090909090909 0.0909090909090909 0.151515151515152 0.0303030303030303 0.121212121212121 0.0303030303030303 0.0606060606060606
G 0.03125 0.09375 0.0625 0.121212121212121 0.0909090909090909 0.0606060606060606 0.0606060606060606 0 0.121212121212121 0.0606060606060606 0.151515151515152 0.212121212121212 0.0606060606060606 0.0606060606060606 0.181818181818182
H 0 0 0.0625 0 0.0303030303030303 0.0606060606060606 0.0303030303030303 0 0.151515151515152 0 0.0303030303030303 0.0606060606060606 0 0.0303030303030303 0
I 0.03125 0.0625 0 0.0606060606060606 0 0.0303030303030303 0 0 0.0303030303030303 0.0606060606060606 0 0 0 0 0
L 0.0625 0.03125 0 0.0606060606060606 0.121212121212121 0.0303030303030303 0.0303030303030303 0 0.0303030303030303 0.0303030303030303 0.0909090909090909 0.0606060606060606 0.0909090909090909 0.0909090909090909 0.0303030303030303
K 0.0625 0.03125 0.0625 0.0606060606060606 0.0606060606060606 0.0303030303030303 0.0606060606060606 0 0 0.0606060606060606 0.0303030303030303 0.0606060606060606 0 0.0606060606060606 0.0303030303030303
M 0.03125 0.03125 0 0.0303030303030303 0.0303030303030303 0.0606060606060606 0.0303030303030303 0 0 0 0 0.0303030303030303 0 0.0606060606060606 0
F 0 0.0625 0.03125 0 0 0 0 0 0 0 0 0.0909090909090909 0 0 0
P 0.125 0 0.09375 0.121212121212121 0.0606060606060606 0.121212121212121 0.0606060606060606 0 0.0909090909090909 0.121212121212121 0.0606060606060606 0.121212121212121 0.121212121212121 0.0303030303030303 0.0606060606060606
S 0.125 0.125 0.125 0.181818181818182 0.151515151515152 0.0303030303030303 0.181818181818182 0.636363636363636 0.0606060606060606 0.151515151515152 0.151515151515152 0.0909090909090909 0.121212121212121 0.363636363636364 0.242424242424242
T 0.125 0.09375 0.0625 0.0606060606060606 0.0909090909090909 0.0909090909090909 0 0.363636363636364 0.0606060606060606 0.0303030303030303 0.0909090909090909 0.0606060606060606 0.0606060606060606 0 0.0909090909090909
W 0 0 0 0 0 0 0 0 0.0303030303030303 0 0 0 0 0 0.0303030303030303
Y 0 0 0.03125 0 0 0 0 0 0 0.0303030303030303 0 0 0.0303030303030303 0 0.0303030303030303
V 0.0625 0.15625 0.09375 0.0606060606060606 0 0.0303030303030303 0.0909090909090909 0 0.151515151515152 0.0606060606060606 0 0 0.0606060606060606 0.0303030303030303 0
