# Supplementary material for: Sequence and Structure-Based Analysis of Specificity Determinants in Eukaryotic Protein Kinases
Source: Cell Rep. 2021 Jan 12;34(2):108602. doi: 10.1016/j.celrep.2020.108602 (PMC7809594; doi:10.1016/j.celrep.2020.108602)
Supplement: Data S1. Collection of 179 PWMs Used at the Start of the Analysis, Related to STAR Methods [file mmc5.zip › CSNK2A1_CMGC_human.txt]

 1 2 3 4 5 6 7 8 9 10 11 12 13 14 15
A 0.0812182741116751 0.050761421319797 0.0888324873096447 0.0456852791878173 0.0456852791878173 0.0761421319796954 0.065989847715736 0 0.0280612244897959 0.0493506493506494 0.03125 0.0608465608465608 0.0428954423592493 0.0463215258855586 0.0495867768595041
R 0.0456852791878173 0.050761421319797 0.0761421319796954 0.0431472081218274 0.0583756345177665 0.0406091370558376 0.0304568527918782 0 0.0102040816326531 0.0207792207792208 0.015625 0.0238095238095238 0.0402144772117962 0.0435967302452316 0.0661157024793388
N 0.0406091370558376 0.0253807106598985 0.0203045685279188 0.032994923857868 0.0279187817258883 0.0228426395939086 0.0482233502538071 0 0.0102040816326531 0.0337662337662338 0.0078125 0.0185185185185185 0.0107238605898123 0.0326975476839237 0.0220385674931129
D 0.0888324873096447 0.0939086294416244 0.0888324873096447 0.0989847715736041 0.121827411167513 0.121827411167513 0.182741116751269 0 0.311224489795918 0.148051948051948 0.2265625 0.164021164021164 0.168900804289544 0.138964577656676 0.115702479338843
C 0.0050761421319797 0.0050761421319797 0.0126903553299492 0.00253807106598985 0 0.0126903553299492 0.00761421319796954 0 0.0076530612244898 0.0025974025974026 0.00260416666666667 0.0105820105820106 0.00268096514745308 0 0.00826446280991736
Q 0.0279187817258883 0.0355329949238579 0.032994923857868 0.0380710659898477 0.0380710659898477 0.0456852791878173 0.0304568527918782 0 0.0306122448979592 0.025974025974026 0.03125 0.0317460317460317 0.032171581769437 0.0435967302452316 0.0413223140495868
E 0.119289340101523 0.139593908629442 0.126903553299492 0.134517766497462 0.142131979695431 0.175126903553299 0.131979695431472 0 0.168367346938776 0.2 0.4453125 0.208994708994709 0.230563002680965 0.17983651226158 0.148760330578512
G 0.0710659898477157 0.065989847715736 0.0685279187817259 0.0710659898477157 0.0888324873096447 0.0482233502538071 0.0862944162436548 0 0.0790816326530612 0.0649350649350649 0.0390625 0.0740740740740741 0.0482573726541555 0.0735694822888283 0.0495867768595041
H 0.0126903553299492 0.0253807106598985 0.0101522842639594 0.0177664974619289 0.0203045685279188 0.0126903553299492 0.0253807106598985 0 0.0076530612244898 0.00519480519480519 0.0078125 0.0211640211640212 0.0214477211796247 0.0272479564032698 0.0192837465564738
I 0.0152284263959391 0.0279187817258883 0.0406091370558376 0.0431472081218274 0.0253807106598985 0.0228426395939086 0.0177664974619289 0 0.0102040816326531 0.0155844155844156 0.0104166666666667 0.0264550264550265 0.00804289544235925 0.0245231607629428 0.0413223140495868
L 0.0710659898477157 0.0431472081218274 0.0710659898477157 0.0583756345177665 0.065989847715736 0.0685279187817259 0.101522842639594 0 0.048469387755102 0.0597402597402597 0.0182291666666667 0.0476190476190476 0.0482573726541555 0.0490463215258856 0.0716253443526171
K 0.0736040609137056 0.0685279187817259 0.050761421319797 0.0279187817258883 0.0482233502538071 0.0380710659898477 0.0203045685279188 0 0.0153061224489796 0.0207792207792208 0.015625 0.0343915343915344 0.0455764075067024 0.0463215258855586 0.0440771349862259
M 0.0203045685279188 0.0152284263959391 0.0203045685279188 0.0253807106598985 0.00761421319796954 0.0177664974619289 0.0253807106598985 0 0.0076530612244898 0.0025974025974026 0.00520833333333333 0.0185185185185185 0.0294906166219839 0.00817438692098093 0.0110192837465565
F 0.0406091370558376 0.0304568527918782 0.0152284263959391 0.0431472081218274 0.0203045685279188 0.0177664974619289 0.032994923857868 0 0.0102040816326531 0.0181818181818182 0.0130208333333333 0.0264550264550265 0.0187667560321716 0.0272479564032698 0.0358126721763085
P 0.0913705583756345 0.0786802030456853 0.0431472081218274 0.0609137055837563 0.0456852791878173 0.0583756345177665 0.0279187817258883 0 0.0510204081632653 0.0597402597402597 0.015625 0.0291005291005291 0.0428954423592493 0.0463215258855586 0.0661157024793388
S 0.0888324873096447 0.134517766497462 0.109137055837563 0.114213197969543 0.129441624365482 0.0939086294416244 0.0609137055837563 0.83756345177665 0.13265306122449 0.158441558441558 0.078125 0.100529100529101 0.109919571045576 0.111716621253406 0.107438016528926
T 0.0583756345177665 0.050761421319797 0.0532994923857868 0.0558375634517767 0.0355329949238579 0.032994923857868 0.0203045685279188 0.15989847715736 0.0357142857142857 0.051948051948052 0.0260416666666667 0.0185185185185185 0.0402144772117962 0.0245231607629428 0.0330578512396694
W 0.0101522842639594 0.00761421319796954 0.00761421319796954 0.0126903553299492 0.0101522842639594 0.0050761421319797 0.0050761421319797 0 0.00510204081632653 0.00779220779220779 0.00260416666666667 0 0.0107238605898123 0.00272479564032698 0.0110192837465565
Y 0.0126903553299492 0.0203045685279188 0.0228426395939086 0.0253807106598985 0.0177664974619289 0.0355329949238579 0.0355329949238579 0.00253807106598985 0.0178571428571429 0.0103896103896104 0 0.0211640211640212 0.0107238605898123 0.0326975476839237 0.0192837465564738
V 0.0253807106598985 0.0304568527918782 0.0406091370558376 0.0482233502538071 0.050761421319797 0.0532994923857868 0.0431472081218274 0 0.0127551020408163 0.0441558441558442 0.0078125 0.0634920634920635 0.0375335120643432 0.0408719346049046 0.0385674931129477
