# Supplementary material for: Sequence and Structure-Based Analysis of Specificity Determinants in Eukaryotic Protein Kinases
Source: Cell Rep. 2021 Jan 12;34(2):108602. doi: 10.1016/j.celrep.2020.108602 (PMC7809594; doi:10.1016/j.celrep.2020.108602)
Supplement: Data S1. Collection of 179 PWMs Used at the Start of the Analysis, Related to STAR Methods [file mmc5.zip › CSNK2A1_OTHER_mouse.txt]

 1 2 3 4 5 6 7 8 9 10 11 12 13 14 15
A 0.0952380952380952 0.0476190476190476 0.0952380952380952 0 0.0238095238095238 0.119047619047619 0.0952380952380952 0 0.119047619047619 0.0487804878048781 0.024390243902439 0.0487804878048781 0.024390243902439 0.2 0
R 0.142857142857143 0.0952380952380952 0.0714285714285714 0.0714285714285714 0.0952380952380952 0.0238095238095238 0 0 0 0.024390243902439 0 0.024390243902439 0 0 0.1
N 0.0714285714285714 0.0476190476190476 0.0238095238095238 0 0 0 0.0476190476190476 0 0 0.0731707317073171 0 0 0.024390243902439 0 0.025
D 0.0952380952380952 0.0476190476190476 0.0952380952380952 0.0952380952380952 0.19047619047619 0.166666666666667 0.261904761904762 0 0.333333333333333 0.268292682926829 0.292682926829268 0.146341463414634 0.268292682926829 0.125 0.125
C 0 0 0 0 0 0 0 0 0 0 0 0 0 0 0
Q 0.0476190476190476 0.0476190476190476 0.0238095238095238 0.0714285714285714 0.0476190476190476 0.119047619047619 0.0238095238095238 0 0.0238095238095238 0.024390243902439 0.024390243902439 0.0487804878048781 0.024390243902439 0 0
E 0.0714285714285714 0.119047619047619 0.0714285714285714 0.0714285714285714 0.119047619047619 0.0714285714285714 0.119047619047619 0 0.166666666666667 0.0975609756097561 0.341463414634146 0.219512195121951 0.121951219512195 0.175 0.05
G 0.0476190476190476 0.0238095238095238 0.142857142857143 0.0476190476190476 0.0238095238095238 0 0.19047619047619 0 0.0476190476190476 0.0487804878048781 0.024390243902439 0.0731707317073171 0.0975609756097561 0.05 0.1
H 0 0 0.0476190476190476 0.0238095238095238 0.0238095238095238 0 0 0 0 0 0.024390243902439 0 0 0.025 0
I 0.0476190476190476 0 0 0 0.0238095238095238 0.0476190476190476 0.0238095238095238 0 0 0.0731707317073171 0 0.0487804878048781 0.024390243902439 0 0
L 0.0238095238095238 0.166666666666667 0.0714285714285714 0.0952380952380952 0.0238095238095238 0.0952380952380952 0.0238095238095238 0 0 0 0.024390243902439 0.0731707317073171 0.121951219512195 0.025 0.1
K 0.0238095238095238 0.119047619047619 0.0714285714285714 0 0.0476190476190476 0 0 0 0.0238095238095238 0.024390243902439 0 0.024390243902439 0.0731707317073171 0.05 0.1
M 0 0 0 0.0476190476190476 0 0.0476190476190476 0 0 0 0 0.024390243902439 0.0487804878048781 0.0487804878048781 0.05 0
F 0 0 0 0.0476190476190476 0.0476190476190476 0 0 0 0.0238095238095238 0.024390243902439 0 0.0487804878048781 0 0.025 0.05
P 0.0238095238095238 0.0714285714285714 0.0952380952380952 0.0476190476190476 0.0476190476190476 0.0952380952380952 0.0476190476190476 0 0.0476190476190476 0.024390243902439 0 0.0731707317073171 0.0487804878048781 0.05 0.05
S 0.0952380952380952 0.142857142857143 0.0714285714285714 0.166666666666667 0.166666666666667 0.0952380952380952 0.0476190476190476 0.833333333333333 0.0952380952380952 0.195121951219512 0.0975609756097561 0.0975609756097561 0.024390243902439 0.15 0.05
T 0.0714285714285714 0.0476190476190476 0.0238095238095238 0.0714285714285714 0.0952380952380952 0.0476190476190476 0.0238095238095238 0.166666666666667 0.0476190476190476 0 0.0731707317073171 0 0.024390243902439 0 0
W 0 0.0238095238095238 0.0238095238095238 0 0 0 0 0 0 0 0 0 0.024390243902439 0 0.05
Y 0.0238095238095238 0 0 0.0476190476190476 0 0.0714285714285714 0.0238095238095238 0 0 0.024390243902439 0.024390243902439 0.024390243902439 0.024390243902439 0.025 0.075
V 0.119047619047619 0 0.0714285714285714 0.0952380952380952 0.0238095238095238 0 0.0714285714285714 0 0.0714285714285714 0.0487804878048781 0.024390243902439 0 0.024390243902439 0.05 0.125
