# Supplementary material for: Sequence and Structure-Based Analysis of Specificity Determinants in Eukaryotic Protein Kinases
Source: Cell Rep. 2021 Jan 12;34(2):108602. doi: 10.1016/j.celrep.2020.108602 (PMC7809594; doi:10.1016/j.celrep.2020.108602)
Supplement: Data S1. Collection of 179 PWMs Used at the Start of the Analysis, Related to STAR Methods [file mmc5.zip › DYRK1A_CMGC_human.txt]

 1 2 3 4 5 6 7 8 9 10 11 12 13 14 15
A 0.166666666666667 0.166666666666667 0.0555555555555556 0.111111111111111 0 0.166666666666667 0.111111111111111 0 0 0.111111111111111 0.0555555555555556 0.111111111111111 0 0 0
R 0 0 0.111111111111111 0.0555555555555556 0.333333333333333 0.0555555555555556 0.166666666666667 0 0 0.111111111111111 0 0 0.0555555555555556 0.0588235294117647 0.117647058823529
N 0 0.0555555555555556 0 0 0 0 0 0 0 0 0.0555555555555556 0.0555555555555556 0 0.0588235294117647 0
D 0 0.0555555555555556 0 0 0 0.0555555555555556 0.111111111111111 0 0.0555555555555556 0 0 0 0 0.117647058823529 0.0588235294117647
C 0 0 0 0 0 0 0 0 0 0 0 0 0 0 0
Q 0.0555555555555556 0 0 0 0 0 0 0 0.111111111111111 0 0.0555555555555556 0 0.0555555555555556 0.117647058823529 0.117647058823529
E 0 0 0 0.111111111111111 0 0.0555555555555556 0.111111111111111 0 0 0.0555555555555556 0.0555555555555556 0.0555555555555556 0.111111111111111 0 0.0588235294117647
G 0 0 0.111111111111111 0.111111111111111 0.222222222222222 0.166666666666667 0.0555555555555556 0 0.0555555555555556 0.0555555555555556 0 0.166666666666667 0.0555555555555556 0.235294117647059 0.117647058823529
H 0 0 0 0 0 0 0 0 0 0.0555555555555556 0.166666666666667 0.111111111111111 0 0.0588235294117647 0
I 0 0 0.111111111111111 0 0 0 0 0 0.0555555555555556 0.111111111111111 0 0 0 0 0
L 0.0555555555555556 0.0555555555555556 0 0.0555555555555556 0.111111111111111 0 0.111111111111111 0 0 0 0.0555555555555556 0.166666666666667 0.166666666666667 0 0.176470588235294
K 0.111111111111111 0.0555555555555556 0.0555555555555556 0.111111111111111 0.0555555555555556 0.0555555555555556 0 0 0 0.0555555555555556 0.111111111111111 0.0555555555555556 0.0555555555555556 0.117647058823529 0.0588235294117647
M 0 0 0 0 0 0 0 0 0 0 0.0555555555555556 0 0 0 0.0588235294117647
F 0.0555555555555556 0 0 0 0 0 0.0555555555555556 0 0 0 0 0.0555555555555556 0.0555555555555556 0 0.0588235294117647
P 0.277777777777778 0.166666666666667 0.277777777777778 0.0555555555555556 0.222222222222222 0.277777777777778 0 0 0.722222222222222 0.111111111111111 0.166666666666667 0.111111111111111 0 0.176470588235294 0.0588235294117647
S 0.166666666666667 0.166666666666667 0.111111111111111 0.333333333333333 0.0555555555555556 0.0555555555555556 0.111111111111111 0.666666666666667 0 0.111111111111111 0.0555555555555556 0 0.222222222222222 0 0.0588235294117647
T 0.0555555555555556 0.222222222222222 0 0.0555555555555556 0 0.0555555555555556 0.0555555555555556 0.333333333333333 0 0.166666666666667 0.111111111111111 0.111111111111111 0.166666666666667 0 0
W 0 0 0 0 0 0 0 0 0 0 0 0 0.0555555555555556 0 0
Y 0 0 0 0 0 0 0.0555555555555556 0 0 0 0 0 0 0 0
V 0.0555555555555556 0.0555555555555556 0.166666666666667 0 0 0.0555555555555556 0.0555555555555556 0 0 0.0555555555555556 0.0555555555555556 0 0 0.0588235294117647 0.0588235294117647
