# Supplementary material for: Sequence and Structure-Based Analysis of Specificity Determinants in Eukaryotic Protein Kinases
Source: Cell Rep. 2021 Jan 12;34(2):108602. doi: 10.1016/j.celrep.2020.108602 (PMC7809594; doi:10.1016/j.celrep.2020.108602)
Supplement: Data S1. Collection of 179 PWMs Used at the Start of the Analysis, Related to STAR Methods [file mmc5.zip › EGFR_EGFR_human.txt]

 1 2 3 4 5 6 7 8 9 10 11 12 13 14 15
A 0.0923076923076923 0.0615384615384615 0.107692307692308 0.0461538461538462 0.0307692307692308 0.107692307692308 0.0615384615384615 0 0.0461538461538462 0.0615384615384615 0.111111111111111 0.0634920634920635 0.111111111111111 0 0.111111111111111
R 0.0615384615384615 0.0153846153846154 0.0307692307692308 0.0307692307692308 0.0307692307692308 0.0153846153846154 0.0615384615384615 0 0.0769230769230769 0.0615384615384615 0.0158730158730159 0.0634920634920635 0.0634920634920635 0.0793650793650794 0.0476190476190476
N 0.0153846153846154 0.0153846153846154 0.0615384615384615 0.0461538461538462 0.0615384615384615 0.0615384615384615 0.107692307692308 0 0.0461538461538462 0.123076923076923 0.0317460317460317 0.0634920634920635 0.0634920634920635 0.0952380952380952 0.0317460317460317
D 0.0615384615384615 0.0923076923076923 0.107692307692308 0.107692307692308 0.169230769230769 0.169230769230769 0.107692307692308 0 0.0615384615384615 0.0769230769230769 0.0476190476190476 0.0317460317460317 0.0317460317460317 0.0634920634920635 0.0158730158730159
C 0 0 0.0153846153846154 0 0.0153846153846154 0.0153846153846154 0.0153846153846154 0 0.0153846153846154 0.0307692307692308 0 0 0.0158730158730159 0 0.0158730158730159
Q 0.0461538461538462 0.0461538461538462 0.0307692307692308 0.0307692307692308 0.0461538461538462 0.0461538461538462 0.0307692307692308 0 0.0307692307692308 0.107692307692308 0.0476190476190476 0.0317460317460317 0.0476190476190476 0.0793650793650794 0.0476190476190476
E 0.107692307692308 0.123076923076923 0.107692307692308 0.2 0.153846153846154 0.0923076923076923 0.123076923076923 0 0.0923076923076923 0.0769230769230769 0.0476190476190476 0.0952380952380952 0.0793650793650794 0.0158730158730159 0.0634920634920635
G 0.0307692307692308 0.138461538461538 0.0615384615384615 0.123076923076923 0.0615384615384615 0.0307692307692308 0.0615384615384615 0 0.0307692307692308 0 0 0.0158730158730159 0.0476190476190476 0.111111111111111 0.0634920634920635
H 0.0307692307692308 0.0307692307692308 0.0307692307692308 0.0307692307692308 0 0.0153846153846154 0.0307692307692308 0 0.0307692307692308 0.0307692307692308 0.0158730158730159 0.0158730158730159 0 0 0
I 0.0615384615384615 0.0153846153846154 0.0307692307692308 0 0 0.0153846153846154 0.0769230769230769 0 0.0769230769230769 0.0615384615384615 0.0317460317460317 0.0317460317460317 0.0634920634920635 0.0634920634920635 0.0317460317460317
L 0.0615384615384615 0.0923076923076923 0.123076923076923 0.0153846153846154 0.0615384615384615 0.0153846153846154 0.0307692307692308 0 0.0923076923076923 0.0153846153846154 0.111111111111111 0.0317460317460317 0.0634920634920635 0.0634920634920635 0.0476190476190476
K 0.0461538461538462 0.0153846153846154 0.0461538461538462 0.0769230769230769 0.0923076923076923 0.0307692307692308 0 0 0.0307692307692308 0.0461538461538462 0.0158730158730159 0.0317460317460317 0.0793650793650794 0.0952380952380952 0.0952380952380952
M 0.0615384615384615 0.0153846153846154 0.0307692307692308 0 0.0153846153846154 0 0.0307692307692308 0 0.0307692307692308 0.0153846153846154 0.0634920634920635 0 0 0.0476190476190476 0.0634920634920635
F 0.0153846153846154 0.0615384615384615 0.0153846153846154 0.0769230769230769 0.0153846153846154 0.0307692307692308 0.0307692307692308 0 0.0461538461538462 0.0153846153846154 0.111111111111111 0.0793650793650794 0.0158730158730159 0.0476190476190476 0.0476190476190476
P 0.0153846153846154 0.0461538461538462 0.0615384615384615 0.0461538461538462 0.0461538461538462 0.107692307692308 0.0461538461538462 0 0.0615384615384615 0.0769230769230769 0.174603174603175 0.142857142857143 0.142857142857143 0.0634920634920635 0.111111111111111
S 0.107692307692308 0.107692307692308 0.0461538461538462 0.0307692307692308 0.0923076923076923 0.169230769230769 0.0615384615384615 0 0.0153846153846154 0.107692307692308 0.0317460317460317 0.126984126984127 0.0158730158730159 0.111111111111111 0.0634920634920635
T 0.138461538461538 0.0615384615384615 0.0461538461538462 0.0769230769230769 0.0461538461538462 0.0307692307692308 0.0615384615384615 0 0.0153846153846154 0.0461538461538462 0.0158730158730159 0.0952380952380952 0.0952380952380952 0 0.0793650793650794
W 0 0 0 0 0 0 0 0 0 0 0 0 0.0158730158730159 0.0317460317460317 0
Y 0.0153846153846154 0.0153846153846154 0 0.0153846153846154 0.0153846153846154 0 0 1 0.0153846153846154 0 0.0317460317460317 0.0317460317460317 0.0158730158730159 0 0
V 0.0307692307692308 0.0461538461538462 0.0461538461538462 0.0461538461538462 0.0461538461538462 0.0461538461538462 0.0615384615384615 0 0.184615384615385 0.0461538461538462 0.0952380952380952 0.0476190476190476 0.0317460317460317 0.0317460317460317 0.0634920634920635
