# Supplementary material for: Sequence and Structure-Based Analysis of Specificity Determinants in Eukaryotic Protein Kinases
Source: Cell Rep. 2021 Jan 12;34(2):108602. doi: 10.1016/j.celrep.2020.108602 (PMC7809594; doi:10.1016/j.celrep.2020.108602)
Supplement: Data S1. Collection of 179 PWMs Used at the Start of the Analysis, Related to STAR Methods [file mmc5.zip › EGFR_TK_mouse.txt]

 1 2 3 4 5 6 7 8 9 10 11 12 13 14 15
A 0.0666666666666667 0.133333333333333 0.333333333333333 0 0 0.0666666666666667 0.0666666666666667 0 0 0 0 0.0666666666666667 0 0.0666666666666667 0.0666666666666667
R 0 0.0666666666666667 0 0 0.0666666666666667 0 0.0666666666666667 0 0 0.0666666666666667 0 0.0666666666666667 0 0 0
N 0.0666666666666667 0 0 0.133333333333333 0.0666666666666667 0.0666666666666667 0.2 0 0 0 0.0666666666666667 0.133333333333333 0.0666666666666667 0.133333333333333 0
D 0.0666666666666667 0.0666666666666667 0.266666666666667 0.0666666666666667 0.133333333333333 0.0666666666666667 0.0666666666666667 0 0.133333333333333 0.133333333333333 0.0666666666666667 0.133333333333333 0.0666666666666667 0.0666666666666667 0
C 0 0 0 0 0 0 0.0666666666666667 0 0.133333333333333 0 0 0 0 0 0
Q 0 0.133333333333333 0 0.133333333333333 0.133333333333333 0.0666666666666667 0 0 0.0666666666666667 0 0 0 0.0666666666666667 0.0666666666666667 0
E 0.133333333333333 0.133333333333333 0.133333333333333 0.133333333333333 0.133333333333333 0.266666666666667 0.133333333333333 0 0 0.133333333333333 0.0666666666666667 0.0666666666666667 0 0 0
G 0.0666666666666667 0.0666666666666667 0 0 0.133333333333333 0 0.0666666666666667 0 0.0666666666666667 0 0 0.133333333333333 0.0666666666666667 0.2 0.2
H 0 0.0666666666666667 0.0666666666666667 0.0666666666666667 0 0 0 0 0 0 0 0 0 0 0.0666666666666667
I 0 0 0.0666666666666667 0 0 0.0666666666666667 0 0 0 0.2 0 0 0 0 0.0666666666666667
L 0 0 0 0.0666666666666667 0.133333333333333 0 0.133333333333333 0 0.133333333333333 0 0.0666666666666667 0.0666666666666667 0.0666666666666667 0 0.0666666666666667
K 0.0666666666666667 0 0.0666666666666667 0.0666666666666667 0 0 0 0 0 0 0 0 0 0 0.0666666666666667
M 0.133333333333333 0 0 0 0 0 0 0 0 0 0.266666666666667 0 0 0.0666666666666667 0
F 0 0.0666666666666667 0 0.0666666666666667 0.0666666666666667 0.0666666666666667 0 0 0 0.0666666666666667 0 0 0 0.0666666666666667 0.0666666666666667
P 0.0666666666666667 0.0666666666666667 0 0 0 0.0666666666666667 0.0666666666666667 0 0.0666666666666667 0.2 0.2 0.2 0.4 0.133333333333333 0.0666666666666667
S 0.0666666666666667 0.0666666666666667 0.0666666666666667 0.133333333333333 0.0666666666666667 0.133333333333333 0.133333333333333 0 0.0666666666666667 0.133333333333333 0 0 0.0666666666666667 0.133333333333333 0.266666666666667
T 0.266666666666667 0.0666666666666667 0 0.0666666666666667 0 0 0 0 0.0666666666666667 0 0.0666666666666667 0.133333333333333 0.2 0.0666666666666667 0.0666666666666667
W 0 0 0 0 0 0 0 0 0 0 0 0 0 0 0
Y 0 0.0666666666666667 0 0 0.0666666666666667 0 0 1 0 0 0.0666666666666667 0 0 0 0
V 0 0 0 0.0666666666666667 0 0.133333333333333 0 0 0.266666666666667 0.0666666666666667 0.133333333333333 0 0 0 0
