# Supplementary material for: Sequence and Structure-Based Analysis of Specificity Determinants in Eukaryotic Protein Kinases
Source: Cell Rep. 2021 Jan 12;34(2):108602. doi: 10.1016/j.celrep.2020.108602 (PMC7809594; doi:10.1016/j.celrep.2020.108602)
Supplement: Data S1. Collection of 179 PWMs Used at the Start of the Analysis, Related to STAR Methods [file mmc5.zip › FGFR1_FGFR_human.txt]

 1 2 3 4 5 6 7 8 9 10 11 12 13 14 15
A 0.142857142857143 0 0.107142857142857 0.0357142857142857 0.0357142857142857 0.142857142857143 0.0357142857142857 0 0.0714285714285714 0.0714285714285714 0.0357142857142857 0.0714285714285714 0.0714285714285714 0.0357142857142857 0.0714285714285714
R 0.107142857142857 0.178571428571429 0.0357142857142857 0.0357142857142857 0 0 0 0 0 0 0 0.0714285714285714 0.0357142857142857 0.0357142857142857 0.0357142857142857
N 0.0357142857142857 0.0357142857142857 0.0714285714285714 0 0.107142857142857 0.0357142857142857 0.0357142857142857 0 0.107142857142857 0 0.0714285714285714 0.0714285714285714 0.0357142857142857 0.0714285714285714 0.0357142857142857
D 0 0.0714285714285714 0.0357142857142857 0.142857142857143 0 0.0714285714285714 0.107142857142857 0 0.142857142857143 0.0714285714285714 0 0.0357142857142857 0.0714285714285714 0.107142857142857 0
C 0.0714285714285714 0.0357142857142857 0.0714285714285714 0.0714285714285714 0.0714285714285714 0.107142857142857 0 0 0.142857142857143 0 0.0357142857142857 0.0357142857142857 0.0714285714285714 0.0357142857142857 0.0357142857142857
Q 0.0357142857142857 0.0357142857142857 0 0.0357142857142857 0.107142857142857 0.0357142857142857 0.0357142857142857 0 0.107142857142857 0.107142857142857 0.0357142857142857 0.0357142857142857 0.0357142857142857 0 0.0714285714285714
E 0 0.0714285714285714 0.0357142857142857 0 0.0714285714285714 0.0714285714285714 0.178571428571429 0 0.0357142857142857 0.0714285714285714 0.0714285714285714 0.0714285714285714 0.0714285714285714 0.107142857142857 0.142857142857143
G 0.0714285714285714 0.0714285714285714 0.0357142857142857 0.0714285714285714 0.107142857142857 0.0714285714285714 0.0357142857142857 0 0 0 0 0.0714285714285714 0.0357142857142857 0 0.107142857142857
H 0 0 0.0357142857142857 0.0714285714285714 0.0714285714285714 0 0 0 0 0 0 0.0357142857142857 0 0.107142857142857 0
I 0.0357142857142857 0.0714285714285714 0.0714285714285714 0 0.0357142857142857 0.0357142857142857 0.107142857142857 0 0 0.0357142857142857 0.0714285714285714 0 0 0 0.0714285714285714
L 0.0357142857142857 0.178571428571429 0.0714285714285714 0.0357142857142857 0.0714285714285714 0.107142857142857 0.142857142857143 0 0.0357142857142857 0.0714285714285714 0.107142857142857 0.0714285714285714 0 0 0.107142857142857
K 0.178571428571429 0.0357142857142857 0.0714285714285714 0.0357142857142857 0.0357142857142857 0.142857142857143 0 0 0.0357142857142857 0.0357142857142857 0.0357142857142857 0.0357142857142857 0.0714285714285714 0.0714285714285714 0.0714285714285714
M 0.0357142857142857 0.0357142857142857 0.0357142857142857 0.0714285714285714 0 0 0 0 0.0714285714285714 0.0714285714285714 0.0357142857142857 0.0357142857142857 0.0357142857142857 0.0357142857142857 0.0357142857142857
F 0 0 0.0357142857142857 0 0 0 0 0 0 0.107142857142857 0 0 0.0357142857142857 0.0357142857142857 0
P 0.0714285714285714 0.0357142857142857 0.107142857142857 0.142857142857143 0.0357142857142857 0.0714285714285714 0.0714285714285714 0 0 0 0.285714285714286 0.214285714285714 0.178571428571429 0.0714285714285714 0.0714285714285714
S 0.0714285714285714 0.0357142857142857 0.0357142857142857 0.107142857142857 0.0714285714285714 0.0714285714285714 0 0 0.107142857142857 0.0357142857142857 0.0357142857142857 0.0714285714285714 0.142857142857143 0.142857142857143 0.0357142857142857
T 0.0714285714285714 0.0357142857142857 0.0357142857142857 0.0714285714285714 0.0357142857142857 0 0.107142857142857 0 0 0.0357142857142857 0.107142857142857 0.0357142857142857 0.0714285714285714 0.0714285714285714 0.0357142857142857
W 0 0 0 0 0 0 0 0 0.0357142857142857 0 0 0 0 0 0.0357142857142857
Y 0 0 0 0 0.0357142857142857 0 0 1 0.0714285714285714 0.0357142857142857 0.0357142857142857 0.0357142857142857 0 0 0.0357142857142857
V 0.0357142857142857 0.0714285714285714 0.107142857142857 0.0714285714285714 0.107142857142857 0.0357142857142857 0.142857142857143 0 0.0357142857142857 0.25 0.0357142857142857 0 0.0357142857142857 0.0714285714285714 0
