# Supplementary material for: Sequence and Structure-Based Analysis of Specificity Determinants in Eukaryotic Protein Kinases
Source: Cell Rep. 2021 Jan 12;34(2):108602. doi: 10.1016/j.celrep.2020.108602 (PMC7809594; doi:10.1016/j.celrep.2020.108602)
Supplement: Data S1. Collection of 179 PWMs Used at the Start of the Analysis, Related to STAR Methods [file mmc5.zip › GRK5_AGC_human.txt]

 1 2 3 4 5 6 7 8 9 10 11 12 13 14 15
A 0 0.0833333333333333 0.166666666666667 0 0 0.0833333333333333 0 0 0 0 0 0 0 0 0
R 0.0833333333333333 0 0 0 0.0833333333333333 0 0 0 0 0 0.0909090909090909 0 0 0 0
N 0.0833333333333333 0.0833333333333333 0 0 0.166666666666667 0.166666666666667 0 0 0 0.25 0 0.2 0.1 0.1 0
D 0.25 0.0833333333333333 0.0833333333333333 0.166666666666667 0 0 0.166666666666667 0 0.0833333333333333 0.166666666666667 0.272727272727273 0.2 0 0.2 0.111111111111111
C 0 0.0833333333333333 0.0833333333333333 0 0 0 0.0833333333333333 0 0 0 0 0 0.1 0 0
Q 0 0 0.166666666666667 0 0.0833333333333333 0.166666666666667 0.0833333333333333 0 0.0833333333333333 0 0 0 0.1 0.2 0.111111111111111
E 0.0833333333333333 0.0833333333333333 0.166666666666667 0.166666666666667 0.333333333333333 0 0.0833333333333333 0 0.25 0.166666666666667 0 0 0 0 0.333333333333333
G 0.0833333333333333 0 0 0.333333333333333 0 0.166666666666667 0.166666666666667 0 0.0833333333333333 0.166666666666667 0.181818181818182 0.2 0.1 0.1 0.111111111111111
H 0 0.0833333333333333 0 0 0.0833333333333333 0 0 0 0 0 0 0 0 0.1 0
I 0 0 0.0833333333333333 0.0833333333333333 0 0.0833333333333333 0 0 0 0 0.0909090909090909 0 0 0.1 0
L 0.166666666666667 0.0833333333333333 0 0 0.0833333333333333 0 0 0 0.0833333333333333 0.0833333333333333 0 0 0.1 0.1 0.111111111111111
K 0.0833333333333333 0 0 0 0 0 0 0 0 0 0.0909090909090909 0 0 0 0
M 0 0.0833333333333333 0 0 0 0.0833333333333333 0 0 0 0 0 0 0 0 0
F 0 0.0833333333333333 0 0 0 0 0.166666666666667 0 0 0 0.0909090909090909 0 0 0 0
P 0 0.0833333333333333 0 0.0833333333333333 0 0.0833333333333333 0.166666666666667 0 0 0.0833333333333333 0.0909090909090909 0.1 0.2 0 0
S 0 0.0833333333333333 0.0833333333333333 0.0833333333333333 0 0 0 0.75 0.0833333333333333 0 0.0909090909090909 0.1 0.1 0.1 0
T 0 0 0 0 0.166666666666667 0 0 0.25 0.166666666666667 0 0 0 0.1 0 0.111111111111111
W 0 0 0 0 0 0.0833333333333333 0 0 0 0 0 0 0 0 0
Y 0 0 0.0833333333333333 0.0833333333333333 0 0 0.0833333333333333 0 0.0833333333333333 0 0 0.1 0 0 0.111111111111111
V 0.166666666666667 0.0833333333333333 0.0833333333333333 0 0 0.0833333333333333 0 0 0.0833333333333333 0.0833333333333333 0 0.1 0.1 0 0
