# Supplementary material for: Sequence and Structure-Based Analysis of Specificity Determinants in Eukaryotic Protein Kinases
Source: Cell Rep. 2021 Jan 12;34(2):108602. doi: 10.1016/j.celrep.2020.108602 (PMC7809594; doi:10.1016/j.celrep.2020.108602)
Supplement: Data S1. Collection of 179 PWMs Used at the Start of the Analysis, Related to STAR Methods [file mmc5.zip › GSK3B_CMGC_human.txt]

 1 2 3 4 5 6 7 8 9 10 11 12 13 14 15
A 0.0837988826815642 0.0614525139664804 0.0335195530726257 0.0502793296089385 0.0391061452513966 0.0949720670391061 0.0391061452513966 0 0.0223463687150838 0.0949720670391061 0.0502793296089385 0.0335195530726257 0.0617977528089888 0.0842696629213483 0.0909090909090909
R 0.0391061452513966 0.0391061452513966 0.0670391061452514 0.0335195530726257 0.100558659217877 0.0111731843575419 0.0502793296089385 0 0.0558659217877095 0.0335195530726257 0.0279329608938547 0.0279329608938547 0.0674157303370786 0.050561797752809 0.0397727272727273
N 0.0391061452513966 0.0167597765363128 0.0167597765363128 0.0111731843575419 0.0223463687150838 0.0111731843575419 0.0167597765363128 0 0.00558659217877095 0.0111731843575419 0.0279329608938547 0.00558659217877095 0.0112359550561798 0.0224719101123595 0.0284090909090909
D 0.0614525139664804 0.0279329608938547 0.0614525139664804 0.0502793296089385 0.0558659217877095 0.0502793296089385 0.0446927374301676 0 0.0167597765363128 0.0391061452513966 0.0558659217877095 0.0335195530726257 0.0617977528089888 0.050561797752809 0.0454545454545455
C 0.00558659217877095 0.0167597765363128 0.0223463687150838 0.00558659217877095 0 0.0167597765363128 0.0279329608938547 0 0.00558659217877095 0.0111731843575419 0.0335195530726257 0 0 0.0168539325842697 0.0170454545454545
Q 0.0502793296089385 0.0391061452513966 0.0335195530726257 0.0279329608938547 0.0335195530726257 0.0167597765363128 0.0279329608938547 0 0.0279329608938547 0.0391061452513966 0.0391061452513966 0.0167597765363128 0.0280898876404494 0.0337078651685393 0.0397727272727273
E 0.0558659217877095 0.0893854748603352 0.0726256983240224 0.0670391061452514 0.0502793296089385 0.0335195530726257 0.0391061452513966 0 0.0111731843575419 0.0502793296089385 0.0558659217877095 0.0614525139664804 0.0898876404494382 0.0617977528089888 0.0681818181818182
G 0.0726256983240224 0.0558659217877095 0.0670391061452514 0.0446927374301676 0.0726256983240224 0.0670391061452514 0.11731843575419 0 0.0502793296089385 0.0558659217877095 0.0558659217877095 0.0111731843575419 0.050561797752809 0.0449438202247191 0.0795454545454545
H 0.0223463687150838 0.0279329608938547 0.0223463687150838 0.0223463687150838 0.0167597765363128 0.0223463687150838 0.0223463687150838 0 0.00558659217877095 0.0167597765363128 0.0558659217877095 0.00558659217877095 0.0112359550561798 0.0393258426966292 0.0227272727272727
I 0.00558659217877095 0.0279329608938547 0.0279329608938547 0.0111731843575419 0.0279329608938547 0.0335195530726257 0.0223463687150838 0 0.0167597765363128 0.0446927374301676 0.0167597765363128 0.0111731843575419 0.00561797752808989 0.0449438202247191 0.0454545454545455
L 0.0558659217877095 0.0670391061452514 0.0670391061452514 0.0111731843575419 0.0558659217877095 0.0893854748603352 0.11731843575419 0 0.0726256983240224 0.0614525139664804 0.0726256983240224 0.0391061452513966 0.0786516853932584 0.0786516853932584 0.0568181818181818
K 0.0782122905027933 0.0614525139664804 0.0502793296089385 0.0446927374301676 0.0502793296089385 0.0279329608938547 0.0670391061452514 0 0.0111731843575419 0.0446927374301676 0.0223463687150838 0.00558659217877095 0.0449438202247191 0.0393258426966292 0.0511363636363636
M 0.0111731843575419 0.00558659217877095 0.0111731843575419 0.0111731843575419 0.00558659217877095 0.0167597765363128 0.0111731843575419 0 0.00558659217877095 0.00558659217877095 0.0111731843575419 0.0111731843575419 0.00561797752808989 0.0168539325842697 0.0113636363636364
F 0.00558659217877095 0.0335195530726257 0.0279329608938547 0.0335195530726257 0.0335195530726257 0.0279329608938547 0.0167597765363128 0 0 0.0223463687150838 0.00558659217877095 0.0111731843575419 0.0224719101123595 0.0280898876404494 0.0113636363636364
P 0.139664804469274 0.156424581005587 0.162011173184358 0.128491620111732 0.189944134078212 0.201117318435754 0.145251396648045 0 0.558659217877095 0.212290502793296 0.128491620111732 0.0502793296089385 0.280898876404494 0.106741573033708 0.119318181818182
S 0.134078212290503 0.100558659217877 0.100558659217877 0.35195530726257 0.106145251396648 0.0949720670391061 0.128491620111732 0.726256983240223 0.0391061452513966 0.134078212290503 0.17877094972067 0.502793296089385 0.0842696629213483 0.179775280898876 0.164772727272727
T 0.0614525139664804 0.0782122905027933 0.0837988826815642 0.0502793296089385 0.0670391061452514 0.111731843575419 0.0614525139664804 0.268156424581006 0.0502793296089385 0.0726256983240224 0.0893854748603352 0.128491620111732 0.0561797752808989 0.0561797752808989 0.0340909090909091
W 0 0 0.00558659217877095 0 0 0.00558659217877095 0 0 0.00558659217877095 0 0.00558659217877095 0 0 0 0.00568181818181818
Y 0.0111731843575419 0.0111731843575419 0.0167597765363128 0.0223463687150838 0.0223463687150838 0.00558659217877095 0 0.00558659217877095 0.00558659217877095 0.0167597765363128 0.00558659217877095 0.00558659217877095 0.0224719101123595 0.00561797752808989 0.0170454545454545
V 0.0670391061452514 0.0837988826815642 0.0502793296089385 0.0223463687150838 0.0502793296089385 0.0614525139664804 0.0446927374301676 0 0.0335195530726257 0.0335195530726257 0.0614525139664804 0.0391061452513966 0.0168539325842697 0.0393258426966292 0.0511363636363636
