# Supplementary material for: Sequence and Structure-Based Analysis of Specificity Determinants in Eukaryotic Protein Kinases
Source: Cell Rep. 2021 Jan 12;34(2):108602. doi: 10.1016/j.celrep.2020.108602 (PMC7809594; doi:10.1016/j.celrep.2020.108602)
Supplement: Data S1. Collection of 179 PWMs Used at the Start of the Analysis, Related to STAR Methods [file mmc5.zip › GSK3B_CMGC_mouse.txt]

 1 2 3 4 5 6 7 8 9 10 11 12 13 14 15
A 0.0476190476190476 0.0476190476190476 0.0476190476190476 0.0238095238095238 0.0238095238095238 0.0952380952380952 0.0952380952380952 0 0 0.119047619047619 0.0714285714285714 0.0476190476190476 0.0476190476190476 0.0952380952380952 0.0476190476190476
R 0.0476190476190476 0.0476190476190476 0.0238095238095238 0.0714285714285714 0 0.0238095238095238 0.0476190476190476 0 0.0476190476190476 0.0476190476190476 0.0476190476190476 0.0238095238095238 0.119047619047619 0.0476190476190476 0.0952380952380952
N 0.0476190476190476 0 0 0.0238095238095238 0.0238095238095238 0.0238095238095238 0.0238095238095238 0 0 0.0238095238095238 0 0 0.0238095238095238 0.0476190476190476 0.0238095238095238
D 0 0.0476190476190476 0.0476190476190476 0.0238095238095238 0.0714285714285714 0 0.0952380952380952 0 0.0476190476190476 0.0476190476190476 0.0952380952380952 0.0476190476190476 0.0714285714285714 0.0476190476190476 0.0952380952380952
C 0.0238095238095238 0.0238095238095238 0.0238095238095238 0 0.0238095238095238 0.0238095238095238 0.0238095238095238 0 0 0.0238095238095238 0.0238095238095238 0 0 0 0
Q 0.0476190476190476 0.0238095238095238 0.0476190476190476 0.0476190476190476 0.0476190476190476 0.0476190476190476 0.0476190476190476 0 0 0.0714285714285714 0 0.0476190476190476 0.0238095238095238 0.0238095238095238 0.0714285714285714
E 0.0238095238095238 0.0952380952380952 0.0714285714285714 0.0714285714285714 0 0.0714285714285714 0.0476190476190476 0 0.0238095238095238 0.0714285714285714 0.0476190476190476 0.0476190476190476 0.0238095238095238 0.119047619047619 0.0714285714285714
G 0.0714285714285714 0.0952380952380952 0 0.0476190476190476 0.0952380952380952 0.0476190476190476 0.0476190476190476 0 0.0952380952380952 0.0714285714285714 0.0714285714285714 0.0476190476190476 0.0952380952380952 0 0.0714285714285714
H 0.0238095238095238 0 0.0952380952380952 0 0 0 0.0714285714285714 0 0 0 0.0476190476190476 0 0.0238095238095238 0 0.0238095238095238
I 0 0.0238095238095238 0.0476190476190476 0 0.0238095238095238 0.0238095238095238 0.0476190476190476 0 0.0476190476190476 0.0952380952380952 0 0 0.0476190476190476 0.0476190476190476 0.0238095238095238
L 0.0476190476190476 0.119047619047619 0.0476190476190476 0.0238095238095238 0.0952380952380952 0.166666666666667 0.0714285714285714 0 0.0714285714285714 0.0476190476190476 0.0714285714285714 0.0476190476190476 0.0714285714285714 0 0.0238095238095238
K 0.0714285714285714 0.0238095238095238 0.0238095238095238 0 0.0238095238095238 0 0.0238095238095238 0 0 0.0476190476190476 0.0238095238095238 0.0714285714285714 0 0.0714285714285714 0.0476190476190476
M 0.0476190476190476 0 0 0.0238095238095238 0 0.0238095238095238 0.0238095238095238 0 0 0 0 0.0238095238095238 0 0 0
F 0.0476190476190476 0 0.0476190476190476 0.0238095238095238 0.0238095238095238 0 0 0 0 0 0.0238095238095238 0 0 0 0.0238095238095238
P 0.166666666666667 0.119047619047619 0.0238095238095238 0.142857142857143 0.166666666666667 0.166666666666667 0.0952380952380952 0 0.571428571428571 0.166666666666667 0.119047619047619 0.0238095238095238 0.166666666666667 0.19047619047619 0.119047619047619
S 0.166666666666667 0.142857142857143 0.238095238095238 0.380952380952381 0.166666666666667 0.19047619047619 0.0952380952380952 0.666666666666667 0.0238095238095238 0.0952380952380952 0.214285714285714 0.452380952380952 0.0714285714285714 0.166666666666667 0.119047619047619
T 0.0238095238095238 0.0714285714285714 0.142857142857143 0.0714285714285714 0.0714285714285714 0.0476190476190476 0.0476190476190476 0.30952380952381 0.0238095238095238 0.0238095238095238 0.0714285714285714 0.0714285714285714 0.0714285714285714 0.0714285714285714 0.0476190476190476
W 0 0 0 0.0238095238095238 0 0 0 0 0 0 0 0 0.0238095238095238 0 0
Y 0.0238095238095238 0 0.0238095238095238 0 0.0238095238095238 0 0 0.0238095238095238 0.0238095238095238 0.0238095238095238 0.0238095238095238 0 0.0238095238095238 0.0476190476190476 0.0238095238095238
V 0.0714285714285714 0.119047619047619 0.0476190476190476 0 0.119047619047619 0.0476190476190476 0.0952380952380952 0 0.0238095238095238 0.0238095238095238 0.0476190476190476 0.0476190476190476 0.0952380952380952 0.0238095238095238 0.0714285714285714
