# Supplementary material for: Sequence and Structure-Based Analysis of Specificity Determinants in Eukaryotic Protein Kinases
Source: Cell Rep. 2021 Jan 12;34(2):108602. doi: 10.1016/j.celrep.2020.108602 (PMC7809594; doi:10.1016/j.celrep.2020.108602)
Supplement: Data S1. Collection of 179 PWMs Used at the Start of the Analysis, Related to STAR Methods [file mmc5.zip › HCK_SRC_human.txt]

 1 2 3 4 5 6 7 8 9 10 11 12 13 14 15
A 0.25 0.0833333333333333 0.0833333333333333 0.0416666666666667 0.0416666666666667 0.125 0.0833333333333333 0 0.0416666666666667 0.125 0 0.208333333333333 0.0434782608695652 0.0869565217391304 0.0869565217391304
R 0.0833333333333333 0.0833333333333333 0.0416666666666667 0 0 0.0416666666666667 0 0 0 0.0416666666666667 0.125 0.0416666666666667 0.0869565217391304 0.0869565217391304 0.0434782608695652
N 0 0.0416666666666667 0.0833333333333333 0.0833333333333333 0.0416666666666667 0.0416666666666667 0.0833333333333333 0 0 0.0833333333333333 0 0 0.130434782608696 0.0434782608695652 0.173913043478261
D 0 0.0416666666666667 0.0416666666666667 0.0416666666666667 0.0416666666666667 0.166666666666667 0 0 0.125 0 0.0416666666666667 0 0.0869565217391304 0 0.130434782608696
C 0 0 0 0 0.0416666666666667 0 0 0 0 0 0 0 0 0.0434782608695652 0
Q 0.0416666666666667 0 0 0.0416666666666667 0.0416666666666667 0 0.0416666666666667 0 0.0833333333333333 0.0416666666666667 0.0416666666666667 0.0416666666666667 0.0434782608695652 0.0869565217391304 0.0434782608695652
E 0 0.0416666666666667 0.0833333333333333 0.166666666666667 0.0416666666666667 0 0.0833333333333333 0 0.0416666666666667 0.0416666666666667 0 0.166666666666667 0.0434782608695652 0.0869565217391304 0
G 0.0416666666666667 0.0416666666666667 0 0 0.208333333333333 0.0833333333333333 0.0416666666666667 0 0.0416666666666667 0.0416666666666667 0 0 0.130434782608696 0.0434782608695652 0.0434782608695652
H 0 0 0.0416666666666667 0.0833333333333333 0.0833333333333333 0 0.0416666666666667 0 0.0833333333333333 0 0.0416666666666667 0 0 0.0434782608695652 0.0869565217391304
I 0.0416666666666667 0.0416666666666667 0.125 0 0 0 0.0416666666666667 0 0.125 0 0.125 0.0416666666666667 0.0434782608695652 0.173913043478261 0.0434782608695652
L 0.125 0.208333333333333 0.0833333333333333 0.0416666666666667 0 0.125 0.125 0 0.0416666666666667 0.0416666666666667 0.0833333333333333 0.0416666666666667 0.0434782608695652 0.0434782608695652 0.0869565217391304
K 0.0416666666666667 0.0833333333333333 0.0833333333333333 0.0833333333333333 0.0833333333333333 0.0833333333333333 0 0 0 0.125 0 0.0416666666666667 0.0434782608695652 0.0434782608695652 0.130434782608696
M 0 0 0.0833333333333333 0 0 0 0 0 0 0 0 0.0416666666666667 0 0 0
F 0 0 0 0.0416666666666667 0 0 0.0833333333333333 0 0 0.125 0.0416666666666667 0 0.0869565217391304 0 0.0869565217391304
P 0.0416666666666667 0.0833333333333333 0.0833333333333333 0.0416666666666667 0.208333333333333 0.0833333333333333 0.0416666666666667 0 0.0833333333333333 0.0833333333333333 0.208333333333333 0.125 0 0 0
S 0.0833333333333333 0.0833333333333333 0.0416666666666667 0.125 0.0416666666666667 0.166666666666667 0.125 0 0 0.0833333333333333 0.125 0.0416666666666667 0.173913043478261 0.0869565217391304 0
T 0.125 0.0833333333333333 0.0416666666666667 0.125 0.0416666666666667 0.0416666666666667 0.0416666666666667 0 0.125 0.0416666666666667 0 0 0.0434782608695652 0.0869565217391304 0.0434782608695652
W 0 0 0.0416666666666667 0.0416666666666667 0 0 0.0416666666666667 0 0.0416666666666667 0 0 0.0416666666666667 0 0 0
Y 0.0416666666666667 0 0.0416666666666667 0 0 0 0 1 0 0.0833333333333333 0 0.0416666666666667 0 0.0434782608695652 0
V 0.0833333333333333 0.0833333333333333 0 0.0416666666666667 0.0833333333333333 0.0416666666666667 0.125 0 0.166666666666667 0.0416666666666667 0.166666666666667 0.125 0 0 0
