# Supplementary material for: Sequence and Structure-Based Analysis of Specificity Determinants in Eukaryotic Protein Kinases
Source: Cell Rep. 2021 Jan 12;34(2):108602. doi: 10.1016/j.celrep.2020.108602 (PMC7809594; doi:10.1016/j.celrep.2020.108602)
Supplement: Data S1. Collection of 179 PWMs Used at the Start of the Analysis, Related to STAR Methods [file mmc5.zip › HIPK2_CMGC_human.txt]

 1 2 3 4 5 6 7 8 9 10 11 12 13 14 15
A 0.2 0.1 0 0.1 0.1 0.15 0.05 0 0 0.15 0.05 0.15 0.1 0.15 0.15
R 0 0.2 0.2 0.1 0.05 0 0.05 0 0 0.05 0.15 0 0.1 0.1 0.05
N 0.05 0 0 0 0 0.05 0.05 0 0 0.05 0 0 0 0 0
D 0.05 0 0.05 0.05 0.05 0 0 0 0 0.05 0.05 0 0 0.1 0.05
C 0 0 0 0 0 0 0 0 0 0 0 0 0 0 0
Q 0.05 0.1 0.05 0.2 0 0.15 0 0 0 0 0.05 0.05 0.1 0.1 0.05
E 0 0.1 0.1 0 0.05 0 0.05 0 0 0 0 0.05 0.05 0 0.05
G 0.05 0.05 0.05 0.05 0 0.05 0.15 0 0 0.2 0 0.05 0.05 0.1 0.1
H 0 0.1 0 0 0.15 0 0 0 0 0 0.1 0 0 0 0.05
I 0 0 0 0.05 0.05 0 0.05 0 0 0.05 0 0.1 0.05 0.05 0
L 0 0.05 0 0 0.05 0 0.05 0 0 0 0.1 0 0.05 0.05 0
K 0.1 0 0.05 0.05 0.05 0.05 0 0 0.05 0.05 0.05 0.05 0 0.05 0.05
M 0.05 0.05 0 0 0.05 0.05 0 0 0 0 0 0.05 0 0.05 0.05
F 0 0 0 0 0 0 0 0 0 0 0 0 0 0.05 0
P 0.25 0.05 0.35 0.1 0.25 0.25 0.35 0 0.9 0.2 0.2 0.25 0.2 0 0.2
S 0.1 0.05 0.1 0.05 0.05 0.05 0.05 0.55 0 0.15 0.1 0.15 0.1 0 0.05
T 0 0.1 0 0 0.1 0.15 0.05 0.45 0.05 0.05 0.05 0.05 0.1 0.1 0.05
W 0 0 0 0 0 0 0 0 0 0 0.05 0 0 0 0.05
Y 0.05 0 0 0.05 0 0 0.05 0 0 0 0 0 0.05 0 0.05
V 0.05 0.05 0.05 0.2 0 0.05 0.05 0 0 0 0.05 0.05 0.05 0.1 0
