# Supplementary material for: Sequence and Structure-Based Analysis of Specificity Determinants in Eukaryotic Protein Kinases
Source: Cell Rep. 2021 Jan 12;34(2):108602. doi: 10.1016/j.celrep.2020.108602 (PMC7809594; doi:10.1016/j.celrep.2020.108602)
Supplement: Data S1. Collection of 179 PWMs Used at the Start of the Analysis, Related to STAR Methods [file mmc5.zip › IKBKB_OTHER_human.txt]

 1 2 3 4 5 6 7 8 9 10 11 12 13 14 15
A 0.0545454545454545 0.0363636363636364 0.0545454545454545 0.0727272727272727 0.109090909090909 0.0363636363636364 0.0909090909090909 0 0.037037037037037 0.0555555555555556 0.0740740740740741 0.0740740740740741 0.0925925925925926 0.0555555555555556 0.0754716981132075
R 0.127272727272727 0.0727272727272727 0.0909090909090909 0.0181818181818182 0.0909090909090909 0.0545454545454545 0.0181818181818182 0 0.037037037037037 0.037037037037037 0 0 0.037037037037037 0.0185185185185185 0.0377358490566038
N 0.0181818181818182 0.0363636363636364 0.0545454545454545 0.0545454545454545 0.0363636363636364 0.0545454545454545 0.0181818181818182 0 0.0555555555555556 0.037037037037037 0.0555555555555556 0.037037037037037 0.0185185185185185 0.0925925925925926 0.0566037735849057
D 0.0727272727272727 0.0727272727272727 0.145454545454545 0.0363636363636364 0.0727272727272727 0.0545454545454545 0.127272727272727 0 0.0185185185185185 0.037037037037037 0.0925925925925926 0.0185185185185185 0.0555555555555556 0.037037037037037 0.0188679245283019
C 0.0181818181818182 0 0.0181818181818182 0 0 0.0181818181818182 0 0.0181818181818182 0.0185185185185185 0.0185185185185185 0 0.0185185185185185 0 0 0
Q 0.0363636363636364 0.0545454545454545 0.0181818181818182 0.0363636363636364 0.0363636363636364 0.0545454545454545 0.0909090909090909 0 0.0925925925925926 0.0740740740740741 0.0555555555555556 0.0740740740740741 0.0925925925925926 0.0185185185185185 0.0754716981132075
E 0.0545454545454545 0.0545454545454545 0.0727272727272727 0.0727272727272727 0.0727272727272727 0.0545454545454545 0.0363636363636364 0 0.037037037037037 0.0740740740740741 0.0925925925925926 0.0555555555555556 0.111111111111111 0.12962962962963 0.0754716981132075
G 0.0363636363636364 0.0545454545454545 0.0909090909090909 0.0545454545454545 0.0727272727272727 0.0727272727272727 0.0727272727272727 0 0.0740740740740741 0.037037037037037 0.0740740740740741 0.0185185185185185 0.037037037037037 0.0925925925925926 0.0377358490566038
H 0.0181818181818182 0.0545454545454545 0.0363636363636364 0.0363636363636364 0.0363636363636364 0.0727272727272727 0.0909090909090909 0 0.0185185185185185 0 0.037037037037037 0 0.037037037037037 0.0185185185185185 0
I 0.0181818181818182 0.0181818181818182 0.0181818181818182 0.0181818181818182 0.0363636363636364 0.0181818181818182 0.0181818181818182 0 0.0740740740740741 0.037037037037037 0.037037037037037 0 0 0 0.0377358490566038
L 0.0545454545454545 0.0909090909090909 0.0727272727272727 0.0909090909090909 0.0545454545454545 0.127272727272727 0.127272727272727 0 0.111111111111111 0.12962962962963 0.0740740740740741 0.0740740740740741 0.111111111111111 0.0555555555555556 0.0943396226415094
K 0.0363636363636364 0 0 0.0363636363636364 0.0181818181818182 0.0181818181818182 0.0363636363636364 0 0.0185185185185185 0.0185185185185185 0.0555555555555556 0.0555555555555556 0.037037037037037 0.0185185185185185 0.0754716981132075
M 0.0363636363636364 0.0363636363636364 0.0181818181818182 0.0181818181818182 0.0363636363636364 0 0.0181818181818182 0 0.0555555555555556 0.0185185185185185 0 0.0740740740740741 0.037037037037037 0.0185185185185185 0.0377358490566038
F 0 0.0545454545454545 0.0181818181818182 0.0545454545454545 0.0181818181818182 0.0909090909090909 0.0181818181818182 0 0.037037037037037 0 0.037037037037037 0.0185185185185185 0.0185185185185185 0.0925925925925926 0.0188679245283019
P 0.0727272727272727 0.127272727272727 0.0909090909090909 0.0909090909090909 0.0181818181818182 0.0909090909090909 0.0363636363636364 0 0.148148148148148 0.0925925925925926 0.037037037037037 0.0740740740740741 0.111111111111111 0.0555555555555556 0.0566037735849057
S 0.2 0.0909090909090909 0.0909090909090909 0.218181818181818 0.145454545454545 0.0909090909090909 0.0545454545454545 0.981818181818182 0.037037037037037 0.166666666666667 0.185185185185185 0.240740740740741 0.185185185185185 0.0740740740740741 0.188679245283019
T 0.109090909090909 0.0909090909090909 0.0545454545454545 0.0909090909090909 0.0363636363636364 0.0727272727272727 0.0727272727272727 0 0.0555555555555556 0.0925925925925926 0.037037037037037 0.111111111111111 0 0.0740740740740741 0.0754716981132075
W 0 0 0.0181818181818182 0 0 0 0.0181818181818182 0 0.0185185185185185 0 0 0 0 0.0185185185185185 0.0188679245283019
Y 0.0181818181818182 0 0 0 0.0181818181818182 0.0181818181818182 0.0181818181818182 0 0 0 0.037037037037037 0 0 0.0740740740740741 0
V 0.0181818181818182 0.0545454545454545 0.0363636363636364 0 0.0909090909090909 0 0.0363636363636364 0 0.0555555555555556 0.0740740740740741 0.0185185185185185 0.0555555555555556 0.0185185185185185 0.0555555555555556 0.0188679245283019
