# Supplementary material for: Sequence and Structure-Based Analysis of Specificity Determinants in Eukaryotic Protein Kinases
Source: Cell Rep. 2021 Jan 12;34(2):108602. doi: 10.1016/j.celrep.2020.108602 (PMC7809594; doi:10.1016/j.celrep.2020.108602)
Supplement: Data S1. Collection of 179 PWMs Used at the Start of the Analysis, Related to STAR Methods [file mmc5.zip › IME2_CMGC_yeast.txt]

 1 2 3 4 5 6 7 8 9 10 11 12 13 14 15
A 0 0 0 0 0 0 0 0 0.2 0 0 0 0.1 0.2 0.1
R 0.1 0 0.1 0.1 0.7 0.1 0 0 0.1 0.1 0 0.1 0 0.1 0
N 0.2 0 0.2 0 0 0 0 0 0.1 0.1 0.1 0 0 0.2 0
D 0.1 0 0 0 0 0 0.1 0 0 0 0 0 0.1 0 0
C 0 0 0 0 0 0 0 0 0 0 0 0 0 0 0
Q 0 0.1 0 0 0 0 0 0 0 0.1 0.1 0 0 0 0
E 0 0.1 0.1 0.1 0 0 0 0 0 0.1 0 0.1 0 0 0.1
G 0 0.1 0 0 0 0 0.1 0 0.1 0.1 0 0.1 0.1 0 0
H 0 0 0 0 0 0 0 0 0 0 0 0 0.2 0 0
I 0.1 0 0.1 0 0 0 0.1 0 0 0 0 0 0 0.1 0
L 0.2 0 0 0.1 0 0 0 0 0 0 0.1 0.2 0.1 0.1 0.1
K 0 0.1 0.1 0.1 0 0 0 0 0.1 0.1 0 0 0.2 0 0
M 0.1 0 0 0 0 0 0 0 0 0 0 0 0 0 0
F 0 0 0 0 0 0 0 0 0 0 0 0.1 0 0 0.1
P 0.1 0.1 0.3 0 0 0.9 0.1 0 0.1 0 0 0 0 0 0.1
S 0.1 0.3 0.1 0.2 0.1 0 0.4 0.6 0.1 0.3 0.4 0.2 0.1 0.3 0.2
T 0 0 0 0.2 0.1 0 0.1 0.4 0.2 0 0.1 0.1 0.1 0 0.2
W 0 0 0 0 0 0 0 0 0 0 0 0 0 0 0
Y 0 0 0 0 0 0 0 0 0 0 0.1 0 0 0 0.1
V 0 0.2 0 0.2 0.1 0 0.1 0 0 0.1 0.1 0.1 0 0 0
