# Supplementary material for: Sequence and Structure-Based Analysis of Specificity Determinants in Eukaryotic Protein Kinases
Source: Cell Rep. 2021 Jan 12;34(2):108602. doi: 10.1016/j.celrep.2020.108602 (PMC7809594; doi:10.1016/j.celrep.2020.108602)
Supplement: Data S1. Collection of 179 PWMs Used at the Start of the Analysis, Related to STAR Methods [file mmc5.zip › INSR_INSR_human.txt]

 1 2 3 4 5 6 7 8 9 10 11 12 13 14 15
A 0.0697674418604651 0.0697674418604651 0.0465116279069767 0.0697674418604651 0.0232558139534884 0.0232558139534884 0.0232558139534884 0 0.0232558139534884 0.0232558139534884 0.0476190476190476 0.0238095238095238 0.0238095238095238 0 0.0731707317073171
R 0.0465116279069767 0.0697674418604651 0.0697674418604651 0.0232558139534884 0.0930232558139535 0.0232558139534884 0.0465116279069767 0 0 0.0232558139534884 0.0238095238095238 0.0476190476190476 0.0476190476190476 0.0731707317073171 0.0487804878048781
N 0.0697674418604651 0 0.0465116279069767 0.0232558139534884 0.0232558139534884 0.0697674418604651 0.116279069767442 0 0 0.0697674418604651 0.0714285714285714 0.0952380952380952 0.0476190476190476 0.0487804878048781 0.0487804878048781
D 0.116279069767442 0.0465116279069767 0.13953488372093 0.116279069767442 0.13953488372093 0.13953488372093 0.162790697674419 0 0.0697674418604651 0.0465116279069767 0.0714285714285714 0.0476190476190476 0.0476190476190476 0.0975609756097561 0
C 0.0232558139534884 0 0 0 0.0232558139534884 0 0 0 0.0697674418604651 0.0232558139534884 0 0 0 0.024390243902439 0
Q 0.0232558139534884 0.0232558139534884 0.0232558139534884 0.0930232558139535 0.0697674418604651 0.0232558139534884 0.0697674418604651 0 0.0232558139534884 0.0232558139534884 0 0 0.0714285714285714 0.0487804878048781 0
E 0.0930232558139535 0.13953488372093 0.162790697674419 0.116279069767442 0.162790697674419 0.232558139534884 0.162790697674419 0 0.13953488372093 0.162790697674419 0.0238095238095238 0.166666666666667 0.0476190476190476 0.0975609756097561 0.0731707317073171
G 0.0232558139534884 0.162790697674419 0.0465116279069767 0.0232558139534884 0.13953488372093 0.0465116279069767 0.0697674418604651 0 0.0697674418604651 0.0232558139534884 0.0238095238095238 0.0714285714285714 0.142857142857143 0.0975609756097561 0.121951219512195
H 0 0.0697674418604651 0 0 0.0465116279069767 0.0232558139534884 0 0 0 0.0232558139534884 0.0238095238095238 0.0238095238095238 0 0 0
I 0.0232558139534884 0.0232558139534884 0.0697674418604651 0.0232558139534884 0.0465116279069767 0.0232558139534884 0.0697674418604651 0 0.0465116279069767 0.0465116279069767 0.0714285714285714 0.0238095238095238 0.0238095238095238 0 0.024390243902439
L 0.0697674418604651 0.0232558139534884 0.0232558139534884 0.0465116279069767 0.0232558139534884 0 0.0697674418604651 0 0.116279069767442 0.0930232558139535 0.0952380952380952 0.0714285714285714 0.0476190476190476 0.0731707317073171 0.0731707317073171
K 0.0232558139534884 0.0697674418604651 0.0930232558139535 0.13953488372093 0.0232558139534884 0.0465116279069767 0.0465116279069767 0 0 0.0465116279069767 0.0238095238095238 0.0238095238095238 0.0476190476190476 0.0975609756097561 0.0975609756097561
M 0 0 0.0465116279069767 0.0232558139534884 0 0.0232558139534884 0 0 0.0697674418604651 0.0232558139534884 0.166666666666667 0 0.0238095238095238 0.024390243902439 0.0487804878048781
F 0.0930232558139535 0.0232558139534884 0.0232558139534884 0.0232558139534884 0.0232558139534884 0.0232558139534884 0 0 0.0697674418604651 0.0232558139534884 0.0714285714285714 0 0.0238095238095238 0 0.0975609756097561
P 0.0465116279069767 0.0465116279069767 0.0697674418604651 0.0232558139534884 0.0465116279069767 0.116279069767442 0.0465116279069767 0 0.0232558139534884 0.0930232558139535 0.119047619047619 0.0238095238095238 0.142857142857143 0.0975609756097561 0.0487804878048781
S 0.13953488372093 0.0930232558139535 0.0697674418604651 0.0930232558139535 0 0.0697674418604651 0.0930232558139535 0.0465116279069767 0.0465116279069767 0.162790697674419 0.0476190476190476 0.0476190476190476 0.119047619047619 0.0731707317073171 0.121951219512195
T 0.0465116279069767 0.0697674418604651 0.0232558139534884 0.0930232558139535 0.0232558139534884 0.0465116279069767 0 0 0.0465116279069767 0.0697674418604651 0.0238095238095238 0.142857142857143 0.0476190476190476 0.0731707317073171 0.0487804878048781
W 0 0 0 0 0 0 0 0 0 0 0.0238095238095238 0 0.0238095238095238 0 0
Y 0.0465116279069767 0.0232558139534884 0 0.0697674418604651 0.0697674418604651 0 0 0.953488372093023 0.0465116279069767 0 0 0.0952380952380952 0.0476190476190476 0.024390243902439 0.0487804878048781
V 0.0465116279069767 0.0465116279069767 0.0465116279069767 0 0.0232558139534884 0.0697674418604651 0.0232558139534884 0 0.13953488372093 0.0232558139534884 0.0714285714285714 0.0952380952380952 0.0238095238095238 0.0487804878048781 0.024390243902439
