# Supplementary material for: Sequence and Structure-Based Analysis of Specificity Determinants in Eukaryotic Protein Kinases
Source: Cell Rep. 2021 Jan 12;34(2):108602. doi: 10.1016/j.celrep.2020.108602 (PMC7809594; doi:10.1016/j.celrep.2020.108602)
Supplement: Data S1. Collection of 179 PWMs Used at the Start of the Analysis, Related to STAR Methods [file mmc5.zip › IPL1_OTHER_yeast.txt]

 1 2 3 4 5 6 7 8 9 10 11 12 13 14 15
A 0.0555555555555556 0.0555555555555556 0.0555555555555556 0 0 0 0 0 0 0.0555555555555556 0 0.111111111111111 0.166666666666667 0.0555555555555556 0
R 0.166666666666667 0.0555555555555556 0.0555555555555556 0.0555555555555556 0.333333333333333 0.666666666666667 0 0 0 0 0.111111111111111 0 0.0555555555555556 0.0555555555555556 0.0555555555555556
N 0.0555555555555556 0.0555555555555556 0.166666666666667 0.111111111111111 0.0555555555555556 0 0.0555555555555556 0 0.0555555555555556 0.0555555555555556 0 0.0555555555555556 0.0555555555555556 0 0.222222222222222
D 0 0.0555555555555556 0 0 0 0 0.0555555555555556 0 0 0.0555555555555556 0.0555555555555556 0 0.111111111111111 0.0555555555555556 0
C 0 0 0 0 0 0 0 0 0 0 0 0 0.0555555555555556 0 0
Q 0.0555555555555556 0 0 0.0555555555555556 0 0 0 0 0 0.0555555555555556 0 0.0555555555555556 0.166666666666667 0.111111111111111 0.0555555555555556
E 0 0.0555555555555556 0 0.222222222222222 0.111111111111111 0 0.0555555555555556 0 0 0.0555555555555556 0.0555555555555556 0.0555555555555556 0.0555555555555556 0.0555555555555556 0
G 0.0555555555555556 0.0555555555555556 0.0555555555555556 0 0 0 0 0 0 0.166666666666667 0.0555555555555556 0.111111111111111 0 0 0
H 0 0.0555555555555556 0.0555555555555556 0 0 0 0 0 0 0 0.0555555555555556 0.0555555555555556 0 0 0
I 0.0555555555555556 0.0555555555555556 0 0.111111111111111 0.0555555555555556 0 0.222222222222222 0 0.388888888888889 0 0 0.0555555555555556 0.111111111111111 0 0
L 0.0555555555555556 0.111111111111111 0.166666666666667 0.0555555555555556 0.0555555555555556 0 0.111111111111111 0 0.5 0.222222222222222 0.111111111111111 0.0555555555555556 0 0.0555555555555556 0.111111111111111
K 0.222222222222222 0.166666666666667 0.0555555555555556 0.111111111111111 0.111111111111111 0.333333333333333 0.166666666666667 0 0 0 0.0555555555555556 0 0 0.0555555555555556 0.166666666666667
M 0 0 0 0 0.0555555555555556 0 0 0 0 0.0555555555555556 0 0 0 0 0
F 0 0 0 0 0.0555555555555556 0 0 0 0 0.111111111111111 0.0555555555555556 0 0 0.0555555555555556 0
P 0.0555555555555556 0 0.166666666666667 0.0555555555555556 0 0 0.0555555555555556 0 0 0 0.0555555555555556 0.111111111111111 0.0555555555555556 0.111111111111111 0.111111111111111
S 0.166666666666667 0.166666666666667 0.0555555555555556 0.111111111111111 0.0555555555555556 0 0.166666666666667 0.777777777777778 0 0.111111111111111 0.277777777777778 0.222222222222222 0.111111111111111 0.222222222222222 0.166666666666667
T 0 0 0.111111111111111 0.111111111111111 0.0555555555555556 0 0 0.222222222222222 0 0 0.0555555555555556 0.0555555555555556 0.0555555555555556 0.166666666666667 0
W 0 0 0 0 0 0 0 0 0 0 0 0 0 0 0
Y 0.0555555555555556 0.0555555555555556 0.0555555555555556 0 0.0555555555555556 0 0.0555555555555556 0 0.0555555555555556 0.0555555555555556 0 0.0555555555555556 0 0 0.0555555555555556
V 0 0.0555555555555556 0 0 0 0 0.0555555555555556 0 0 0 0.0555555555555556 0 0 0 0.0555555555555556
