# Supplementary material for: Sequence and Structure-Based Analysis of Specificity Determinants in Eukaryotic Protein Kinases
Source: Cell Rep. 2021 Jan 12;34(2):108602. doi: 10.1016/j.celrep.2020.108602 (PMC7809594; doi:10.1016/j.celrep.2020.108602)
Supplement: Data S1. Collection of 179 PWMs Used at the Start of the Analysis, Related to STAR Methods [file mmc5.zip › IRAK4_TKL_human.txt]

 1 2 3 4 5 6 7 8 9 10 11 12 13 14 15
A 0.0416666666666667 0.0416666666666667 0.125 0.0833333333333333 0.0416666666666667 0.125 0 0 0.0416666666666667 0.125 0.166666666666667 0.0416666666666667 0.0416666666666667 0 0
R 0.0416666666666667 0.0416666666666667 0.0416666666666667 0.0416666666666667 0.0416666666666667 0.166666666666667 0.0416666666666667 0 0 0.0833333333333333 0.0833333333333333 0.125 0.0833333333333333 0.0833333333333333 0.0833333333333333
N 0.0416666666666667 0.0833333333333333 0.0416666666666667 0.0416666666666667 0.0416666666666667 0.0833333333333333 0.0833333333333333 0 0.0416666666666667 0 0 0 0.0416666666666667 0.0416666666666667 0.0833333333333333
D 0.0416666666666667 0 0 0 0.0833333333333333 0.0833333333333333 0.0833333333333333 0 0 0.0833333333333333 0.0416666666666667 0 0.0416666666666667 0.0416666666666667 0
C 0 0.0416666666666667 0 0 0 0 0 0 0 0 0 0 0.0416666666666667 0 0
Q 0.166666666666667 0.125 0.0833333333333333 0.125 0.0416666666666667 0.125 0.166666666666667 0 0.166666666666667 0 0.0833333333333333 0.0833333333333333 0.0833333333333333 0.125 0.0833333333333333
E 0.0416666666666667 0.0416666666666667 0.0833333333333333 0.0416666666666667 0.0416666666666667 0 0.0416666666666667 0 0 0.0416666666666667 0.0416666666666667 0.166666666666667 0.0416666666666667 0.0416666666666667 0.0416666666666667
G 0.0833333333333333 0.0416666666666667 0.0416666666666667 0.0416666666666667 0.0416666666666667 0 0.0833333333333333 0 0.0416666666666667 0 0 0 0.0416666666666667 0 0.0416666666666667
H 0 0 0.0416666666666667 0 0 0 0.0416666666666667 0 0 0 0 0 0.0416666666666667 0 0.0416666666666667
I 0.0416666666666667 0 0 0 0.0833333333333333 0 0.0833333333333333 0 0.0416666666666667 0 0.0833333333333333 0.125 0 0.0833333333333333 0.0833333333333333
L 0 0.0833333333333333 0.0416666666666667 0.0416666666666667 0 0.0416666666666667 0.0416666666666667 0 0.125 0.0833333333333333 0.0416666666666667 0.0416666666666667 0.125 0.0416666666666667 0.0833333333333333
K 0.166666666666667 0.0833333333333333 0.0416666666666667 0.125 0.125 0 0 0 0.125 0.125 0 0.0833333333333333 0.0833333333333333 0.0833333333333333 0.0833333333333333
M 0.0416666666666667 0 0 0.0416666666666667 0 0 0.0416666666666667 0 0.0833333333333333 0.0416666666666667 0.0416666666666667 0 0 0.0416666666666667 0
F 0.0416666666666667 0.0416666666666667 0 0 0.0416666666666667 0.0833333333333333 0 0 0 0 0.0416666666666667 0 0 0 0
P 0.166666666666667 0 0.125 0.125 0.0833333333333333 0.125 0.166666666666667 0 0.0416666666666667 0.0833333333333333 0.0833333333333333 0.125 0.0833333333333333 0 0.0833333333333333
S 0 0.25 0.125 0.125 0.0833333333333333 0.0833333333333333 0.0416666666666667 0.5 0.0833333333333333 0.166666666666667 0.0416666666666667 0.0416666666666667 0.0833333333333333 0.0833333333333333 0.0416666666666667
T 0 0.125 0.125 0.0833333333333333 0.166666666666667 0.0416666666666667 0 0.5 0.0833333333333333 0 0.0416666666666667 0.0416666666666667 0.125 0.166666666666667 0.125
W 0 0 0 0 0 0 0 0 0 0 0 0 0 0 0
Y 0.0833333333333333 0 0.0416666666666667 0.0416666666666667 0 0 0.0416666666666667 0 0.0416666666666667 0.0416666666666667 0.0833333333333333 0.0416666666666667 0.0416666666666667 0.0416666666666667 0
V 0 0 0.0416666666666667 0.0416666666666667 0.0833333333333333 0.0416666666666667 0.0416666666666667 0 0.0833333333333333 0.125 0.125 0.0833333333333333 0 0.125 0.125
