# Supplementary material for: Sequence and Structure-Based Analysis of Specificity Determinants in Eukaryotic Protein Kinases
Source: Cell Rep. 2021 Jan 12;34(2):108602. doi: 10.1016/j.celrep.2020.108602 (PMC7809594; doi:10.1016/j.celrep.2020.108602)
Supplement: Data S1. Collection of 179 PWMs Used at the Start of the Analysis, Related to STAR Methods [file mmc5.zip › JAK1_JAKA_human.txt]

 1 2 3 4 5 6 7 8 9 10 11 12 13 14 15
A 0.0714285714285714 0.142857142857143 0.0714285714285714 0.0714285714285714 0.0714285714285714 0.0714285714285714 0.0714285714285714 0 0 0 0 0 0 0 0.0714285714285714
R 0 0.214285714285714 0 0.0714285714285714 0.0714285714285714 0.0714285714285714 0.0714285714285714 0 0.0714285714285714 0.0714285714285714 0.0714285714285714 0.0714285714285714 0.0714285714285714 0.0714285714285714 0
N 0.0714285714285714 0 0 0 0.0714285714285714 0.0714285714285714 0 0 0 0.0714285714285714 0 0 0 0 0
D 0.142857142857143 0 0 0.0714285714285714 0.142857142857143 0.0714285714285714 0.142857142857143 0 0.0714285714285714 0 0 0.142857142857143 0.142857142857143 0 0.142857142857143
C 0 0.0714285714285714 0 0.0714285714285714 0 0 0 0 0 0 0 0 0 0.0714285714285714 0
Q 0.0714285714285714 0 0.0714285714285714 0 0.0714285714285714 0.142857142857143 0 0 0 0.0714285714285714 0.142857142857143 0 0 0 0
E 0 0 0.142857142857143 0.0714285714285714 0 0.0714285714285714 0 0 0 0 0 0.142857142857143 0 0.0714285714285714 0.214285714285714
G 0.0714285714285714 0.0714285714285714 0 0.142857142857143 0.0714285714285714 0.214285714285714 0.5 0 0.0714285714285714 0.0714285714285714 0 0 0 0.142857142857143 0.142857142857143
H 0 0.0714285714285714 0.0714285714285714 0 0.0714285714285714 0 0 0 0 0 0.0714285714285714 0.142857142857143 0.0714285714285714 0 0
I 0.0714285714285714 0 0 0 0 0 0 0 0.0714285714285714 0 0 0 0 0.142857142857143 0
L 0.0714285714285714 0.214285714285714 0.0714285714285714 0.142857142857143 0 0 0 0 0.214285714285714 0 0.142857142857143 0.0714285714285714 0.214285714285714 0.142857142857143 0
K 0.0714285714285714 0 0.0714285714285714 0.0714285714285714 0 0.0714285714285714 0.0714285714285714 0 0 0.285714285714286 0 0 0 0.0714285714285714 0
M 0 0 0 0 0 0 0 0 0.285714285714286 0.0714285714285714 0.285714285714286 0 0 0 0
F 0 0 0.0714285714285714 0 0.0714285714285714 0.0714285714285714 0 0 0.0714285714285714 0.0714285714285714 0.0714285714285714 0 0 0 0
P 0.0714285714285714 0.214285714285714 0.285714285714286 0 0.0714285714285714 0 0.0714285714285714 0 0.0714285714285714 0.214285714285714 0.142857142857143 0 0.357142857142857 0.142857142857143 0.0714285714285714
S 0.0714285714285714 0 0 0.0714285714285714 0.214285714285714 0.0714285714285714 0 0 0.0714285714285714 0 0 0.357142857142857 0 0.0714285714285714 0.142857142857143
T 0.0714285714285714 0 0 0.214285714285714 0.0714285714285714 0.0714285714285714 0 0 0 0 0.0714285714285714 0.0714285714285714 0.0714285714285714 0 0
W 0 0 0 0 0 0 0 0 0 0 0 0 0 0 0
Y 0 0 0 0 0 0 0.0714285714285714 1 0 0 0 0 0 0 0
V 0.142857142857143 0 0.142857142857143 0 0 0 0 0 0 0.0714285714285714 0 0 0.0714285714285714 0.0714285714285714 0.214285714285714
