# Supplementary material for: Sequence and Structure-Based Analysis of Specificity Determinants in Eukaryotic Protein Kinases
Source: Cell Rep. 2021 Jan 12;34(2):108602. doi: 10.1016/j.celrep.2020.108602 (PMC7809594; doi:10.1016/j.celrep.2020.108602)
Supplement: Data S1. Collection of 179 PWMs Used at the Start of the Analysis, Related to STAR Methods [file mmc5.zip › JAK2_JAKA_human.txt]

 1 2 3 4 5 6 7 8 9 10 11 12 13 14 15
A 0.0833333333333333 0.0416666666666667 0.0833333333333333 0.0625 0.104166666666667 0.0625 0.0416666666666667 0 0.0416666666666667 0.125 0 0.0416666666666667 0.0217391304347826 0.108695652173913 0.0217391304347826
R 0.0208333333333333 0.125 0.0416666666666667 0.0625 0 0.0416666666666667 0.0625 0 0.0208333333333333 0.0208333333333333 0.0208333333333333 0.0208333333333333 0.0434782608695652 0.0434782608695652 0.0652173913043478
N 0.0416666666666667 0.0208333333333333 0.0208333333333333 0.0416666666666667 0 0.0625 0.0625 0 0.0416666666666667 0.0625 0.0208333333333333 0.0416666666666667 0.0434782608695652 0.0434782608695652 0.0434782608695652
D 0.145833333333333 0.0625 0.0208333333333333 0.0416666666666667 0.125 0.166666666666667 0.208333333333333 0 0.0208333333333333 0.0208333333333333 0 0.145833333333333 0.0434782608695652 0.0217391304347826 0.0652173913043478
C 0 0 0.0208333333333333 0 0.0208333333333333 0 0 0 0 0 0.0208333333333333 0 0 0.0217391304347826 0.0434782608695652
Q 0.0208333333333333 0.0208333333333333 0.0416666666666667 0.0416666666666667 0.0625 0.0416666666666667 0.0208333333333333 0 0 0.125 0.0208333333333333 0.0625 0.0652173913043478 0.0652173913043478 0.0217391304347826
E 0.0416666666666667 0.145833333333333 0.0416666666666667 0.0833333333333333 0.0208333333333333 0.0833333333333333 0.0833333333333333 0 0.1875 0.0208333333333333 0.0625 0.0208333333333333 0.130434782608696 0.0869565217391304 0.0869565217391304
G 0.104166666666667 0.145833333333333 0.104166666666667 0.0208333333333333 0.0416666666666667 0.0833333333333333 0.0625 0 0.0416666666666667 0.0208333333333333 0.0416666666666667 0 0.0434782608695652 0.0434782608695652 0.0869565217391304
H 0.0208333333333333 0.0208333333333333 0.0416666666666667 0.0208333333333333 0.0416666666666667 0.0416666666666667 0 0 0.0208333333333333 0 0 0.0208333333333333 0.0652173913043478 0.0217391304347826 0
I 0.104166666666667 0.0208333333333333 0 0.0625 0.0833333333333333 0.0208333333333333 0.0416666666666667 0 0.0416666666666667 0.0625 0.0416666666666667 0.0416666666666667 0.0869565217391304 0.0652173913043478 0
L 0.0416666666666667 0.104166666666667 0.166666666666667 0.0833333333333333 0.0833333333333333 0.0208333333333333 0.0208333333333333 0 0.104166666666667 0.0625 0.1875 0.166666666666667 0.0434782608695652 0.0434782608695652 0.0652173913043478
K 0 0 0.0833333333333333 0.0625 0.0416666666666667 0.0625 0.0208333333333333 0 0.0625 0.145833333333333 0 0.0625 0.0652173913043478 0.108695652173913 0.0652173913043478
M 0 0 0.0208333333333333 0 0 0 0 0 0 0 0.0625 0 0 0 0
F 0.0208333333333333 0.0208333333333333 0.0208333333333333 0.104166666666667 0.0208333333333333 0.0208333333333333 0.0416666666666667 0 0.0208333333333333 0 0.0625 0.0208333333333333 0.0217391304347826 0 0
P 0.0833333333333333 0.0833333333333333 0.166666666666667 0.104166666666667 0.104166666666667 0.0833333333333333 0.0833333333333333 0 0.0416666666666667 0.0833333333333333 0.125 0.0416666666666667 0.108695652173913 0.108695652173913 0.130434782608696
S 0.0625 0.0833333333333333 0.0625 0.125 0.125 0.0833333333333333 0.104166666666667 0.0208333333333333 0.0625 0.104166666666667 0.0833333333333333 0.104166666666667 0.0217391304347826 0.0869565217391304 0.130434782608696
T 0.0625 0.0416666666666667 0.0208333333333333 0.0625 0.0416666666666667 0.0833333333333333 0.0416666666666667 0 0.0625 0.0833333333333333 0.0625 0.0833333333333333 0.0217391304347826 0.0652173913043478 0.0869565217391304
W 0.0208333333333333 0 0 0 0 0 0.0208333333333333 0 0 0.0208333333333333 0 0.0208333333333333 0.0217391304347826 0.0217391304347826 0
Y 0.0208333333333333 0 0.0416666666666667 0.0208333333333333 0.0208333333333333 0 0.0208333333333333 0.979166666666667 0.0833333333333333 0.0208333333333333 0.0416666666666667 0.0208333333333333 0.0434782608695652 0.0434782608695652 0.0217391304347826
V 0.104166666666667 0.0625 0 0 0.0625 0.0416666666666667 0.0625 0 0.145833333333333 0.0208333333333333 0.145833333333333 0.0833333333333333 0.108695652173913 0 0.0652173913043478
