# Supplementary material for: Sequence and Structure-Based Analysis of Specificity Determinants in Eukaryotic Protein Kinases
Source: Cell Rep. 2021 Jan 12;34(2):108602. doi: 10.1016/j.celrep.2020.108602 (PMC7809594; doi:10.1016/j.celrep.2020.108602)
Supplement: Data S1. Collection of 179 PWMs Used at the Start of the Analysis, Related to STAR Methods [file mmc5.zip › KIT_PDGFR_human.txt]

 1 2 3 4 5 6 7 8 9 10 11 12 13 14 15
A 0 0 0.1 0 0.2 0.1 0.1 0 0 0 0 0.1 0.1 0.1 0
R 0.1 0 0 0 0 0 0 0 0 0 0 0 0.1 0 0.1
N 0 0 0 0.2 0.1 0.2 0.2 0 0 0.3 0 0 0.2 0 0
D 0.3 0.1 0.1 0 0.1 0 0 0 0 0.2 0 0.1 0 0 0
C 0.1 0 0 0 0 0 0 0 0 0 0 0 0 0.1 0
Q 0 0 0 0.1 0 0 0 0 0 0.1 0.1 0 0 0 0.1
E 0.1 0.2 0 0.1 0.1 0.1 0.2 0 0.1 0 0 0.1 0 0 0.2
G 0 0.1 0.1 0 0.2 0 0.1 0 0 0 0 0.2 0 0.1 0
H 0 0.2 0 0 0 0.1 0 0 0 0 0 0 0.1 0 0
I 0.1 0.1 0.2 0.1 0 0 0.1 0 0.2 0 0.1 0.1 0 0.1 0
L 0 0 0.1 0.1 0 0 0.1 0 0.1 0 0.2 0.1 0.1 0 0
K 0.1 0 0.1 0.1 0.1 0 0.1 0 0.1 0.1 0.2 0.1 0.1 0 0.1
M 0 0.1 0 0 0 0.1 0.1 0 0.1 0 0.1 0 0.1 0.1 0
F 0 0 0 0 0 0 0 0 0 0 0 0 0 0.1 0
P 0 0 0.2 0 0 0.1 0 0 0 0 0.1 0.1 0.2 0 0
S 0.1 0.1 0.1 0.2 0 0.1 0 0 0.1 0 0 0 0 0.1 0.3
T 0 0 0 0.1 0.2 0.1 0 0 0 0 0.1 0 0 0.1 0
W 0 0 0 0 0 0 0 0 0 0 0.1 0.1 0 0 0
Y 0 0.1 0 0 0 0.1 0 1 0.1 0.1 0 0 0 0.1 0
V 0.1 0 0 0 0 0 0 0 0.2 0.2 0 0 0 0.1 0.2
