# Supplementary material for: Sequence and Structure-Based Analysis of Specificity Determinants in Eukaryotic Protein Kinases
Source: Cell Rep. 2021 Jan 12;34(2):108602. doi: 10.1016/j.celrep.2020.108602 (PMC7809594; doi:10.1016/j.celrep.2020.108602)
Supplement: Data S1. Collection of 179 PWMs Used at the Start of the Analysis, Related to STAR Methods [file mmc5.zip › LCK_SRC_human.txt]

 1 2 3 4 5 6 7 8 9 10 11 12 13 14 15
A 0.0813953488372093 0.0697674418604651 0.0581395348837209 0.0465116279069767 0.0116279069767442 0.0697674418604651 0.0348837209302326 0 0.0697674418604651 0.0581395348837209 0.0833333333333333 0.0119047619047619 0.0365853658536585 0.0740740740740741 0.05
R 0.0930232558139535 0.0697674418604651 0.0232558139534884 0.0116279069767442 0.0348837209302326 0.0465116279069767 0.0116279069767442 0 0.0232558139534884 0.0116279069767442 0.0476190476190476 0.0833333333333333 0.0853658536585366 0.0987654320987654 0.1
N 0.0465116279069767 0.0348837209302326 0.0465116279069767 0.0581395348837209 0.0697674418604651 0.0581395348837209 0 0 0.0232558139534884 0.0813953488372093 0.0119047619047619 0.0595238095238095 0.0609756097560976 0.0246913580246914 0.0375
D 0.0697674418604651 0.0465116279069767 0.0581395348837209 0.104651162790698 0.244186046511628 0.232558139534884 0.13953488372093 0 0.13953488372093 0.0348837209302326 0.0119047619047619 0.0476190476190476 0.0853658536585366 0.0740740740740741 0.0625
C 0.0116279069767442 0.0232558139534884 0.0116279069767442 0.0116279069767442 0.0116279069767442 0.0116279069767442 0 0 0.0116279069767442 0.0232558139534884 0.0119047619047619 0 0.0121951219512195 0.0123456790123457 0
Q 0.0465116279069767 0.0348837209302326 0.0697674418604651 0.0465116279069767 0.0232558139534884 0.0232558139534884 0.0465116279069767 0 0.0465116279069767 0.0465116279069767 0.0119047619047619 0.0714285714285714 0.0609756097560976 0.0740740740740741 0.0875
E 0.127906976744186 0.151162790697674 0.174418604651163 0.151162790697674 0.13953488372093 0.104651162790698 0.0930232558139535 0 0.13953488372093 0.0697674418604651 0.0476190476190476 0.130952380952381 0.170731707317073 0.0864197530864197 0.125
G 0.0348837209302326 0.0232558139534884 0.127906976744186 0.0465116279069767 0.0232558139534884 0.0930232558139535 0.0465116279069767 0 0.0465116279069767 0.0697674418604651 0.0119047619047619 0.0357142857142857 0.0487804878048781 0.037037037037037 0.1
H 0.0232558139534884 0.0116279069767442 0.0348837209302326 0.0348837209302326 0.0348837209302326 0.0116279069767442 0.0465116279069767 0 0 0.0348837209302326 0.0357142857142857 0.0119047619047619 0 0.037037037037037 0.0375
I 0.0232558139534884 0.0116279069767442 0.0348837209302326 0.0348837209302326 0.0116279069767442 0 0.13953488372093 0 0.0348837209302326 0.0232558139534884 0.0833333333333333 0.0476190476190476 0.0365853658536585 0.0493827160493827 0.05
L 0.0930232558139535 0.0930232558139535 0.0930232558139535 0.0697674418604651 0.0697674418604651 0.0465116279069767 0.13953488372093 0 0.0465116279069767 0.0581395348837209 0.166666666666667 0.0476190476190476 0.0365853658536585 0.135802469135802 0.05
K 0.0348837209302326 0.0930232558139535 0.0116279069767442 0.0581395348837209 0.0465116279069767 0.0465116279069767 0.0116279069767442 0 0.0232558139534884 0.0697674418604651 0.0238095238095238 0.0595238095238095 0.0853658536585366 0.0493827160493827 0.075
M 0.0232558139534884 0.0465116279069767 0.0348837209302326 0 0 0 0.0232558139534884 0 0.0232558139534884 0.0232558139534884 0.0476190476190476 0.0119047619047619 0.0121951219512195 0.0246913580246914 0
F 0.0232558139534884 0.0232558139534884 0.0348837209302326 0.0116279069767442 0.0116279069767442 0.0581395348837209 0 0 0.0465116279069767 0.0232558139534884 0.0595238095238095 0.0238095238095238 0.0365853658536585 0.0123456790123457 0.0125
P 0.0581395348837209 0.0348837209302326 0.0697674418604651 0.104651162790698 0.0348837209302326 0.0813953488372093 0.0348837209302326 0 0.0116279069767442 0.0581395348837209 0.142857142857143 0.107142857142857 0.0853658536585366 0.0740740740740741 0.05
S 0.104651162790698 0.104651162790698 0.0465116279069767 0.0348837209302326 0.0930232558139535 0.0813953488372093 0.0697674418604651 0 0.0930232558139535 0.151162790697674 0.0476190476190476 0.0714285714285714 0.0609756097560976 0.037037037037037 0.0375
T 0.0465116279069767 0.0348837209302326 0.0348837209302326 0.0697674418604651 0.0465116279069767 0.0232558139534884 0.0581395348837209 0 0.0697674418604651 0.104651162790698 0 0.0952380952380952 0.0487804878048781 0.037037037037037 0.05
W 0 0 0 0.0116279069767442 0 0 0.0116279069767442 0 0.0116279069767442 0 0 0.0119047619047619 0 0.0123456790123457 0
Y 0 0.0232558139534884 0 0.0116279069767442 0.0465116279069767 0 0 1 0.0348837209302326 0.0232558139534884 0.0357142857142857 0.0238095238095238 0.024390243902439 0.0246913580246914 0
V 0.0581395348837209 0.0697674418604651 0.0348837209302326 0.0813953488372093 0.0465116279069767 0.0116279069767442 0.0930232558139535 0 0.104651162790698 0.0348837209302326 0.119047619047619 0.0476190476190476 0.0121951219512195 0.0246913580246914 0.075
