# Supplementary material for: Sequence and Structure-Based Analysis of Specificity Determinants in Eukaryotic Protein Kinases
Source: Cell Rep. 2021 Jan 12;34(2):108602. doi: 10.1016/j.celrep.2020.108602 (PMC7809594; doi:10.1016/j.celrep.2020.108602)
Supplement: Data S1. Collection of 179 PWMs Used at the Start of the Analysis, Related to STAR Methods [file mmc5.zip › LRRK2_TKL_human.txt]

 1 2 3 4 5 6 7 8 9 10 11 12 13 14 15
A 0.05 0.075 0.05 0.05 0.15 0.05 0.075 0 0.025 0.025 0.1 0 0.102564102564103 0 0.153846153846154
R 0.1 0.05 0.05 0.05 0.05 0.125 0.05 0 0.025 0.125 0.1 0.0769230769230769 0.0512820512820513 0.0769230769230769 0.0512820512820513
N 0.1 0.1 0.05 0.075 0.05 0.05 0.025 0 0.05 0.075 0.05 0.0769230769230769 0.0512820512820513 0 0.0769230769230769
D 0.05 0.025 0.05 0.025 0 0.05 0.05 0 0.025 0 0.025 0.102564102564103 0.0256410256410256 0.0256410256410256 0.0769230769230769
C 0.025 0 0.025 0 0 0.025 0.025 0 0 0 0 0 0 0.0256410256410256 0
Q 0.075 0.075 0.025 0.05 0.05 0.025 0.05 0 0.1 0.025 0.05 0.102564102564103 0.0512820512820513 0.0512820512820513 0.0512820512820513
E 0.025 0.025 0.125 0 0.05 0.1 0.05 0 0.075 0.075 0.05 0.0769230769230769 0.0512820512820513 0.0512820512820513 0.102564102564103
G 0.1 0.05 0.05 0.025 0.05 0.05 0.075 0 0.025 0.05 0.025 0.0256410256410256 0.0512820512820513 0.0769230769230769 0.0256410256410256
H 0 0.025 0.075 0.025 0.025 0.025 0.025 0 0.075 0 0.05 0.0256410256410256 0.0512820512820513 0 0
I 0 0.05 0.075 0.075 0.125 0.075 0.05 0 0.075 0.125 0.075 0.0256410256410256 0.0512820512820513 0.0769230769230769 0.128205128205128
L 0.05 0.15 0.05 0.05 0.125 0.05 0.175 0 0.1 0.125 0.1 0.128205128205128 0.128205128205128 0.282051282051282 0.153846153846154
K 0.15 0.075 0.075 0.225 0.05 0.15 0.125 0 0.125 0.075 0.1 0.153846153846154 0.128205128205128 0.0769230769230769 0.0256410256410256
M 0 0 0.05 0.075 0.025 0.025 0.075 0 0 0 0.025 0.0256410256410256 0.0256410256410256 0.0512820512820513 0.0769230769230769
F 0.05 0.05 0 0.125 0 0.025 0.05 0 0.025 0.05 0.075 0 0.0256410256410256 0.0256410256410256 0
P 0.075 0.1 0.05 0.025 0.075 0.025 0.025 0 0.05 0.05 0.025 0.0512820512820513 0 0.0769230769230769 0.0256410256410256
S 0.075 0.05 0.05 0.05 0.1 0.05 0.05 0.325 0.125 0.1 0.05 0.0769230769230769 0.0512820512820513 0 0
T 0.025 0.025 0.1 0.05 0.025 0 0 0.6 0.025 0.05 0.025 0 0.0512820512820513 0.0769230769230769 0.0256410256410256
W 0 0 0 0 0 0 0 0 0 0 0.025 0 0 0 0
Y 0 0.05 0 0 0 0.05 0 0.075 0.025 0.025 0 0 0.0256410256410256 0 0
V 0.05 0.025 0.05 0.025 0.05 0.05 0.025 0 0.05 0.025 0.05 0.0512820512820513 0.0769230769230769 0.0256410256410256 0.0256410256410256
