# Supplementary material for: Sequence and Structure-Based Analysis of Specificity Determinants in Eukaryotic Protein Kinases
Source: Cell Rep. 2021 Jan 12;34(2):108602. doi: 10.1016/j.celrep.2020.108602 (PMC7809594; doi:10.1016/j.celrep.2020.108602)
Supplement: Data S1. Collection of 179 PWMs Used at the Start of the Analysis, Related to STAR Methods [file mmc5.zip › LYN_SRC_human.txt]

 1 2 3 4 5 6 7 8 9 10 11 12 13 14 15
A 0.0649350649350649 0.0649350649350649 0.038961038961039 0.103896103896104 0.0649350649350649 0.051948051948052 0.0649350649350649 0 0.025974025974026 0.051948051948052 0.038961038961039 0.0779220779220779 0.025974025974026 0.0649350649350649 0.0779220779220779
R 0.0649350649350649 0.051948051948052 0.051948051948052 0.012987012987013 0.012987012987013 0.051948051948052 0.025974025974026 0 0.012987012987013 0.038961038961039 0.0649350649350649 0.051948051948052 0.051948051948052 0.051948051948052 0.0649350649350649
N 0.012987012987013 0.038961038961039 0.038961038961039 0.0649350649350649 0.038961038961039 0.0909090909090909 0.038961038961039 0 0.025974025974026 0.116883116883117 0.012987012987013 0.0649350649350649 0.051948051948052 0.103896103896104 0.0909090909090909
D 0.012987012987013 0.0909090909090909 0.0649350649350649 0.103896103896104 0.0779220779220779 0.155844155844156 0.116883116883117 0 0.103896103896104 0.116883116883117 0.012987012987013 0.155844155844156 0.038961038961039 0.051948051948052 0.12987012987013
C 0 0 0 0 0.025974025974026 0 0 0 0.012987012987013 0.025974025974026 0.012987012987013 0 0.025974025974026 0.012987012987013 0
Q 0.012987012987013 0.012987012987013 0.025974025974026 0.025974025974026 0.0909090909090909 0.051948051948052 0.012987012987013 0 0.025974025974026 0 0.012987012987013 0.025974025974026 0 0.051948051948052 0.038961038961039
E 0.181818181818182 0.194805194805195 0.194805194805195 0.116883116883117 0.155844155844156 0.116883116883117 0.103896103896104 0 0.220779220779221 0.103896103896104 0.025974025974026 0.0779220779220779 0.103896103896104 0.038961038961039 0.103896103896104
G 0.051948051948052 0.103896103896104 0.051948051948052 0.0649350649350649 0.0649350649350649 0.12987012987013 0.0649350649350649 0 0.0909090909090909 0.0779220779220779 0.012987012987013 0.012987012987013 0.103896103896104 0.0649350649350649 0.0649350649350649
H 0.012987012987013 0.025974025974026 0.025974025974026 0 0.012987012987013 0.025974025974026 0.051948051948052 0 0.025974025974026 0 0.012987012987013 0.038961038961039 0.012987012987013 0.038961038961039 0.025974025974026
I 0.0909090909090909 0.025974025974026 0.0649350649350649 0.025974025974026 0.025974025974026 0.025974025974026 0.0649350649350649 0 0.038961038961039 0 0.051948051948052 0.038961038961039 0.103896103896104 0.0649350649350649 0.038961038961039
L 0.0779220779220779 0.0909090909090909 0.103896103896104 0.0779220779220779 0.012987012987013 0.025974025974026 0.0909090909090909 0 0.0649350649350649 0.051948051948052 0.207792207792208 0.0649350649350649 0.051948051948052 0.025974025974026 0.051948051948052
K 0.0649350649350649 0.0779220779220779 0.038961038961039 0.0909090909090909 0.116883116883117 0.051948051948052 0.025974025974026 0 0.051948051948052 0.0649350649350649 0 0.038961038961039 0.0909090909090909 0.051948051948052 0.0909090909090909
M 0.025974025974026 0.025974025974026 0.025974025974026 0 0 0.012987012987013 0.025974025974026 0 0.012987012987013 0.012987012987013 0.0649350649350649 0.025974025974026 0.051948051948052 0.038961038961039 0.012987012987013
F 0.038961038961039 0.012987012987013 0.038961038961039 0.025974025974026 0 0 0.051948051948052 0 0 0.0649350649350649 0.025974025974026 0 0.012987012987013 0.025974025974026 0.025974025974026
P 0.038961038961039 0.025974025974026 0.051948051948052 0.038961038961039 0.0909090909090909 0.051948051948052 0.025974025974026 0 0.051948051948052 0 0.116883116883117 0.103896103896104 0.0909090909090909 0.12987012987013 0.051948051948052
S 0.0649350649350649 0.025974025974026 0.0909090909090909 0.103896103896104 0.0649350649350649 0.0779220779220779 0.0649350649350649 0 0.051948051948052 0.0779220779220779 0.0779220779220779 0.051948051948052 0.0779220779220779 0.0649350649350649 0.051948051948052
T 0.0909090909090909 0.051948051948052 0.038961038961039 0.0909090909090909 0.0779220779220779 0.0649350649350649 0.0909090909090909 0 0.038961038961039 0.0649350649350649 0.025974025974026 0.038961038961039 0.051948051948052 0.038961038961039 0.025974025974026
W 0.012987012987013 0 0.012987012987013 0 0 0 0.012987012987013 0 0.012987012987013 0 0.051948051948052 0 0.025974025974026 0.025974025974026 0
Y 0.025974025974026 0.038961038961039 0.012987012987013 0 0 0 0.012987012987013 1 0.025974025974026 0.051948051948052 0 0.038961038961039 0 0.051948051948052 0.012987012987013
V 0.051948051948052 0.038961038961039 0.025974025974026 0.051948051948052 0.0649350649350649 0.012987012987013 0.051948051948052 0 0.103896103896104 0.0779220779220779 0.168831168831169 0.0909090909090909 0.025974025974026 0 0.038961038961039
