# Supplementary material for: Sequence and Structure-Based Analysis of Specificity Determinants in Eukaryotic Protein Kinases
Source: Cell Rep. 2021 Jan 12;34(2):108602. doi: 10.1016/j.celrep.2020.108602 (PMC7809594; doi:10.1016/j.celrep.2020.108602)
Supplement: Data S1. Collection of 179 PWMs Used at the Start of the Analysis, Related to STAR Methods [file mmc5.zip › MAP3K5_STE_human.txt]

 1 2 3 4 5 6 7 8 9 10 11 12 13 14 15
A 0.105263157894737 0.0526315789473684 0.0526315789473684 0 0.0526315789473684 0.105263157894737 0.0526315789473684 0 0.0526315789473684 0.105263157894737 0.0526315789473684 0.0526315789473684 0.105263157894737 0 0.0526315789473684
R 0.0526315789473684 0 0.0526315789473684 0.105263157894737 0.0526315789473684 0.157894736842105 0 0 0.105263157894737 0.157894736842105 0.105263157894737 0.0526315789473684 0 0.263157894736842 0.210526315789474
N 0.0526315789473684 0.0526315789473684 0.105263157894737 0 0.0526315789473684 0 0.0526315789473684 0 0 0.0526315789473684 0 0.0526315789473684 0 0.0526315789473684 0
D 0 0.0526315789473684 0.105263157894737 0.0526315789473684 0.0526315789473684 0 0.0526315789473684 0 0 0.0526315789473684 0.0526315789473684 0 0 0.0526315789473684 0.0526315789473684
C 0.0526315789473684 0 0 0 0.0526315789473684 0 0 0 0 0 0 0 0.0526315789473684 0 0
Q 0.157894736842105 0.0526315789473684 0.105263157894737 0 0.0526315789473684 0.0526315789473684 0.0526315789473684 0 0.0526315789473684 0.0526315789473684 0.0526315789473684 0.105263157894737 0.105263157894737 0.0526315789473684 0
E 0 0.0526315789473684 0.0526315789473684 0.0526315789473684 0.157894736842105 0.0526315789473684 0.0526315789473684 0 0.157894736842105 0 0 0 0 0.105263157894737 0.0526315789473684
G 0.157894736842105 0.157894736842105 0.105263157894737 0 0 0.0526315789473684 0.105263157894737 0 0.157894736842105 0 0.105263157894737 0.0526315789473684 0.157894736842105 0.0526315789473684 0.0526315789473684
H 0 0.0526315789473684 0 0.0526315789473684 0.0526315789473684 0 0 0 0.0526315789473684 0 0 0 0 0 0
I 0.105263157894737 0.105263157894737 0 0 0.105263157894737 0.0526315789473684 0.0526315789473684 0 0 0 0 0.0526315789473684 0 0 0.0526315789473684
L 0.105263157894737 0 0 0.0526315789473684 0.105263157894737 0 0.0526315789473684 0 0.157894736842105 0 0.105263157894737 0.0526315789473684 0.157894736842105 0.105263157894737 0.0526315789473684
K 0 0 0.0526315789473684 0.0526315789473684 0 0 0.263157894736842 0 0 0.105263157894737 0.210526315789474 0 0 0.157894736842105 0
M 0 0 0.0526315789473684 0 0 0.0526315789473684 0.157894736842105 0 0 0 0 0.0526315789473684 0.105263157894737 0 0
F 0.0526315789473684 0 0 0 0.105263157894737 0 0 0 0.0526315789473684 0 0.0526315789473684 0 0 0 0.0526315789473684
P 0 0 0.0526315789473684 0.0526315789473684 0.0526315789473684 0 0 0 0.105263157894737 0.0526315789473684 0.0526315789473684 0.0526315789473684 0 0.0526315789473684 0.105263157894737
S 0.0526315789473684 0.157894736842105 0.105263157894737 0.210526315789474 0.0526315789473684 0.157894736842105 0.0526315789473684 0.526315789473684 0 0.210526315789474 0 0.210526315789474 0 0.105263157894737 0
T 0.0526315789473684 0.105263157894737 0.105263157894737 0.210526315789474 0.0526315789473684 0.210526315789474 0.0526315789473684 0.473684210526316 0 0.0526315789473684 0 0.157894736842105 0.263157894736842 0 0.0526315789473684
W 0 0.0526315789473684 0 0 0 0 0 0 0 0 0 0 0 0 0.0526315789473684
Y 0.0526315789473684 0 0.0526315789473684 0.105263157894737 0 0 0 0 0.0526315789473684 0.105263157894737 0.0526315789473684 0 0 0 0.105263157894737
V 0 0.105263157894737 0 0.0526315789473684 0 0.105263157894737 0 0 0.0526315789473684 0.0526315789473684 0.157894736842105 0.105263157894737 0.0526315789473684 0 0.105263157894737
