# Supplementary material for: Sequence and Structure-Based Analysis of Specificity Determinants in Eukaryotic Protein Kinases
Source: Cell Rep. 2021 Jan 12;34(2):108602. doi: 10.1016/j.celrep.2020.108602 (PMC7809594; doi:10.1016/j.celrep.2020.108602)
Supplement: Data S1. Collection of 179 PWMs Used at the Start of the Analysis, Related to STAR Methods [file mmc5.zip › MAPK14_CMGC_human.txt]

 1 2 3 4 5 6 7 8 9 10 11 12 13 14 15
A 0.082089552238806 0.0522388059701493 0.0970149253731343 0.0223880597014925 0.119402985074627 0.0671641791044776 0.0671641791044776 0 0.0373134328358209 0.0827067669172932 0.075187969924812 0.0300751879699248 0.0451127819548872 0.0454545454545455 0.0681818181818182
R 0.0298507462686567 0.0746268656716418 0.0149253731343284 0.0522388059701493 0.0522388059701493 0.0223880597014925 0.0298507462686567 0 0.00746268656716418 0.0526315789473684 0.037593984962406 0.0075187969924812 0.0526315789473684 0.053030303030303 0.0454545454545455
N 0.0447761194029851 0.0298507462686567 0.0373134328358209 0.0447761194029851 0.0447761194029851 0.0373134328358209 0.0149253731343284 0 0.00746268656716418 0.037593984962406 0.0300751879699248 0.0601503759398496 0.0526315789473684 0.053030303030303 0.0303030303030303
D 0.0223880597014925 0.0597014925373134 0.0671641791044776 0.0671641791044776 0.0447761194029851 0.0223880597014925 0.0671641791044776 0 0.00746268656716418 0.0526315789473684 0.0676691729323308 0.037593984962406 0.0827067669172932 0.053030303030303 0.053030303030303
C 0.00746268656716418 0 0.00746268656716418 0.00746268656716418 0.00746268656716418 0.0522388059701493 0 0 0 0.037593984962406 0 0 0.0075187969924812 0 0.00757575757575758
Q 0.082089552238806 0.0149253731343284 0.0373134328358209 0.0746268656716418 0.0447761194029851 0.0298507462686567 0.104477611940299 0 0.0149253731343284 0.0150375939849624 0.037593984962406 0.037593984962406 0.0601503759398496 0.0984848484848485 0.053030303030303
E 0.0373134328358209 0.0522388059701493 0.0223880597014925 0.0373134328358209 0.0522388059701493 0.0447761194029851 0.0597014925373134 0 0.00746268656716418 0.0601503759398496 0.075187969924812 0.0601503759398496 0.0827067669172932 0.0454545454545455 0.053030303030303
G 0.0522388059701493 0.111940298507463 0.0970149253731343 0.082089552238806 0.0746268656716418 0.0671641791044776 0.082089552238806 0 0.00746268656716418 0.0676691729323308 0.0601503759398496 0.0827067669172932 0.0977443609022556 0.0454545454545455 0.053030303030303
H 0.00746268656716418 0.0223880597014925 0.0447761194029851 0.0149253731343284 0 0.00746268656716418 0.0447761194029851 0 0 0.0225563909774436 0.0300751879699248 0 0.0150375939849624 0.0227272727272727 0.0227272727272727
I 0.0373134328358209 0.0223880597014925 0.0298507462686567 0.0223880597014925 0.0149253731343284 0.0223880597014925 0.0373134328358209 0 0.00746268656716418 0.0150375939849624 0.0150375939849624 0.0300751879699248 0.0150375939849624 0.0303030303030303 0.0227272727272727
L 0.0447761194029851 0.0597014925373134 0.119402985074627 0.126865671641791 0.0970149253731343 0.0970149253731343 0.186567164179104 0 0.0373134328358209 0.0827067669172932 0.0977443609022556 0.105263157894737 0.0902255639097744 0.0606060606060606 0.0757575757575758
K 0.0597014925373134 0.0223880597014925 0.0447761194029851 0.0298507462686567 0.0223880597014925 0.0149253731343284 0.0149253731343284 0 0 0.0300751879699248 0.0075187969924812 0.0676691729323308 0.0451127819548872 0.0378787878787879 0.0227272727272727
M 0.0223880597014925 0.0223880597014925 0.00746268656716418 0 0.0149253731343284 0.0223880597014925 0.0522388059701493 0 0.00746268656716418 0.0225563909774436 0.0150375939849624 0.0225563909774436 0 0.0303030303030303 0.0151515151515152
F 0.0223880597014925 0.0373134328358209 0.0298507462686567 0.0149253731343284 0.00746268656716418 0.0223880597014925 0.0223880597014925 0 0.00746268656716418 0.037593984962406 0.037593984962406 0.0225563909774436 0.0150375939849624 0.0378787878787879 0.0378787878787879
P 0.134328358208955 0.134328358208955 0.0895522388059701 0.119402985074627 0.126865671641791 0.26865671641791 0.0597014925373134 0 0.813432835820896 0.0676691729323308 0.0977443609022556 0.142857142857143 0.112781954887218 0.136363636363636 0.0681818181818182
S 0.149253731343284 0.171641791044776 0.082089552238806 0.111940298507463 0.156716417910448 0.0447761194029851 0.0522388059701493 0.694029850746269 0 0.0902255639097744 0.165413533834586 0.105263157894737 0.135338345864662 0.166666666666667 0.151515151515152
T 0.111940298507463 0.0671641791044776 0.082089552238806 0.0597014925373134 0.0671641791044776 0.0671641791044776 0.0746268656716418 0.305970149253731 0 0.112781954887218 0.0451127819548872 0.0902255639097744 0.0526315789473684 0.0303030303030303 0.0454545454545455
W 0 0 0.0149253731343284 0.0223880597014925 0.00746268656716418 0 0 0 0.0149253731343284 0.0075187969924812 0 0 0 0 0.0151515151515152
Y 0.0149253731343284 0.00746268656716418 0.0223880597014925 0.0298507462686567 0.0149253731343284 0.0149253731343284 0.0223880597014925 0 0 0.0075187969924812 0.0300751879699248 0.0300751879699248 0.0075187969924812 0.0227272727272727 0.0833333333333333
V 0.0373134328358209 0.0373134328358209 0.0522388059701493 0.0597014925373134 0.0298507462686567 0.0746268656716418 0.00746268656716418 0 0.0223880597014925 0.0977443609022556 0.075187969924812 0.0676691729323308 0.0300751879699248 0.0303030303030303 0.0757575757575758
