# Supplementary material for: Sequence and Structure-Based Analysis of Specificity Determinants in Eukaryotic Protein Kinases
Source: Cell Rep. 2021 Jan 12;34(2):108602. doi: 10.1016/j.celrep.2020.108602 (PMC7809594; doi:10.1016/j.celrep.2020.108602)
Supplement: Data S1. Collection of 179 PWMs Used at the Start of the Analysis, Related to STAR Methods [file mmc5.zip › MAPK14_CMGC_mouse.txt]

 1 2 3 4 5 6 7 8 9 10 11 12 13 14 15
A 0.0555555555555556 0 0.0555555555555556 0.0277777777777778 0.138888888888889 0.0277777777777778 0.0277777777777778 0 0.0555555555555556 0.0277777777777778 0.111111111111111 0.0277777777777778 0.0833333333333333 0 0.0857142857142857
R 0.0833333333333333 0.0277777777777778 0.0277777777777778 0.0277777777777778 0.0555555555555556 0.111111111111111 0 0 0 0.0277777777777778 0.0277777777777778 0.0555555555555556 0.0555555555555556 0.0833333333333333 0.0285714285714286
N 0.0555555555555556 0.0555555555555556 0.0833333333333333 0.0277777777777778 0.0277777777777778 0 0.0277777777777778 0 0 0 0 0.0833333333333333 0.0277777777777778 0.0277777777777778 0.0285714285714286
D 0 0.0277777777777778 0.0555555555555556 0.0833333333333333 0.0833333333333333 0.0277777777777778 0.0833333333333333 0 0.0555555555555556 0.0555555555555556 0.0555555555555556 0.0555555555555556 0.0833333333333333 0.0277777777777778 0.142857142857143
C 0 0 0 0 0 0 0.0277777777777778 0 0 0.0277777777777778 0 0 0 0 0
Q 0.0555555555555556 0.0555555555555556 0 0.0833333333333333 0 0.0277777777777778 0.0277777777777778 0 0.0277777777777778 0.0277777777777778 0.0555555555555556 0.0555555555555556 0.0277777777777778 0.0277777777777778 0.0285714285714286
E 0.0277777777777778 0.0833333333333333 0.138888888888889 0.0555555555555556 0.0277777777777778 0.111111111111111 0.0277777777777778 0 0 0.111111111111111 0.138888888888889 0.0277777777777778 0.111111111111111 0.0833333333333333 0
G 0.0833333333333333 0.111111111111111 0.0277777777777778 0.0833333333333333 0.138888888888889 0.0555555555555556 0.138888888888889 0 0.0277777777777778 0.166666666666667 0.0555555555555556 0 0.166666666666667 0.111111111111111 0.0285714285714286
H 0 0.0277777777777778 0.0555555555555556 0 0 0.0277777777777778 0 0 0 0 0.0277777777777778 0.0277777777777778 0 0.0277777777777778 0
I 0.111111111111111 0 0.0833333333333333 0 0.0277777777777778 0.0555555555555556 0.0277777777777778 0 0 0.0833333333333333 0.0277777777777778 0.0277777777777778 0 0.0277777777777778 0.0285714285714286
L 0.0277777777777778 0.0555555555555556 0.138888888888889 0.138888888888889 0.111111111111111 0.111111111111111 0.194444444444444 0 0 0.111111111111111 0.0555555555555556 0.0555555555555556 0.0277777777777778 0.138888888888889 0.142857142857143
K 0.0277777777777778 0.0277777777777778 0.0277777777777778 0.0833333333333333 0 0 0.0555555555555556 0 0 0 0.0555555555555556 0.0555555555555556 0.0555555555555556 0.0277777777777778 0.0571428571428571
M 0 0 0 0.0277777777777778 0 0 0.166666666666667 0 0 0 0.0277777777777778 0 0.0277777777777778 0.0277777777777778 0.114285714285714
F 0 0.0277777777777778 0.0277777777777778 0.0555555555555556 0.0277777777777778 0 0.0277777777777778 0 0 0.0277777777777778 0.0277777777777778 0.0555555555555556 0.0277777777777778 0.0277777777777778 0.0285714285714286
P 0.194444444444444 0.194444444444444 0.0555555555555556 0.0555555555555556 0.111111111111111 0.222222222222222 0.0555555555555556 0 0.75 0.0555555555555556 0.111111111111111 0.111111111111111 0.0833333333333333 0.111111111111111 0.0571428571428571
S 0.166666666666667 0.138888888888889 0.138888888888889 0.0555555555555556 0.0833333333333333 0.111111111111111 0.0555555555555556 0.805555555555556 0.0277777777777778 0.166666666666667 0.111111111111111 0.166666666666667 0.0833333333333333 0.138888888888889 0.142857142857143
T 0.0833333333333333 0.0833333333333333 0.0555555555555556 0.0833333333333333 0.111111111111111 0.0277777777777778 0.0277777777777778 0.194444444444444 0 0.0555555555555556 0.0555555555555556 0.111111111111111 0.0277777777777778 0.0277777777777778 0.0285714285714286
W 0 0 0 0 0.0277777777777778 0 0 0 0.0277777777777778 0 0 0 0 0 0.0285714285714286
Y 0 0.0277777777777778 0.0277777777777778 0.0277777777777778 0 0 0.0277777777777778 0 0.0277777777777778 0.0277777777777778 0.0277777777777778 0.0277777777777778 0.0555555555555556 0 0
V 0.0277777777777778 0.0555555555555556 0 0.0833333333333333 0.0277777777777778 0.0833333333333333 0 0 0 0.0277777777777778 0.0277777777777778 0.0555555555555556 0.0555555555555556 0.0833333333333333 0.0285714285714286
