# Supplementary material for: Sequence and Structure-Based Analysis of Specificity Determinants in Eukaryotic Protein Kinases
Source: Cell Rep. 2021 Jan 12;34(2):108602. doi: 10.1016/j.celrep.2020.108602 (PMC7809594; doi:10.1016/j.celrep.2020.108602)
Supplement: Data S1. Collection of 179 PWMs Used at the Start of the Analysis, Related to STAR Methods [file mmc5.zip › MAPK1_CMGC_human.txt]

 1 2 3 4 5 6 7 8 9 10 11 12 13 14 15
A 0.0537313432835821 0.0626865671641791 0.0597014925373134 0.0507462686567164 0.0686567164179104 0.0567164179104478 0.0865671641791045 0 0.0149253731343284 0.062874251497006 0.11377245508982 0.0658682634730539 0.0598802395209581 0.0870870870870871 0.096969696969697
R 0.0358208955223881 0.0208955223880597 0.0567164179104478 0.0298507462686567 0.0417910447761194 0.0298507462686567 0.0656716417910448 0 0.00298507462686567 0.0808383233532934 0.062874251497006 0.0329341317365269 0.0538922155688623 0.048048048048048 0.0545454545454545
N 0.0537313432835821 0.0358208955223881 0.0328358208955224 0.0417910447761194 0.0208955223880597 0.0208955223880597 0.0298507462686567 0 0 0.0389221556886228 0.029940119760479 0.0239520958083832 0.0239520958083832 0.033033033033033 0.0242424242424242
D 0.0537313432835821 0.0417910447761194 0.0238805970149254 0.0507462686567164 0.0388059701492537 0.0208955223880597 0.0328358208955224 0 0.00298507462686567 0.0209580838323353 0.0359281437125748 0.0419161676646707 0.0508982035928144 0.042042042042042 0.0484848484848485
C 0.0149253731343284 0.00895522388059702 0.00597014925373134 0.0119402985074627 0.017910447761194 0.00597014925373134 0.00895522388059702 0 0 0.00598802395209581 0.00898203592814371 0.0119760479041916 0.00598802395209581 0.003003003003003 0
Q 0.0477611940298507 0.0537313432835821 0.0388059701492537 0.0507462686567164 0.0537313432835821 0.026865671641791 0.0537313432835821 0 0.00895522388059702 0.0329341317365269 0.0479041916167665 0.0449101796407186 0.0209580838323353 0.045045045045045 0.0272727272727273
E 0.0567164179104478 0.0567164179104478 0.0656716417910448 0.0656716417910448 0.0597014925373134 0.0328358208955224 0.026865671641791 0 0.0119402985074627 0.0329341317365269 0.0449101796407186 0.0389221556886228 0.0568862275449102 0.033033033033033 0.0787878787878788
G 0.0686567164179104 0.104477611940299 0.0776119402985075 0.0626865671641791 0.0716417910447761 0.0328358208955224 0.0985074626865672 0 0.00597014925373134 0.0838323353293413 0.0479041916167665 0.0748502994011976 0.0808383233532934 0.0660660660660661 0.0787878787878788
H 0.00895522388059702 0.017910447761194 0.026865671641791 0.00597014925373134 0.0149253731343284 0.00597014925373134 0.0149253731343284 0 0.00298507462686567 0.00898203592814371 0.0329341317365269 0.0179640718562874 0.0239520958083832 0.015015015015015 0.0212121212121212
I 0.0388059701492537 0.0477611940298507 0.0388059701492537 0.026865671641791 0.0358208955223881 0.0328358208955224 0.0298507462686567 0 0.00298507462686567 0.0269461077844311 0.0179640718562874 0.0359281437125748 0.0209580838323353 0.036036036036036 0.0363636363636364
L 0.0477611940298507 0.0417910447761194 0.0686567164179104 0.0597014925373134 0.0746268656716418 0.11044776119403 0.116417910447761 0 0.0119402985074627 0.0808383233532934 0.0808383233532934 0.0778443113772455 0.062874251497006 0.0780780780780781 0.0666666666666667
K 0.0746268656716418 0.0358208955223881 0.0388059701492537 0.0597014925373134 0.0447761194029851 0.017910447761194 0.0567164179104478 0 0.00298507462686567 0.0419161676646707 0.029940119760479 0.0479041916167665 0.0479041916167665 0.0510510510510511 0.0393939393939394
M 0.0208955223880597 0.026865671641791 0.0208955223880597 0.0238805970149254 0.0208955223880597 0.00895522388059702 0.0417910447761194 0 0 0.0179640718562874 0.0179640718562874 0.0239520958083832 0.0179640718562874 0.021021021021021 0.0181818181818182
F 0.026865671641791 0.0298507462686567 0.0119402985074627 0.0238805970149254 0.0298507462686567 0.0119402985074627 0.0208955223880597 0 0.00895522388059702 0.0239520958083832 0.0419161676646707 0.029940119760479 0.0449101796407186 0.036036036036036 0.0151515151515152
P 0.107462686567164 0.0985074626865672 0.152238805970149 0.122388059701493 0.161194029850746 0.376119402985075 0.0895522388059701 0 0.901492537313433 0.131736526946108 0.149700598802395 0.155688622754491 0.12874251497006 0.126126126126126 0.121212121212121
S 0.13134328358209 0.161194029850746 0.152238805970149 0.143283582089552 0.128358208955224 0.0776119402985075 0.0955223880597015 0.68955223880597 0.00895522388059702 0.140718562874251 0.101796407185629 0.125748502994012 0.164670658682635 0.141141141141141 0.106060606060606
T 0.0865671641791045 0.0686567164179104 0.0716417910447761 0.0835820895522388 0.0417910447761194 0.0567164179104478 0.0626865671641791 0.301492537313433 0.00298507462686567 0.0988023952095808 0.0568862275449102 0.0778443113772455 0.062874251497006 0.0750750750750751 0.0818181818181818
W 0.00597014925373134 0 0 0.00298507462686567 0.00298507462686567 0.00298507462686567 0 0 0 0 0.0029940119760479 0.00598802395209581 0.0029940119760479 0 0.00606060606060606
Y 0.0208955223880597 0.0149253731343284 0.0208955223880597 0.0238805970149254 0.0208955223880597 0.017910447761194 0.0298507462686567 0.00895522388059702 0.00597014925373134 0.0119760479041916 0.0269461077844311 0.0119760479041916 0.0269461077844311 0.018018018018018 0.0303030303030303
V 0.0447761194029851 0.0716417910447761 0.0358208955223881 0.0597014925373134 0.0507462686567164 0.0537313432835821 0.0388059701492537 0 0.00298507462686567 0.0568862275449102 0.0479041916167665 0.0538922155688623 0.0419161676646707 0.045045045045045 0.0484848484848485
