# Supplementary material for: Sequence and Structure-Based Analysis of Specificity Determinants in Eukaryotic Protein Kinases
Source: Cell Rep. 2021 Jan 12;34(2):108602. doi: 10.1016/j.celrep.2020.108602 (PMC7809594; doi:10.1016/j.celrep.2020.108602)
Supplement: Data S1. Collection of 179 PWMs Used at the Start of the Analysis, Related to STAR Methods [file mmc5.zip › MAPK1_CMGC_mouse.txt]

 1 2 3 4 5 6 7 8 9 10 11 12 13 14 15
A 0.0459770114942529 0.0747126436781609 0.0977011494252874 0.0747126436781609 0.0919540229885057 0.0459770114942529 0.0517241379310345 0 0.0229885057471264 0.0747126436781609 0.0747126436781609 0.0689655172413793 0.0982658959537572 0.0809248554913295 0.092485549132948
R 0.0459770114942529 0.0459770114942529 0.0402298850574713 0.0229885057471264 0.0632183908045977 0.028735632183908 0.0632183908045977 0 0 0.0977011494252874 0.0632183908045977 0.0977011494252874 0.092485549132948 0.0982658959537572 0.069364161849711
N 0.028735632183908 0.0459770114942529 0.0114942528735632 0.0344827586206897 0.0172413793103448 0.00574712643678161 0.0114942528735632 0 0 0.028735632183908 0.00574712643678161 0.0229885057471264 0.0404624277456647 0.046242774566474 0.0346820809248555
D 0.028735632183908 0.0747126436781609 0.0459770114942529 0.0574712643678161 0.0459770114942529 0.00574712643678161 0.0172413793103448 0 0.00574712643678161 0.00574712643678161 0.0459770114942529 0.0229885057471264 0.0346820809248555 0.0404624277456647 0.0346820809248555
C 0.00574712643678161 0.0114942528735632 0 0.00574712643678161 0 0.00574712643678161 0.00574712643678161 0 0 0.00574712643678161 0.00574712643678161 0 0.023121387283237 0.0115606936416185 0.00578034682080925
Q 0.0402298850574713 0.0459770114942529 0.0459770114942529 0.028735632183908 0.028735632183908 0.0114942528735632 0.0517241379310345 0 0.0114942528735632 0.0459770114942529 0.0402298850574713 0.0632183908045977 0.0115606936416185 0.0346820809248555 0.069364161849711
E 0.0689655172413793 0.0632183908045977 0.0632183908045977 0.0804597701149425 0.0517241379310345 0.00574712643678161 0.0344827586206897 0 0 0.0344827586206897 0.0402298850574713 0.0402298850574713 0.069364161849711 0.0635838150289017 0.0404624277456647
G 0.0804597701149425 0.0574712643678161 0.0977011494252874 0.0632183908045977 0.0517241379310345 0.0459770114942529 0.028735632183908 0 0 0.132183908045977 0.0574712643678161 0.0747126436781609 0.104046242774566 0.069364161849711 0.046242774566474
H 0.0172413793103448 0.0172413793103448 0.0172413793103448 0.00574712643678161 0 0.0114942528735632 0.00574712643678161 0 0 0.0114942528735632 0.028735632183908 0.0229885057471264 0.0289017341040462 0.0173410404624277 0.023121387283237
I 0.0344827586206897 0.0344827586206897 0.0459770114942529 0.0172413793103448 0.0172413793103448 0.0632183908045977 0.0229885057471264 0 0 0.0517241379310345 0.0344827586206897 0.0229885057471264 0.0173410404624277 0.0115606936416185 0.046242774566474
L 0.0344827586206897 0.0517241379310345 0.155172413793103 0.0689655172413793 0.0574712643678161 0.0632183908045977 0.235632183908046 0 0 0.0862068965517241 0.109195402298851 0.0344827586206897 0.0809248554913295 0.046242774566474 0.0809248554913295
K 0.0977011494252874 0.0402298850574713 0.0114942528735632 0.0402298850574713 0.028735632183908 0.00574712643678161 0.0574712643678161 0 0 0.0402298850574713 0.0344827586206897 0.0919540229885057 0.0578034682080925 0.0404624277456647 0.0578034682080925
M 0.00574712643678161 0.00574712643678161 0.0114942528735632 0.00574712643678161 0.0114942528735632 0 0.0517241379310345 0 0 0.0172413793103448 0.00574712643678161 0.0172413793103448 0.0115606936416185 0.0173410404624277 0.046242774566474
F 0.028735632183908 0.0344827586206897 0.0402298850574713 0.028735632183908 0.0114942528735632 0 0.028735632183908 0 0.00574712643678161 0.0114942528735632 0.0517241379310345 0.0459770114942529 0.0404624277456647 0.0173410404624277 0.0520231213872832
P 0.0919540229885057 0.120689655172414 0.103448275862069 0.114942528735632 0.275862068965517 0.574712643678161 0.0977011494252874 0 0.936781609195402 0.0804597701149425 0.14367816091954 0.132183908045977 0.0982658959537572 0.0867052023121387 0.0867052023121387
S 0.155172413793103 0.137931034482759 0.0747126436781609 0.160919540229885 0.0862068965517241 0.0402298850574713 0.0919540229885057 0.540229885057471 0 0.0862068965517241 0.0977011494252874 0.120689655172414 0.104046242774566 0.15606936416185 0.0982658959537572
T 0.0977011494252874 0.0574712643678161 0.0747126436781609 0.103448275862069 0.0862068965517241 0.028735632183908 0.0862068965517241 0.448275862068966 0.00574712643678161 0.120689655172414 0.0689655172413793 0.0689655172413793 0.0404624277456647 0.069364161849711 0.0404624277456647
W 0.00574712643678161 0 0 0.0114942528735632 0.00574712643678161 0 0 0 0.00574712643678161 0.00574712643678161 0.0114942528735632 0 0.0115606936416185 0 0
Y 0.0172413793103448 0.028735632183908 0.0172413793103448 0.0172413793103448 0.00574712643678161 0.00574712643678161 0.0229885057471264 0.0114942528735632 0 0 0.0402298850574713 0.00574712643678161 0.00578034682080925 0.023121387283237 0.0115606936416185
V 0.0689655172413793 0.0517241379310345 0.0459770114942529 0.0574712643678161 0.0632183908045977 0.0517241379310345 0.0344827586206897 0 0.00574712643678161 0.0632183908045977 0.0402298850574713 0.0459770114942529 0.0289017341040462 0.069364161849711 0.0635838150289017
