# Supplementary material for: Sequence and Structure-Based Analysis of Specificity Determinants in Eukaryotic Protein Kinases
Source: Cell Rep. 2021 Jan 12;34(2):108602. doi: 10.1016/j.celrep.2020.108602 (PMC7809594; doi:10.1016/j.celrep.2020.108602)
Supplement: Data S1. Collection of 179 PWMs Used at the Start of the Analysis, Related to STAR Methods [file mmc5.zip › MAPK3_CMGC_human.txt]

 1 2 3 4 5 6 7 8 9 10 11 12 13 14 15
A 0.0632911392405063 0.0632911392405063 0.0548523206751055 0.0464135021097046 0.0970464135021097 0.0337552742616034 0.0886075949367089 0 0.00421940928270042 0.0675105485232067 0.10126582278481 0.0635593220338983 0.0851063829787234 0.0851063829787234 0.0641025641025641
R 0.0379746835443038 0.0253164556962025 0.0632911392405063 0.0210970464135021 0.0759493670886076 0.0379746835443038 0.080168776371308 0 0.00421940928270042 0.0928270042194093 0.0506329113924051 0.0423728813559322 0.0425531914893617 0.0723404255319149 0.0641025641025641
N 0.0253164556962025 0.029535864978903 0.0379746835443038 0.0421940928270042 0.0210970464135021 0.0210970464135021 0.0253164556962025 0 0 0.0253164556962025 0.0421940928270042 0.0169491525423729 0.0212765957446809 0.0212765957446809 0.0341880341880342
D 0.0717299578059072 0.0506329113924051 0.0464135021097046 0.0632911392405063 0.029535864978903 0.0337552742616034 0.029535864978903 0 0.00843881856540084 0.0168776371308017 0.0253164556962025 0.038135593220339 0.0595744680851064 0.0425531914893617 0.0299145299145299
C 0.0168776371308017 0 0.00421940928270042 0.0126582278481013 0.00843881856540084 0.0126582278481013 0.00843881856540084 0 0 0.0126582278481013 0.0126582278481013 0.00423728813559322 0.00851063829787234 0.00425531914893617 0
Q 0.0506329113924051 0.0464135021097046 0.0210970464135021 0.0675105485232067 0.029535864978903 0.0421940928270042 0.0759493670886076 0 0.00421940928270042 0.0379746835443038 0.0421940928270042 0.0296610169491525 0.0425531914893617 0.0382978723404255 0.0641025641025641
E 0.0632911392405063 0.0717299578059072 0.0506329113924051 0.0717299578059072 0.0506329113924051 0.0168776371308017 0.029535864978903 0 0.00421940928270042 0.029535864978903 0.0632911392405063 0.0593220338983051 0.0638297872340425 0.0340425531914894 0.0769230769230769
G 0.0632911392405063 0.105485232067511 0.0675105485232067 0.0717299578059072 0.0717299578059072 0.0337552742616034 0.080168776371308 0 0.00421940928270042 0.0886075949367089 0.029535864978903 0.076271186440678 0.0851063829787234 0.0723404255319149 0.0854700854700855
H 0.00843881856540084 0.0210970464135021 0.0253164556962025 0 0.0210970464135021 0.00843881856540084 0.00843881856540084 0 0.00421940928270042 0.0168776371308017 0.0253164556962025 0.0211864406779661 0.025531914893617 0.0212765957446809 0.0170940170940171
I 0.0253164556962025 0.0464135021097046 0.029535864978903 0.0548523206751055 0.0379746835443038 0.029535864978903 0.0253164556962025 0 0 0.0253164556962025 0.0253164556962025 0.0296610169491525 0.0170212765957447 0.0297872340425532 0.0170940170940171
L 0.0379746835443038 0.0337552742616034 0.0759493670886076 0.0506329113924051 0.0843881856540084 0.113924050632911 0.122362869198312 0 0.0126582278481013 0.0759493670886076 0.0675105485232067 0.0932203389830508 0.0638297872340425 0.0595744680851064 0.0641025641025641
K 0.0970464135021097 0.029535864978903 0.0464135021097046 0.0421940928270042 0.0590717299578059 0.0126582278481013 0.0379746835443038 0 0 0.029535864978903 0.0506329113924051 0.0635593220338983 0.0425531914893617 0.0553191489361702 0.0427350427350427
M 0.0126582278481013 0.0337552742616034 0.0253164556962025 0.0210970464135021 0.0168776371308017 0.0126582278481013 0.0337552742616034 0 0 0.0168776371308017 0.00843881856540084 0.0169491525423729 0.0170212765957447 0.0170212765957447 0.0170940170940171
F 0.029535864978903 0.029535864978903 0.0210970464135021 0.0210970464135021 0.0253164556962025 0.0126582278481013 0.0168776371308017 0 0.0126582278481013 0.0253164556962025 0.0464135021097046 0.0338983050847458 0.0340425531914894 0.0382978723404255 0.0170940170940171
P 0.105485232067511 0.0970464135021097 0.160337552742616 0.118143459915612 0.143459915611814 0.362869198312236 0.0970464135021097 0 0.915611814345992 0.143459915611814 0.147679324894515 0.144067796610169 0.131914893617021 0.106382978723404 0.115384615384615
S 0.135021097046413 0.164556962025316 0.126582278481013 0.160337552742616 0.109704641350211 0.080168776371308 0.0928270042194093 0.721518987341772 0.00843881856540084 0.126582278481013 0.109704641350211 0.139830508474576 0.136170212765957 0.14468085106383 0.123931623931624
T 0.0843881856540084 0.0590717299578059 0.0675105485232067 0.0548523206751055 0.0506329113924051 0.0675105485232067 0.0717299578059072 0.270042194092827 0 0.105485232067511 0.0464135021097046 0.0677966101694915 0.0595744680851064 0.102127659574468 0.0769230769230769
W 0.00421940928270042 0 0.00421940928270042 0.00421940928270042 0.00843881856540084 0 0.00421940928270042 0 0 0 0.00843881856540084 0.00847457627118644 0.0127659574468085 0 0.00427350427350427
Y 0.0210970464135021 0.0253164556962025 0.0126582278481013 0.0253164556962025 0.00421940928270042 0.0168776371308017 0.0337552742616034 0.00843881856540084 0.00843881856540084 0.00843881856540084 0.0210970464135021 0.00847457627118644 0.025531914893617 0.0127659574468085 0.0299145299145299
V 0.0464135021097046 0.0675105485232067 0.0590717299578059 0.0506329113924051 0.0548523206751055 0.0506329113924051 0.0379746835443038 0 0.00843881856540084 0.0548523206751055 0.0759493670886076 0.0423728813559322 0.025531914893617 0.0425531914893617 0.0555555555555556
