# Supplementary material for: Sequence and Structure-Based Analysis of Specificity Determinants in Eukaryotic Protein Kinases
Source: Cell Rep. 2021 Jan 12;34(2):108602. doi: 10.1016/j.celrep.2020.108602 (PMC7809594; doi:10.1016/j.celrep.2020.108602)
Supplement: Data S1. Collection of 179 PWMs Used at the Start of the Analysis, Related to STAR Methods [file mmc5.zip › MAPK3_CMGC_mouse.txt]

 1 2 3 4 5 6 7 8 9 10 11 12 13 14 15
A 0.0350877192982456 0.0350877192982456 0.0701754385964912 0.087719298245614 0.105263157894737 0.0350877192982456 0.087719298245614 0 0.0175438596491228 0.0350877192982456 0.12280701754386 0.0526315789473684 0.12280701754386 0.0701754385964912 0.0357142857142857
R 0.0701754385964912 0.0350877192982456 0.0526315789473684 0.0350877192982456 0.12280701754386 0.0350877192982456 0.157894736842105 0 0 0.0701754385964912 0.105263157894737 0.0350877192982456 0.0526315789473684 0.0526315789473684 0.0535714285714286
N 0 0.0701754385964912 0.0175438596491228 0.0350877192982456 0 0 0 0 0 0.0175438596491228 0.0175438596491228 0.0175438596491228 0.0175438596491228 0.0175438596491228 0.0357142857142857
D 0.0526315789473684 0.140350877192982 0.0350877192982456 0.0701754385964912 0 0.0175438596491228 0 0 0.0175438596491228 0.0175438596491228 0.0350877192982456 0.0175438596491228 0.0350877192982456 0.0175438596491228 0.0357142857142857
C 0 0.0350877192982456 0 0.0175438596491228 0 0 0.0175438596491228 0 0 0.0350877192982456 0.0175438596491228 0 0.0350877192982456 0.0350877192982456 0
Q 0.0350877192982456 0.0701754385964912 0.0350877192982456 0.0526315789473684 0.105263157894737 0.0350877192982456 0.0526315789473684 0 0.0175438596491228 0.0350877192982456 0.087719298245614 0.0526315789473684 0.0350877192982456 0.0175438596491228 0.107142857142857
E 0.0526315789473684 0.0175438596491228 0.0350877192982456 0.157894736842105 0.0175438596491228 0.0526315789473684 0.0175438596491228 0 0 0.0701754385964912 0.0175438596491228 0.0350877192982456 0.0526315789473684 0.0350877192982456 0.0178571428571429
G 0.105263157894737 0.087719298245614 0.0526315789473684 0.0350877192982456 0.0175438596491228 0.0701754385964912 0.0526315789473684 0 0 0.105263157894737 0.0350877192982456 0.0526315789473684 0.105263157894737 0.140350877192982 0.0357142857142857
H 0.0350877192982456 0.0350877192982456 0.0526315789473684 0 0 0.0350877192982456 0 0 0 0 0.0526315789473684 0 0.0175438596491228 0 0
I 0.0701754385964912 0 0.0701754385964912 0.0175438596491228 0 0.0350877192982456 0.0350877192982456 0 0 0.0350877192982456 0 0.0350877192982456 0.0175438596491228 0 0.0535714285714286
L 0.087719298245614 0.0526315789473684 0.157894736842105 0.0701754385964912 0.157894736842105 0.12280701754386 0.192982456140351 0 0.0175438596491228 0.105263157894737 0.0526315789473684 0.087719298245614 0.105263157894737 0.087719298245614 0.0714285714285714
K 0.105263157894737 0.0350877192982456 0.0350877192982456 0.0350877192982456 0.0350877192982456 0.0175438596491228 0.0350877192982456 0 0 0.0175438596491228 0.0526315789473684 0.0526315789473684 0.0526315789473684 0.087719298245614 0.0714285714285714
M 0 0 0.0350877192982456 0.0175438596491228 0.0175438596491228 0 0.0701754385964912 0 0 0 0 0.0526315789473684 0 0.0175438596491228 0.0714285714285714
F 0.0350877192982456 0.0350877192982456 0.0701754385964912 0.0350877192982456 0 0 0.0350877192982456 0 0.0350877192982456 0 0.0175438596491228 0.105263157894737 0.0350877192982456 0.0350877192982456 0.0535714285714286
P 0 0.105263157894737 0.105263157894737 0.105263157894737 0.228070175438596 0.368421052631579 0.087719298245614 0 0.894736842105263 0.12280701754386 0.140350877192982 0.105263157894737 0.0701754385964912 0.0350877192982456 0.107142857142857
S 0.105263157894737 0.157894736842105 0.087719298245614 0.140350877192982 0.0701754385964912 0.0175438596491228 0.0526315789473684 0.701754385964912 0 0.12280701754386 0.087719298245614 0.12280701754386 0.12280701754386 0.192982456140351 0.142857142857143
T 0.087719298245614 0.0350877192982456 0.087719298245614 0.0350877192982456 0.0526315789473684 0.0701754385964912 0.0701754385964912 0.280701754385965 0 0.087719298245614 0.0175438596491228 0.157894736842105 0.0701754385964912 0.0526315789473684 0.0178571428571429
W 0.0175438596491228 0 0 0.0175438596491228 0 0 0 0 0 0.0175438596491228 0 0 0.0175438596491228 0 0
Y 0.0175438596491228 0.0350877192982456 0 0.0175438596491228 0.0175438596491228 0.0175438596491228 0 0.0175438596491228 0 0 0.0350877192982456 0 0.0175438596491228 0.0175438596491228 0.0178571428571429
V 0.087719298245614 0.0175438596491228 0 0.0175438596491228 0.0526315789473684 0.0701754385964912 0.0350877192982456 0 0 0.105263157894737 0.105263157894737 0.0175438596491228 0.0175438596491228 0.087719298245614 0.0714285714285714
