# Supplementary material for: Sequence and Structure-Based Analysis of Specificity Determinants in Eukaryotic Protein Kinases
Source: Cell Rep. 2021 Jan 12;34(2):108602. doi: 10.1016/j.celrep.2020.108602 (PMC7809594; doi:10.1016/j.celrep.2020.108602)
Supplement: Data S1. Collection of 179 PWMs Used at the Start of the Analysis, Related to STAR Methods [file mmc5.zip › MAPK8_CMGC_human.txt]

 1 2 3 4 5 6 7 8 9 10 11 12 13 14 15
A 0.102040816326531 0.0612244897959184 0.0918367346938776 0.0714285714285714 0.163265306122449 0.13265306122449 0.102040816326531 0 0 0.134020618556701 0.103092783505155 0.0824742268041237 0.0824742268041237 0.0824742268041237 0.0927835051546392
R 0.0102040816326531 0.0510204081632653 0.0408163265306122 0 0.0408163265306122 0 0.0816326530612245 0 0 0.0206185567010309 0.0206185567010309 0.0515463917525773 0.0515463917525773 0.0412371134020619 0.0309278350515464
N 0.0510204081632653 0.0408163265306122 0.0204081632653061 0.0204081632653061 0.0102040816326531 0 0.0204081632653061 0 0 0.0206185567010309 0.0103092783505155 0.0412371134020619 0.0309278350515464 0.0103092783505155 0.0721649484536082
D 0.0816326530612245 0.0510204081632653 0.0612244897959184 0.0918367346938776 0.0102040816326531 0.0408163265306122 0.0714285714285714 0 0.0102040816326531 0.0103092783505155 0.0206185567010309 0.0206185567010309 0.0618556701030928 0.0721649484536082 0.0618556701030928
C 0.0102040816326531 0.0204081632653061 0.0102040816326531 0.0102040816326531 0.0306122448979592 0.0306122448979592 0.0204081632653061 0 0 0 0 0 0.0309278350515464 0.0206185567010309 0.0206185567010309
Q 0.0306122448979592 0.0306122448979592 0.0102040816326531 0.0714285714285714 0.0408163265306122 0.0102040816326531 0.0510204081632653 0 0 0.0103092783505155 0.0618556701030928 0.0206185567010309 0.0309278350515464 0.0412371134020619 0.0412371134020619
E 0.0204081632653061 0.0816326530612245 0.112244897959184 0.0612244897959184 0.0612244897959184 0.0510204081632653 0.0408163265306122 0 0 0.0927835051546392 0.123711340206186 0.0721649484536082 0.0618556701030928 0.0515463917525773 0.0309278350515464
G 0.13265306122449 0.0714285714285714 0.13265306122449 0.0408163265306122 0.112244897959184 0.0612244897959184 0.0612244897959184 0 0.0204081632653061 0.11340206185567 0.0618556701030928 0.0927835051546392 0.0927835051546392 0.0824742268041237 0.0721649484536082
H 0 0.0306122448979592 0.0102040816326531 0.0204081632653061 0.0306122448979592 0.0204081632653061 0.0306122448979592 0 0 0.0103092783505155 0.0309278350515464 0.0103092783505155 0.0309278350515464 0.0103092783505155 0.0309278350515464
I 0.0510204081632653 0.0510204081632653 0.0408163265306122 0.0306122448979592 0.0612244897959184 0.0510204081632653 0.0102040816326531 0 0.0102040816326531 0.0412371134020619 0.0206185567010309 0.0309278350515464 0.0206185567010309 0.0309278350515464 0.0206185567010309
L 0.0306122448979592 0.153061224489796 0.0408163265306122 0.0918367346938776 0.0816326530612245 0.183673469387755 0.153061224489796 0 0 0.0927835051546392 0.0515463917525773 0.0309278350515464 0.0927835051546392 0.0824742268041237 0.0824742268041237
K 0.0510204081632653 0.0306122448979592 0.0408163265306122 0.0408163265306122 0.0204081632653061 0 0.0204081632653061 0 0 0 0.0412371134020619 0.0309278350515464 0.0206185567010309 0.0206185567010309 0.0721649484536082
M 0 0.0102040816326531 0.0204081632653061 0.0102040816326531 0 0.0408163265306122 0.0306122448979592 0 0 0.0103092783505155 0.0103092783505155 0.0412371134020619 0 0.0309278350515464 0
F 0.0408163265306122 0.0102040816326531 0.0408163265306122 0.0306122448979592 0 0 0.0102040816326531 0 0 0.0103092783505155 0.0206185567010309 0.0412371134020619 0.0206185567010309 0.0721649484536082 0.0103092783505155
P 0.13265306122449 0.0918367346938776 0.112244897959184 0.112244897959184 0.102040816326531 0.13265306122449 0.0714285714285714 0 0.938775510204082 0.123711340206186 0.164948453608247 0.144329896907216 0.0927835051546392 0.123711340206186 0.103092783505155
S 0.142857142857143 0.102040816326531 0.0918367346938776 0.173469387755102 0.0918367346938776 0.0408163265306122 0.102040816326531 0.704081632653061 0.0102040816326531 0.134020618556701 0.0824742268041237 0.123711340206186 0.123711340206186 0.0927835051546392 0.11340206185567
T 0.0510204081632653 0.0714285714285714 0.0102040816326531 0.0612244897959184 0.0612244897959184 0.13265306122449 0.0918367346938776 0.295918367346939 0.0102040816326531 0.0721649484536082 0.0618556701030928 0.103092783505155 0.0412371134020619 0.0824742268041237 0.103092783505155
W 0 0 0.0102040816326531 0.0102040816326531 0 0 0.0102040816326531 0 0 0 0.0103092783505155 0.0103092783505155 0.0103092783505155 0 0
Y 0.0306122448979592 0.0102040816326531 0.0306122448979592 0.0102040816326531 0.0306122448979592 0.0306122448979592 0.0102040816326531 0 0 0.0103092783505155 0.0309278350515464 0.0103092783505155 0.0103092783505155 0.0103092783505155 0.0309278350515464
V 0.0306122448979592 0.0306122448979592 0.0714285714285714 0.0408163265306122 0.0510204081632653 0.0408163265306122 0.0102040816326531 0 0 0.0927835051546392 0.0721649484536082 0.0412371134020619 0.0927835051546392 0.0412371134020619 0.0103092783505155
