# Supplementary material for: Sequence and Structure-Based Analysis of Specificity Determinants in Eukaryotic Protein Kinases
Source: Cell Rep. 2021 Jan 12;34(2):108602. doi: 10.1016/j.celrep.2020.108602 (PMC7809594; doi:10.1016/j.celrep.2020.108602)
Supplement: Data S1. Collection of 179 PWMs Used at the Start of the Analysis, Related to STAR Methods [file mmc5.zip › MAPK8_CMGC_mouse.txt]

 1 2 3 4 5 6 7 8 9 10 11 12 13 14 15
A 0.0588235294117647 0.0294117647058824 0.0294117647058824 0.0882352941176471 0.0882352941176471 0.0294117647058824 0.117647058823529 0 0.0294117647058824 0.0588235294117647 0.0882352941176471 0 0.09375 0.0625 0.125
R 0 0.0294117647058824 0.0588235294117647 0.0294117647058824 0.0294117647058824 0.0294117647058824 0.0882352941176471 0 0 0.0882352941176471 0.117647058823529 0 0.0625 0.0625 0.09375
N 0.0882352941176471 0.117647058823529 0.0588235294117647 0.0294117647058824 0.0294117647058824 0 0 0 0 0.0588235294117647 0.0882352941176471 0 0 0.03125 0.0625
D 0.0588235294117647 0.0588235294117647 0.0588235294117647 0.117647058823529 0 0 0 0 0 0.0294117647058824 0.0294117647058824 0.09375 0.09375 0 0
C 0 0.0294117647058824 0 0 0.0294117647058824 0 0 0 0 0 0 0 0.0625 0 0
Q 0 0.0294117647058824 0 0.0294117647058824 0.0294117647058824 0.0294117647058824 0.0588235294117647 0 0.0294117647058824 0 0.0294117647058824 0 0.0625 0.0625 0
E 0.117647058823529 0.0294117647058824 0.0294117647058824 0.0294117647058824 0.0294117647058824 0.0588235294117647 0 0 0 0.117647058823529 0.0588235294117647 0.09375 0.03125 0.0625 0.03125
G 0.147058823529412 0.0882352941176471 0.147058823529412 0.0294117647058824 0.0882352941176471 0.117647058823529 0.0294117647058824 0 0 0.0588235294117647 0.0294117647058824 0.15625 0.09375 0.1875 0.03125
H 0.0294117647058824 0.0294117647058824 0 0.0294117647058824 0 0.0294117647058824 0 0 0 0 0 0 0.03125 0.03125 0
I 0.0588235294117647 0 0.117647058823529 0.0294117647058824 0.0882352941176471 0.0588235294117647 0 0 0 0.0882352941176471 0.0294117647058824 0.03125 0.03125 0 0.03125
L 0.0294117647058824 0.0882352941176471 0.0882352941176471 0.117647058823529 0.147058823529412 0.176470588235294 0.0882352941176471 0 0 0.0588235294117647 0.0588235294117647 0.0625 0.09375 0.09375 0.0625
K 0.0294117647058824 0.0294117647058824 0.0588235294117647 0.0882352941176471 0.0882352941176471 0.0294117647058824 0.0294117647058824 0 0 0.0294117647058824 0.0294117647058824 0.03125 0 0.03125 0.0625
M 0 0.0294117647058824 0.0588235294117647 0.0294117647058824 0 0 0.0588235294117647 0 0 0.0294117647058824 0.0294117647058824 0.03125 0.03125 0 0.0625
F 0 0.0294117647058824 0.0588235294117647 0.0294117647058824 0 0 0 0 0 0.0294117647058824 0 0.125 0.03125 0.0625 0
P 0.0294117647058824 0.147058823529412 0.117647058823529 0.0294117647058824 0.0588235294117647 0.205882352941176 0.117647058823529 0 0.911764705882353 0.0882352941176471 0.176470588235294 0.21875 0.09375 0.03125 0.15625
S 0.235294117647059 0.0882352941176471 0.0882352941176471 0.205882352941176 0.147058823529412 0.0588235294117647 0.235294117647059 0.764705882352941 0 0.0882352941176471 0.147058823529412 0.0625 0.03125 0.1875 0.125
T 0.0588235294117647 0.117647058823529 0.0294117647058824 0 0.0882352941176471 0.147058823529412 0.147058823529412 0.235294117647059 0 0.117647058823529 0.0294117647058824 0.09375 0.0625 0.09375 0.09375
W 0 0 0 0.0294117647058824 0 0 0 0 0 0 0 0 0.03125 0 0
Y 0 0 0 0 0 0 0.0294117647058824 0 0.0294117647058824 0 0.0294117647058824 0 0 0 0.03125
V 0.0588235294117647 0.0294117647058824 0 0.0588235294117647 0.0588235294117647 0.0294117647058824 0 0 0 0.0588235294117647 0.0294117647058824 0 0.0625 0 0.03125
