# Supplementary material for: Sequence and Structure-Based Analysis of Specificity Determinants in Eukaryotic Protein Kinases
Source: Cell Rep. 2021 Jan 12;34(2):108602. doi: 10.1016/j.celrep.2020.108602 (PMC7809594; doi:10.1016/j.celrep.2020.108602)
Supplement: Data S1. Collection of 179 PWMs Used at the Start of the Analysis, Related to STAR Methods [file mmc5.zip › MAPK9_CMGC_human.txt]

 1 2 3 4 5 6 7 8 9 10 11 12 13 14 15
A 0.075 0.05 0.05 0.075 0.175 0.1 0.075 0 0.025 0.025 0.075 0.05 0.05 0.05 0.05
R 0 0.075 0.1 0 0.025 0.025 0.05 0 0 0.05 0.05 0.1 0.075 0.075 0
N 0.075 0.025 0 0.025 0.05 0.025 0 0 0 0.025 0 0.05 0.025 0.025 0.1
D 0 0.025 0.075 0.125 0.025 0.05 0.075 0 0.025 0.025 0.05 0.025 0.05 0.025 0.025
C 0 0.025 0 0 0 0.025 0.025 0 0 0 0 0 0.025 0 0
Q 0.025 0 0.05 0.05 0.025 0.025 0.05 0 0 0.025 0 0 0.025 0.075 0
E 0 0.075 0.025 0.05 0.1 0 0.05 0 0 0.125 0.1 0.125 0.05 0.05 0.025
G 0.075 0.1 0.1 0.05 0.05 0.025 0.1 0 0 0.075 0 0.025 0.125 0.1 0
H 0.025 0 0.025 0.025 0 0.025 0 0 0 0 0 0.025 0.05 0 0.05
I 0.05 0.05 0.075 0 0 0.025 0.05 0 0 0.025 0 0.05 0 0 0.075
L 0.1 0.125 0.025 0.075 0.1 0.275 0.1 0 0 0.075 0.075 0.075 0.05 0.125 0.125
K 0.1 0.05 0.05 0.075 0.025 0 0.075 0 0 0.025 0.05 0.05 0.025 0.025 0.1
M 0 0.05 0.025 0 0 0.05 0.05 0 0 0 0 0.025 0.025 0 0
F 0.025 0 0.025 0.025 0 0 0.025 0 0 0.025 0.075 0 0.05 0.05 0
P 0.1 0.05 0.075 0.075 0.15 0.15 0.05 0 0.925 0.15 0.125 0.125 0.175 0.175 0.15
S 0.2 0.125 0.15 0.225 0.1 0.075 0.125 0.55 0 0.2 0.175 0.1 0.1 0.125 0.125
T 0.05 0.125 0.05 0.05 0.05 0.05 0.05 0.45 0.025 0.075 0.125 0.125 0.025 0.025 0.1
W 0 0 0.025 0 0 0 0 0 0 0.025 0.025 0 0 0 0
Y 0 0.025 0 0.05 0.025 0 0 0 0 0.025 0.025 0 0.025 0.025 0.05
V 0.1 0.025 0.075 0.025 0.1 0.075 0.05 0 0 0.025 0.05 0.05 0.05 0.05 0.025
