# Supplementary material for: Sequence and Structure-Based Analysis of Specificity Determinants in Eukaryotic Protein Kinases
Source: Cell Rep. 2021 Jan 12;34(2):108602. doi: 10.1016/j.celrep.2020.108602 (PMC7809594; doi:10.1016/j.celrep.2020.108602)
Supplement: Data S1. Collection of 179 PWMs Used at the Start of the Analysis, Related to STAR Methods [file mmc5.zip › MAPK9_CMGC_mouse.txt]

 1 2 3 4 5 6 7 8 9 10 11 12 13 14 15
A 0.142857142857143 0 0 0.214285714285714 0.0714285714285714 0 0.142857142857143 0 0.0714285714285714 0 0.0714285714285714 0 0.230769230769231 0.0769230769230769 0.153846153846154
R 0 0 0.0714285714285714 0 0 0.0714285714285714 0.0714285714285714 0 0 0.142857142857143 0.0714285714285714 0 0 0.153846153846154 0.0769230769230769
N 0.0714285714285714 0.0714285714285714 0 0.0714285714285714 0.0714285714285714 0 0 0 0 0.0714285714285714 0.214285714285714 0 0 0 0.0769230769230769
D 0.0714285714285714 0 0.0714285714285714 0 0 0 0 0 0 0 0.0714285714285714 0.153846153846154 0 0 0
C 0 0.0714285714285714 0 0 0.0714285714285714 0 0 0 0 0.0714285714285714 0 0 0 0 0
Q 0 0 0 0.0714285714285714 0 0.0714285714285714 0 0 0.0714285714285714 0 0 0 0 0 0
E 0 0 0.142857142857143 0 0 0 0 0 0 0.0714285714285714 0 0 0.0769230769230769 0 0
G 0.214285714285714 0 0.142857142857143 0 0.142857142857143 0.0714285714285714 0.0714285714285714 0 0 0.0714285714285714 0.0714285714285714 0.153846153846154 0.0769230769230769 0.307692307692308 0
H 0.0714285714285714 0 0 0 0 0 0 0 0 0 0 0 0.0769230769230769 0 0
I 0 0 0.0714285714285714 0 0.0714285714285714 0.142857142857143 0 0 0 0.0714285714285714 0 0.0769230769230769 0.0769230769230769 0 0
L 0 0.0714285714285714 0.142857142857143 0.142857142857143 0 0.285714285714286 0.0714285714285714 0 0 0.142857142857143 0.0714285714285714 0 0 0 0
K 0 0.0714285714285714 0.142857142857143 0 0.0714285714285714 0 0.0714285714285714 0 0 0 0 0.0769230769230769 0 0 0
M 0 0.0714285714285714 0.0714285714285714 0 0 0 0 0 0 0.0714285714285714 0 0 0.0769230769230769 0 0.153846153846154
F 0 0.0714285714285714 0.0714285714285714 0.0714285714285714 0 0 0 0 0 0 0 0.153846153846154 0.0769230769230769 0 0
P 0.0714285714285714 0.357142857142857 0 0.0714285714285714 0.214285714285714 0.214285714285714 0.0714285714285714 0 0.857142857142857 0.142857142857143 0.214285714285714 0.153846153846154 0.153846153846154 0 0.153846153846154
S 0.357142857142857 0.142857142857143 0.0714285714285714 0.357142857142857 0.0714285714285714 0.0714285714285714 0.428571428571429 0.785714285714286 0 0.0714285714285714 0.142857142857143 0.153846153846154 0 0.230769230769231 0.153846153846154
T 0 0.0714285714285714 0 0 0.0714285714285714 0.0714285714285714 0.0714285714285714 0.214285714285714 0 0.0714285714285714 0 0.0769230769230769 0.0769230769230769 0.153846153846154 0.153846153846154
W 0 0 0 0 0 0 0 0 0 0 0 0 0 0 0
Y 0 0 0 0 0 0 0 0 0 0 0.0714285714285714 0 0 0 0
V 0 0 0 0 0.142857142857143 0 0 0 0 0 0 0 0.0769230769230769 0.0769230769230769 0.0769230769230769
