# Supplementary material for: Sequence and Structure-Based Analysis of Specificity Determinants in Eukaryotic Protein Kinases
Source: Cell Rep. 2021 Jan 12;34(2):108602. doi: 10.1016/j.celrep.2020.108602 (PMC7809594; doi:10.1016/j.celrep.2020.108602)
Supplement: Data S1. Collection of 179 PWMs Used at the Start of the Analysis, Related to STAR Methods [file mmc5.zip › MAPKAPK2_CAMK_human.txt]

 1 2 3 4 5 6 7 8 9 10 11 12 13 14 15
A 0.04 0.08 0 0.04 0 0.12 0.04 0 0 0.1 0.1 0.06 0.04 0.06 0.14
R 0.16 0.14 0.08 0.12 0.62 0.14 0.04 0 0.06 0.1 0.02 0.04 0.1 0.14 0.1
N 0.04 0 0.02 0.02 0 0.04 0.04 0 0 0.08 0 0.04 0.02 0.04 0.02
D 0.04 0.02 0 0.06 0.02 0 0.04 0 0.04 0.06 0.04 0.1 0.02 0.02 0.12
C 0.02 0 0 0.02 0 0.02 0 0 0 0.04 0.02 0 0.02 0 0.02
Q 0.02 0.02 0.02 0.06 0.04 0.12 0.04 0 0.02 0.02 0.04 0.02 0.02 0.04 0.04
E 0.02 0.02 0.02 0.04 0.02 0 0.06 0 0.12 0.08 0.14 0.12 0.08 0.1 0.06
G 0.1 0.08 0.02 0.08 0.02 0.02 0.02 0 0.02 0.08 0.12 0.08 0.08 0.06 0.06
H 0 0.04 0.02 0.04 0.04 0 0.06 0 0 0 0.02 0 0 0 0.02
I 0.02 0.04 0.06 0 0.04 0 0.04 0 0.06 0.04 0 0.04 0.04 0.06 0.04
L 0.04 0.08 0.36 0.12 0.04 0.04 0.16 0 0.18 0.06 0.1 0.06 0.12 0.1 0.02
K 0.06 0.04 0.04 0.04 0.04 0 0.02 0 0 0 0.02 0.06 0.08 0 0.06
M 0 0.02 0 0.02 0 0 0 0 0.06 0.02 0 0 0.02 0.04 0
F 0.02 0.04 0.1 0.04 0 0 0.1 0 0.1 0 0.02 0.04 0 0 0
P 0.16 0.08 0.08 0.04 0.06 0.02 0.14 0 0.04 0.06 0.14 0.08 0.08 0.06 0.06
S 0.12 0.16 0.08 0.12 0.02 0.36 0.06 0.98 0.06 0.1 0.06 0.2 0.18 0.18 0.06
T 0.04 0.06 0 0.04 0.02 0.08 0.1 0.02 0.02 0.1 0.04 0 0 0.06 0.06
W 0 0 0.02 0 0 0 0 0 0.06 0 0.02 0 0 0 0.02
Y 0 0 0.04 0.08 0.02 0 0.02 0 0.04 0.02 0 0 0.04 0.02 0
V 0.1 0.08 0.04 0.02 0 0.04 0.02 0 0.12 0.04 0.1 0.06 0.06 0.02 0.1
