# Supplementary material for: Sequence and Structure-Based Analysis of Specificity Determinants in Eukaryotic Protein Kinases
Source: Cell Rep. 2021 Jan 12;34(2):108602. doi: 10.1016/j.celrep.2020.108602 (PMC7809594; doi:10.1016/j.celrep.2020.108602)
Supplement: Data S1. Collection of 179 PWMs Used at the Start of the Analysis, Related to STAR Methods [file mmc5.zip › MARK1_CAMK_human.txt]

 1 2 3 4 5 6 7 8 9 10 11 12 13 14 15
A 0 0.176470588235294 0 0.176470588235294 0 0 0 0 0.0588235294117647 0 0 0.0588235294117647 0 0 0.0588235294117647
R 0.117647058823529 0.117647058823529 0.0588235294117647 0 0.0588235294117647 0.117647058823529 0.0588235294117647 0 0 0 0.0588235294117647 0 0.0588235294117647 0 0.0588235294117647
N 0.235294117647059 0.0588235294117647 0 0 0.0588235294117647 0.0588235294117647 0 0 0.0588235294117647 0.0588235294117647 0.470588235294118 0 0.0588235294117647 0.0588235294117647 0
D 0 0 0 0.0588235294117647 0 0 0.0588235294117647 0 0 0.235294117647059 0.0588235294117647 0 0 0.0588235294117647 0
C 0 0 0 0 0 0.176470588235294 0 0 0 0 0 0 0 0 0
Q 0 0 0.176470588235294 0 0 0 0 0 0 0.117647058823529 0 0 0 0 0.176470588235294
E 0 0 0.0588235294117647 0.0588235294117647 0 0 0 0 0 0.117647058823529 0 0 0.0588235294117647 0 0
G 0.117647058823529 0 0 0 0.0588235294117647 0.0588235294117647 0.588235294117647 0 0 0.117647058823529 0 0 0.117647058823529 0.0588235294117647 0
H 0.0588235294117647 0.0588235294117647 0 0 0 0 0 0 0 0 0 0 0.0588235294117647 0.411764705882353 0
I 0 0 0.0588235294117647 0.0588235294117647 0 0.176470588235294 0 0 0.0588235294117647 0 0.0588235294117647 0.411764705882353 0 0 0.0588235294117647
L 0 0 0.117647058823529 0 0 0 0.0588235294117647 0 0.294117647058824 0 0.117647058823529 0.176470588235294 0 0.117647058823529 0.117647058823529
K 0.294117647058824 0.0588235294117647 0.117647058823529 0 0.529411764705882 0 0.0588235294117647 0 0.0588235294117647 0.0588235294117647 0.0588235294117647 0 0.294117647058824 0.0588235294117647 0.0588235294117647
M 0 0 0 0 0.0588235294117647 0 0 0 0 0 0 0 0 0 0
F 0 0 0 0 0 0 0 0 0 0 0 0 0 0 0
P 0 0 0.0588235294117647 0.117647058823529 0 0 0 0 0.176470588235294 0.176470588235294 0 0.0588235294117647 0.0588235294117647 0 0.117647058823529
S 0.117647058823529 0.117647058823529 0.0588235294117647 0.529411764705882 0.0588235294117647 0.0588235294117647 0.117647058823529 0.941176470588235 0.0588235294117647 0 0.117647058823529 0.176470588235294 0.117647058823529 0.176470588235294 0.117647058823529
T 0 0 0.117647058823529 0 0.0588235294117647 0 0.0588235294117647 0.0588235294117647 0.176470588235294 0 0 0 0.117647058823529 0 0.0588235294117647
W 0 0 0 0 0 0 0 0 0 0 0 0 0 0 0
Y 0 0 0 0 0 0.0588235294117647 0 0 0 0 0 0 0.0588235294117647 0.0588235294117647 0
V 0.0588235294117647 0.411764705882353 0.176470588235294 0 0.117647058823529 0.294117647058824 0 0 0.0588235294117647 0.117647058823529 0.0588235294117647 0.117647058823529 0 0 0.176470588235294
