# Supplementary material for: Sequence and Structure-Based Analysis of Specificity Determinants in Eukaryotic Protein Kinases
Source: Cell Rep. 2021 Jan 12;34(2):108602. doi: 10.1016/j.celrep.2020.108602 (PMC7809594; doi:10.1016/j.celrep.2020.108602)
Supplement: Data S1. Collection of 179 PWMs Used at the Start of the Analysis, Related to STAR Methods [file mmc5.zip › MELK_CAMK_human.txt]

 1 2 3 4 5 6 7 8 9 10 11 12 13 14 15
A 0 0.0952380952380952 0.142857142857143 0 0 0.0476190476190476 0.0952380952380952 0 0.0952380952380952 0.19047619047619 0 0.0952380952380952 0.0476190476190476 0.142857142857143 0
R 0.0476190476190476 0.0476190476190476 0.0952380952380952 0.0476190476190476 0.19047619047619 0.0952380952380952 0.0476190476190476 0 0 0.0476190476190476 0.0476190476190476 0.0476190476190476 0.0476190476190476 0.0476190476190476 0.19047619047619
N 0 0.0476190476190476 0 0.0952380952380952 0.142857142857143 0.0476190476190476 0.0952380952380952 0 0 0 0.0952380952380952 0.0476190476190476 0 0.0952380952380952 0.0476190476190476
D 0.0952380952380952 0.0952380952380952 0 0.0952380952380952 0.0476190476190476 0 0.0476190476190476 0 0 0 0.0476190476190476 0.0952380952380952 0 0.142857142857143 0
C 0 0 0 0.0476190476190476 0.0476190476190476 0.0952380952380952 0 0 0 0 0.0952380952380952 0.0476190476190476 0.0476190476190476 0.0476190476190476 0
Q 0.0476190476190476 0.0476190476190476 0.0476190476190476 0 0 0.0476190476190476 0 0 0.0952380952380952 0 0.0476190476190476 0 0.0952380952380952 0 0.0476190476190476
E 0.0476190476190476 0.0476190476190476 0.0952380952380952 0 0 0.0476190476190476 0.0952380952380952 0 0.0952380952380952 0.142857142857143 0.0476190476190476 0 0.0952380952380952 0.142857142857143 0.0476190476190476
G 0.0952380952380952 0.142857142857143 0 0.0476190476190476 0.142857142857143 0 0.0952380952380952 0 0.0476190476190476 0 0.0476190476190476 0.142857142857143 0.0476190476190476 0 0.0476190476190476
H 0.0476190476190476 0 0 0 0 0 0 0 0.0476190476190476 0 0 0 0 0 0.0476190476190476
I 0 0.0476190476190476 0 0 0.0476190476190476 0.0476190476190476 0.0952380952380952 0 0 0.0476190476190476 0.0476190476190476 0 0.0476190476190476 0.0476190476190476 0.0476190476190476
L 0 0.142857142857143 0.142857142857143 0.0476190476190476 0 0.0952380952380952 0.0476190476190476 0 0.142857142857143 0.0952380952380952 0.142857142857143 0.0952380952380952 0.19047619047619 0 0.0476190476190476
K 0.0952380952380952 0 0.0952380952380952 0.142857142857143 0.238095238095238 0.0952380952380952 0.0952380952380952 0 0.0476190476190476 0.0476190476190476 0.0476190476190476 0.0476190476190476 0 0.0952380952380952 0.0952380952380952
M 0 0 0 0 0 0 0.0476190476190476 0 0.0952380952380952 0.0476190476190476 0 0 0 0 0
F 0 0.0476190476190476 0.0476190476190476 0.0476190476190476 0 0.0476190476190476 0 0 0.0952380952380952 0.0476190476190476 0.0476190476190476 0.0476190476190476 0 0.0476190476190476 0
P 0.0476190476190476 0.0952380952380952 0.0476190476190476 0.0476190476190476 0.0476190476190476 0.0476190476190476 0.0476190476190476 0 0.0952380952380952 0.0476190476190476 0.0952380952380952 0.0476190476190476 0.0952380952380952 0.0952380952380952 0.0476190476190476
S 0.238095238095238 0 0.142857142857143 0.142857142857143 0 0.0952380952380952 0.0476190476190476 0.571428571428571 0 0.142857142857143 0 0.142857142857143 0.0476190476190476 0 0.142857142857143
T 0.0952380952380952 0.0476190476190476 0.0476190476190476 0.19047619047619 0.0476190476190476 0.0476190476190476 0.0476190476190476 0.285714285714286 0 0.0476190476190476 0.142857142857143 0.0952380952380952 0.0952380952380952 0.0476190476190476 0.0952380952380952
W 0 0 0 0 0 0 0.0952380952380952 0 0 0 0 0 0 0.0476190476190476 0
Y 0 0 0 0.0476190476190476 0 0.0476190476190476 0 0.142857142857143 0 0 0.0476190476190476 0 0.0476190476190476 0 0.0952380952380952
V 0.142857142857143 0.0952380952380952 0.0952380952380952 0 0.0476190476190476 0.0952380952380952 0 0 0.142857142857143 0.0952380952380952 0 0.0476190476190476 0.0952380952380952 0 0
