# Supplementary material for: Sequence and Structure-Based Analysis of Specificity Determinants in Eukaryotic Protein Kinases
Source: Cell Rep. 2021 Jan 12;34(2):108602. doi: 10.1016/j.celrep.2020.108602 (PMC7809594; doi:10.1016/j.celrep.2020.108602)
Supplement: Data S1. Collection of 179 PWMs Used at the Start of the Analysis, Related to STAR Methods [file mmc5.zip › MPS1_OTHER_yeast.txt]

 1 2 3 4 5 6 7 8 9 10 11 12 13 14 15
A 0.025 0 0.05 0 0.025 0 0.05 0 0 0.05 0.075 0.1 0 0.15 0
R 0.05 0.075 0.1 0.1 0.15 0.15 0.075 0 0.075 0 0.05 0.025 0.175 0.075 0.05
N 0.125 0.025 0.05 0.15 0.05 0.05 0.15 0 0 0.125 0.1 0.05 0.025 0.05 0.05
D 0.025 0.15 0.05 0.1 0.075 0.275 0.075 0 0.15 0.125 0.025 0.05 0.05 0.1 0.1
C 0 0 0 0 0 0 0 0 0 0 0 0 0 0 0
Q 0.05 0.125 0 0 0.1 0.075 0 0 0.075 0.1 0.05 0.1 0.1 0 0.05
E 0.05 0.15 0.15 0.075 0.2 0.125 0.1 0 0.2 0.075 0.075 0.075 0.075 0.05 0.1
G 0 0.05 0.05 0.05 0.025 0.025 0 0 0.025 0 0.075 0.05 0.025 0.075 0.025
H 0.025 0.025 0 0 0.025 0 0.025 0 0 0 0 0 0.025 0 0
I 0.1 0 0.025 0.075 0.15 0.075 0.05 0 0.125 0.075 0.15 0.075 0.075 0.1 0.075
L 0.05 0.05 0.175 0.05 0.025 0.05 0.15 0 0.05 0.2 0 0.125 0.05 0.15 0.1
K 0.175 0.15 0.1 0.025 0.05 0.05 0.075 0 0 0.05 0 0 0.15 0.05 0.075
M 0.05 0.025 0.025 0.025 0.025 0 0.05 0 0.025 0.025 0 0.05 0 0 0.025
F 0.05 0 0.025 0.05 0 0.025 0.05 0 0 0.075 0.1 0.05 0.05 0.05 0.075
P 0 0 0 0.025 0 0 0 0 0.175 0 0 0.025 0.05 0 0.025
S 0.1 0.125 0.125 0.1 0 0.075 0.1 0.475 0.05 0.025 0.15 0.1 0.1 0.075 0.15
T 0.075 0.05 0.025 0.125 0 0.025 0 0.5 0.025 0.025 0.05 0.1 0.025 0.05 0.05
W 0 0 0 0.025 0.025 0 0 0 0 0 0 0 0 0 0
Y 0.025 0 0 0 0.05 0 0.025 0.025 0 0.05 0.025 0 0 0.025 0.025
V 0.025 0 0.05 0.025 0.025 0 0.025 0 0.025 0 0.075 0.025 0.025 0 0.025
