# Supplementary material for: Sequence and Structure-Based Analysis of Specificity Determinants in Eukaryotic Protein Kinases
Source: Cell Rep. 2021 Jan 12;34(2):108602. doi: 10.1016/j.celrep.2020.108602 (PMC7809594; doi:10.1016/j.celrep.2020.108602)
Supplement: Data S1. Collection of 179 PWMs Used at the Start of the Analysis, Related to STAR Methods [file mmc5.zip › NEK2_OTHER_human.txt]

 1 2 3 4 5 6 7 8 9 10 11 12 13 14 15
A 0.0588235294117647 0.0588235294117647 0.0588235294117647 0.0588235294117647 0 0.117647058823529 0.117647058823529 0 0 0 0.176470588235294 0 0.117647058823529 0 0.125
R 0.0588235294117647 0.176470588235294 0.117647058823529 0.117647058823529 0 0.117647058823529 0.0588235294117647 0 0.117647058823529 0.0588235294117647 0 0 0.117647058823529 0 0.125
N 0.0588235294117647 0.0588235294117647 0 0.0588235294117647 0.117647058823529 0.117647058823529 0.0588235294117647 0 0 0.0588235294117647 0 0.0588235294117647 0.0588235294117647 0 0
D 0 0.117647058823529 0 0 0 0.0588235294117647 0.117647058823529 0 0.117647058823529 0 0.0588235294117647 0 0 0 0
C 0 0 0 0.0588235294117647 0 0 0 0 0 0 0 0 0 0 0
Q 0.0588235294117647 0.0588235294117647 0 0.0588235294117647 0.0588235294117647 0.0588235294117647 0.0588235294117647 0 0.0588235294117647 0.176470588235294 0.0588235294117647 0 0.0588235294117647 0.125 0.0625
E 0.176470588235294 0 0.117647058823529 0.0588235294117647 0 0.0588235294117647 0.117647058823529 0 0.0588235294117647 0.117647058823529 0.0588235294117647 0.176470588235294 0.0588235294117647 0 0.0625
G 0 0.0588235294117647 0 0 0.0588235294117647 0 0.0588235294117647 0 0 0 0 0 0.0588235294117647 0 0
H 0 0 0 0 0 0.0588235294117647 0 0 0 0 0 0 0 0 0
I 0 0 0.117647058823529 0 0.0588235294117647 0 0.0588235294117647 0 0 0.117647058823529 0 0.0588235294117647 0 0.0625 0.0625
L 0.235294117647059 0.0588235294117647 0.117647058823529 0.117647058823529 0.235294117647059 0.0588235294117647 0.176470588235294 0 0.294117647058824 0.117647058823529 0.176470588235294 0 0.0588235294117647 0 0.125
K 0 0.176470588235294 0.176470588235294 0.0588235294117647 0.0588235294117647 0 0 0 0.117647058823529 0 0.0588235294117647 0.235294117647059 0.176470588235294 0.1875 0.125
M 0.0588235294117647 0 0 0 0 0.117647058823529 0 0 0 0 0 0.117647058823529 0 0 0
F 0.0588235294117647 0 0 0 0.235294117647059 0 0 0 0 0.0588235294117647 0.0588235294117647 0 0 0.0625 0.0625
P 0 0.0588235294117647 0.0588235294117647 0.117647058823529 0.0588235294117647 0 0 0 0.117647058823529 0.0588235294117647 0 0.0588235294117647 0.0588235294117647 0.1875 0
S 0.0588235294117647 0 0.117647058823529 0.235294117647059 0.0588235294117647 0.0588235294117647 0 0.705882352941177 0.117647058823529 0.0588235294117647 0.176470588235294 0.176470588235294 0.117647058823529 0.125 0.0625
T 0.117647058823529 0.117647058823529 0 0.0588235294117647 0 0.0588235294117647 0 0.294117647058824 0 0.117647058823529 0.0588235294117647 0.0588235294117647 0.0588235294117647 0.1875 0
W 0 0 0 0 0 0 0 0 0 0 0 0 0 0 0
Y 0 0.0588235294117647 0.0588235294117647 0 0.0588235294117647 0.0588235294117647 0.117647058823529 0 0 0.0588235294117647 0.0588235294117647 0.0588235294117647 0.0588235294117647 0.0625 0
V 0.0588235294117647 0 0.0588235294117647 0 0 0.0588235294117647 0.0588235294117647 0 0 0 0.0588235294117647 0 0 0 0.1875
