# Supplementary material for: Sequence and Structure-Based Analysis of Specificity Determinants in Eukaryotic Protein Kinases
Source: Cell Rep. 2021 Jan 12;34(2):108602. doi: 10.1016/j.celrep.2020.108602 (PMC7809594; doi:10.1016/j.celrep.2020.108602)
Supplement: Data S1. Collection of 179 PWMs Used at the Start of the Analysis, Related to STAR Methods [file mmc5.zip › OXSR1_STE_human.txt]

 1 2 3 4 5 6 7 8 9 10 11 12 13 14 15
A 0.0833333333333333 0 0 0 0 0.0833333333333333 0 0 0.0833333333333333 0.0833333333333333 0.0833333333333333 0 0 0 0.0833333333333333
R 0.0833333333333333 0.166666666666667 0 0 0 0.166666666666667 0.166666666666667 0 0 0 0 0.0833333333333333 0 0.0833333333333333 0.0833333333333333
N 0 0.0833333333333333 0 0 0 0 0.5 0 0 0 0.0833333333333333 0.166666666666667 0 0 0
D 0 0 0.25 0.0833333333333333 0 0 0.0833333333333333 0 0 0.166666666666667 0 0 0 0.0833333333333333 0.166666666666667
C 0 0 0 0 0.0833333333333333 0 0 0 0 0 0 0 0 0.0833333333333333 0
Q 0 0.0833333333333333 0 0 0 0 0 0 0 0.0833333333333333 0.0833333333333333 0.0833333333333333 0 0 0
E 0 0 0.166666666666667 0 0 0.0833333333333333 0 0 0 0 0 0 0.0833333333333333 0.0833333333333333 0
G 0 0 0 0 0.166666666666667 0 0 0 0.0833333333333333 0.166666666666667 0 0.166666666666667 0.166666666666667 0 0.166666666666667
H 0.0833333333333333 0 0.166666666666667 0.166666666666667 0.166666666666667 0.166666666666667 0.166666666666667 0 0.166666666666667 0.0833333333333333 0.0833333333333333 0 0 0 0
I 0 0.166666666666667 0 0 0 0 0 0 0.166666666666667 0 0.0833333333333333 0 0 0.0833333333333333 0.0833333333333333
L 0.166666666666667 0 0 0 0 0.0833333333333333 0.0833333333333333 0 0 0 0.166666666666667 0.0833333333333333 0 0 0.0833333333333333
K 0.0833333333333333 0 0 0 0 0 0 0 0 0 0 0 0 0 0.166666666666667
M 0.0833333333333333 0 0 0 0 0.0833333333333333 0 0 0.0833333333333333 0 0 0 0 0.0833333333333333 0.0833333333333333
F 0 0 0 0.25 0.0833333333333333 0 0 0 0.166666666666667 0 0 0 0.166666666666667 0.166666666666667 0
P 0 0.0833333333333333 0 0.0833333333333333 0 0 0 0 0 0 0.0833333333333333 0 0.166666666666667 0.166666666666667 0
S 0.166666666666667 0.166666666666667 0.0833333333333333 0.0833333333333333 0.0833333333333333 0 0 0.0833333333333333 0 0.166666666666667 0.0833333333333333 0.0833333333333333 0 0 0
T 0.166666666666667 0 0.333333333333333 0.0833333333333333 0 0.166666666666667 0 0.916666666666667 0.0833333333333333 0.0833333333333333 0 0.166666666666667 0.333333333333333 0.0833333333333333 0
W 0 0 0 0 0 0 0 0 0 0 0 0 0 0 0
Y 0.0833333333333333 0.25 0 0.25 0.416666666666667 0.166666666666667 0 0 0.166666666666667 0.166666666666667 0.0833333333333333 0 0.0833333333333333 0.0833333333333333 0.0833333333333333
V 0 0 0 0 0 0 0 0 0 0 0.166666666666667 0.166666666666667 0 0 0
