# Supplementary material for: Sequence and Structure-Based Analysis of Specificity Determinants in Eukaryotic Protein Kinases
Source: Cell Rep. 2021 Jan 12;34(2):108602. doi: 10.1016/j.celrep.2020.108602 (PMC7809594; doi:10.1016/j.celrep.2020.108602)
Supplement: Data S1. Collection of 179 PWMs Used at the Start of the Analysis, Related to STAR Methods [file mmc5.zip › PAK1_STE_human.txt]

 1 2 3 4 5 6 7 8 9 10 11 12 13 14 15
A 0.05 0.0833333333333333 0.0166666666666667 0.0833333333333333 0.05 0.0833333333333333 0.0333333333333333 0 0.0333333333333333 0.0847457627118644 0.0677966101694915 0.101694915254237 0.0677966101694915 0.0677966101694915 0.135593220338983
R 0.0833333333333333 0.116666666666667 0.133333333333333 0.116666666666667 0.3 0.3 0.2 0 0.0833333333333333 0.0677966101694915 0.0508474576271186 0.0338983050847458 0.0677966101694915 0.0338983050847458 0.0508474576271186
N 0.0166666666666667 0.05 0.0333333333333333 0.0166666666666667 0.0166666666666667 0.0166666666666667 0.0166666666666667 0 0.0166666666666667 0 0.0338983050847458 0.0338983050847458 0.0169491525423729 0.0847457627118644 0.0169491525423729
D 0.0333333333333333 0.0166666666666667 0.133333333333333 0.0333333333333333 0.0333333333333333 0.05 0.05 0 0.0333333333333333 0.0508474576271186 0.0847457627118644 0.0847457627118644 0.11864406779661 0.0508474576271186 0.0338983050847458
C 0.0166666666666667 0.0166666666666667 0.0166666666666667 0 0 0 0 0 0.0333333333333333 0 0 0 0.0169491525423729 0.0169491525423729 0
Q 0.0833333333333333 0.0166666666666667 0.0333333333333333 0.0333333333333333 0.0333333333333333 0.0166666666666667 0.05 0 0.0166666666666667 0.0169491525423729 0.0508474576271186 0.0338983050847458 0.0338983050847458 0 0.0338983050847458
E 0.0666666666666667 0.15 0.0666666666666667 0.116666666666667 0 0.0333333333333333 0 0 0.0166666666666667 0.135593220338983 0.0508474576271186 0.0338983050847458 0.101694915254237 0.0508474576271186 0.152542372881356
G 0.0666666666666667 0.0333333333333333 0.05 0.0666666666666667 0 0.0166666666666667 0.0333333333333333 0 0.0666666666666667 0.0508474576271186 0.11864406779661 0.0508474576271186 0.0508474576271186 0.101694915254237 0.0508474576271186
H 0.0333333333333333 0 0 0 0.0166666666666667 0 0.0333333333333333 0 0.0333333333333333 0 0.0169491525423729 0 0 0.0338983050847458 0.0169491525423729
I 0.05 0.0333333333333333 0.05 0.0333333333333333 0 0.0333333333333333 0.0333333333333333 0 0.0166666666666667 0.0508474576271186 0.0677966101694915 0.0338983050847458 0 0.0508474576271186 0.0338983050847458
L 0.0166666666666667 0.0333333333333333 0.1 0.116666666666667 0.0666666666666667 0 0.0833333333333333 0 0.0666666666666667 0.0847457627118644 0.0677966101694915 0.0677966101694915 0.11864406779661 0.0338983050847458 0.0847457627118644
K 0.116666666666667 0.116666666666667 0.0166666666666667 0.0666666666666667 0.283333333333333 0.0666666666666667 0.116666666666667 0 0.0333333333333333 0 0.0338983050847458 0.101694915254237 0.0508474576271186 0.0169491525423729 0.0338983050847458
M 0 0.0166666666666667 0.0166666666666667 0.0333333333333333 0 0.0333333333333333 0.05 0 0.05 0.0338983050847458 0.0169491525423729 0.0169491525423729 0.0169491525423729 0 0
F 0.0166666666666667 0.0333333333333333 0.0166666666666667 0.05 0.0333333333333333 0.0333333333333333 0.0833333333333333 0 0.05 0 0.0338983050847458 0.0677966101694915 0.0169491525423729 0.0338983050847458 0.0508474576271186
P 0.0833333333333333 0.0833333333333333 0.1 0.0333333333333333 0.0333333333333333 0.0833333333333333 0.0166666666666667 0 0.0833333333333333 0.0847457627118644 0.101694915254237 0.11864406779661 0.0677966101694915 0.11864406779661 0.0847457627118644
S 0.1 0 0.15 0.0166666666666667 0.0333333333333333 0.05 0.0666666666666667 0.866666666666667 0.116666666666667 0.0677966101694915 0.0508474576271186 0.0508474576271186 0.0847457627118644 0.11864406779661 0.0508474576271186
T 0.0666666666666667 0.1 0.0166666666666667 0.0833333333333333 0.0333333333333333 0.05 0.05 0.133333333333333 0.05 0.0677966101694915 0.0508474576271186 0 0.0677966101694915 0.0508474576271186 0.0508474576271186
W 0.0166666666666667 0 0.0166666666666667 0.0166666666666667 0.0166666666666667 0 0 0 0 0.0338983050847458 0 0.0338983050847458 0 0.0169491525423729 0.0169491525423729
Y 0.0166666666666667 0.0166666666666667 0.0166666666666667 0.0166666666666667 0.0333333333333333 0.0333333333333333 0.05 0 0.0333333333333333 0.0847457627118644 0.0508474576271186 0.0508474576271186 0.0677966101694915 0.0169491525423729 0
V 0.0666666666666667 0.0833333333333333 0.0166666666666667 0.0666666666666667 0.0166666666666667 0.1 0.0333333333333333 0 0.166666666666667 0.0847457627118644 0.0508474576271186 0.0847457627118644 0.0338983050847458 0.101694915254237 0.101694915254237
