# Supplementary material for: Sequence and Structure-Based Analysis of Specificity Determinants in Eukaryotic Protein Kinases
Source: Cell Rep. 2021 Jan 12;34(2):108602. doi: 10.1016/j.celrep.2020.108602 (PMC7809594; doi:10.1016/j.celrep.2020.108602)
Supplement: Data S1. Collection of 179 PWMs Used at the Start of the Analysis, Related to STAR Methods [file mmc5.zip › PDPK1_AGC_human.txt]

 1 2 3 4 5 6 7 8 9 10 11 12 13 14 15
A 0 0 0.15 0.05 0.05 0.1 0 0 0 0.1 0.2 0.05 0.1 0.1 0.05
R 0.1 0.05 0.05 0 0.2 0 0 0 0 0.05 0.05 0.05 0.1 0.1 0.05
N 0.15 0 0.05 0 0.05 0 0.1 0 0.05 0 0.05 0.05 0 0 0.1
D 0.05 0.05 0.05 0.05 0 0 0 0 0 0 0.05 0 0.1 0.05 0.1
C 0 0 0 0.05 0.05 0.05 0 0 0 0 0 0 0 0 0
Q 0 0.1 0.05 0.05 0 0.15 0.05 0 0 0 0 0.05 0 0.1 0.05
E 0 0.1 0 0.1 0 0 0.05 0 0.05 0.05 0.05 0.05 0.05 0.1 0.05
G 0.1 0 0 0.05 0 0.3 0.1 0 0 0 0.15 0 0.1 0 0.1
H 0 0 0.1 0 0.05 0 0.1 0 0 0.05 0 0.05 0 0 0.05
I 0 0.1 0 0 0 0 0.05 0 0 0.1 0 0.05 0.05 0.05 0.05
L 0.1 0.05 0.1 0.05 0.1 0 0 0 0.1 0 0 0.05 0.05 0.05 0.05
K 0 0.05 0.05 0.05 0 0 0.05 0 0 0 0 0 0 0 0
M 0.05 0.05 0.05 0 0.1 0 0 0 0.05 0 0.05 0 0 0 0
F 0 0 0 0.25 0 0.05 0.25 0 0.25 0.05 0 0 0 0 0
P 0.1 0.05 0.05 0.05 0.15 0 0.05 0 0.05 0.05 0.1 0.2 0.1 0.1 0
S 0.2 0.15 0.1 0.15 0.15 0.2 0.1 0.7 0.05 0.3 0.1 0.15 0.15 0.05 0.15
T 0.05 0.05 0 0 0.05 0.15 0.05 0.3 0 0.1 0.05 0.2 0.1 0.15 0
W 0 0.05 0 0 0 0 0 0 0 0 0 0 0 0 0
Y 0 0.1 0.1 0.05 0 0 0 0 0.3 0 0.05 0 0.05 0.05 0.15
V 0.1 0.05 0.1 0.05 0.05 0 0.05 0 0.1 0.15 0.1 0.05 0.05 0.1 0.05
