# Supplementary material for: Sequence and Structure-Based Analysis of Specificity Determinants in Eukaryotic Protein Kinases
Source: Cell Rep. 2021 Jan 12;34(2):108602. doi: 10.1016/j.celrep.2020.108602 (PMC7809594; doi:10.1016/j.celrep.2020.108602)
Supplement: Data S1. Collection of 179 PWMs Used at the Start of the Analysis, Related to STAR Methods [file mmc5.zip › PIM1_CAMK_human.txt]

 1 2 3 4 5 6 7 8 9 10 11 12 13 14 15
A 0.142857142857143 0 0 0 0.0476190476190476 0.0952380952380952 0.0476190476190476 0 0 0.05 0 0 0.1 0 0
R 0.142857142857143 0.0952380952380952 0.428571428571429 0.142857142857143 0.523809523809524 0.238095238095238 0.0476190476190476 0 0 0.05 0.05 0 0.15 0.05 0.2
N 0 0.0476190476190476 0 0 0 0.0476190476190476 0 0 0 0 0.1 0 0.1 0.05 0.05
D 0.0476190476190476 0 0 0 0 0.0476190476190476 0 0 0.15 0.1 0.05 0.1 0 0.05 0.05
C 0 0 0 0 0.0476190476190476 0 0.0952380952380952 0 0 0 0 0 0 0.05 0
Q 0.0952380952380952 0.0952380952380952 0.142857142857143 0.0476190476190476 0 0 0.0952380952380952 0 0.05 0.05 0.05 0.05 0 0.1 0
E 0 0.0476190476190476 0 0 0 0 0.0476190476190476 0 0.05 0 0.1 0.15 0 0.1 0.05
G 0.19047619047619 0.19047619047619 0 0.19047619047619 0.0952380952380952 0.142857142857143 0 0 0 0.15 0.1 0.05 0 0 0
H 0 0 0 0 0.0476190476190476 0.0952380952380952 0 0 0 0 0 0 0 0 0.1
I 0 0.0952380952380952 0.0476190476190476 0.0476190476190476 0.0476190476190476 0 0.0952380952380952 0 0.05 0 0.05 0 0.1 0 0
L 0 0 0.0952380952380952 0.0952380952380952 0.0952380952380952 0.0476190476190476 0.0952380952380952 0 0.05 0.1 0.15 0.05 0.1 0.05 0.1
K 0 0.142857142857143 0.19047619047619 0.333333333333333 0.0476190476190476 0.0952380952380952 0.238095238095238 0 0.05 0 0.1 0.2 0.05 0.05 0.05
M 0 0.0476190476190476 0 0 0 0 0 0 0.05 0.05 0 0 0 0 0
F 0 0 0 0 0.0476190476190476 0 0 0 0.05 0.05 0 0.05 0.05 0.05 0.1
P 0.142857142857143 0.0952380952380952 0 0.0476190476190476 0 0.0952380952380952 0.0952380952380952 0 0.1 0.1 0 0.1 0 0.1 0.1
S 0.142857142857143 0.0952380952380952 0.0476190476190476 0.0476190476190476 0 0.0476190476190476 0.0952380952380952 0.571428571428571 0.15 0.15 0.1 0.15 0.2 0.25 0.05
T 0.0476190476190476 0.0476190476190476 0.0476190476190476 0.0476190476190476 0 0.0476190476190476 0 0.428571428571429 0.05 0.15 0.1 0.05 0.15 0.05 0
W 0.0476190476190476 0 0 0 0 0 0 0 0.05 0 0 0 0 0 0
Y 0 0 0 0 0 0 0 0 0 0 0 0.05 0 0.05 0.1
V 0 0 0 0 0 0 0.0476190476190476 0 0.15 0 0.05 0 0 0 0.05
