# Supplementary material for: Sequence and Structure-Based Analysis of Specificity Determinants in Eukaryotic Protein Kinases
Source: Cell Rep. 2021 Jan 12;34(2):108602. doi: 10.1016/j.celrep.2020.108602 (PMC7809594; doi:10.1016/j.celrep.2020.108602)
Supplement: Data S1. Collection of 179 PWMs Used at the Start of the Analysis, Related to STAR Methods [file mmc5.zip › PLK1_OTHER_human.txt]

 1 2 3 4 5 6 7 8 9 10 11 12 13 14 15
A 0.0731707317073171 0.0569105691056911 0.0813008130081301 0.0731707317073171 0.040650406504065 0.0650406504065041 0.032520325203252 0 0.00813008130081301 0.040650406504065 0.0569105691056911 0.024390243902439 0.0743801652892562 0.0672268907563025 0.0512820512820513
R 0.016260162601626 0.032520325203252 0.0813008130081301 0.024390243902439 0.0650406504065041 0.032520325203252 0.016260162601626 0 0.00813008130081301 0.024390243902439 0.0487804878048781 0.0569105691056911 0.0413223140495868 0.0252100840336134 0.0341880341880342
N 0.032520325203252 0.032520325203252 0.040650406504065 0.0975609756097561 0.032520325203252 0.0487804878048781 0.024390243902439 0 0.024390243902439 0.0487804878048781 0.0569105691056911 0.0569105691056911 0.0413223140495868 0.00840336134453781 0.0427350427350427
D 0.032520325203252 0.0975609756097561 0.0813008130081301 0.040650406504065 0.0650406504065041 0.195121951219512 0.16260162601626 0 0.0813008130081301 0.0813008130081301 0.130081300813008 0.0894308943089431 0.0495867768595041 0.0588235294117647 0.0598290598290598
C 0.00813008130081301 0 0 0.00813008130081301 0 0 0 0 0.016260162601626 0.016260162601626 0 0.032520325203252 0.00826446280991736 0.00840336134453781 0.0341880341880342
Q 0.0731707317073171 0.0487804878048781 0.00813008130081301 0.024390243902439 0.0569105691056911 0.016260162601626 0.024390243902439 0 0.040650406504065 0.0487804878048781 0.0569105691056911 0.0650406504065041 0.0413223140495868 0.0588235294117647 0.00854700854700855
E 0.0487804878048781 0.0894308943089431 0.0894308943089431 0.105691056910569 0.0813008130081301 0.24390243902439 0.16260162601626 0 0.040650406504065 0.0894308943089431 0.130081300813008 0.0975609756097561 0.0661157024793388 0.109243697478992 0.102564102564103
G 0.0487804878048781 0.016260162601626 0.040650406504065 0.016260162601626 0.0975609756097561 0.032520325203252 0.024390243902439 0 0.0731707317073171 0.00813008130081301 0.0569105691056911 0.0650406504065041 0.0661157024793388 0.0504201680672269 0.0427350427350427
H 0.024390243902439 0.024390243902439 0 0.032520325203252 0.032520325203252 0 0.0569105691056911 0 0.016260162601626 0.024390243902439 0 0.032520325203252 0.0165289256198347 0.00840336134453781 0
I 0.040650406504065 0.024390243902439 0.040650406504065 0.040650406504065 0.040650406504065 0.016260162601626 0.0569105691056911 0 0.040650406504065 0.040650406504065 0.0650406504065041 0.040650406504065 0.0247933884297521 0.0336134453781513 0.0170940170940171
L 0.0894308943089431 0.0894308943089431 0.138211382113821 0.105691056910569 0.170731707317073 0.0731707317073171 0.0487804878048781 0 0.154471544715447 0.105691056910569 0.0731707317073171 0.0569105691056911 0.0578512396694215 0.0840336134453782 0.0854700854700855
K 0.0731707317073171 0.0731707317073171 0.0569105691056911 0.0650406504065041 0.040650406504065 0.016260162601626 0.0731707317073171 0 0.0487804878048781 0.032520325203252 0.0894308943089431 0.040650406504065 0.0495867768595041 0.0756302521008403 0.0598290598290598
M 0.024390243902439 0.00813008130081301 0.016260162601626 0.016260162601626 0.040650406504065 0.016260162601626 0.024390243902439 0 0.016260162601626 0.016260162601626 0.016260162601626 0.00813008130081301 0.00826446280991736 0.0252100840336134 0.0170940170940171
F 0.024390243902439 0.0650406504065041 0.00813008130081301 0.040650406504065 0.016260162601626 0.016260162601626 0.040650406504065 0 0.0894308943089431 0.0569105691056911 0.024390243902439 0.00813008130081301 0.0578512396694215 0.0504201680672269 0.0512820512820513
P 0.0813008130081301 0.032520325203252 0.0813008130081301 0.0569105691056911 0.0650406504065041 0.040650406504065 0.032520325203252 0 0.105691056910569 0.00813008130081301 0.040650406504065 0.040650406504065 0.0991735537190083 0.0252100840336134 0.0683760683760684
S 0.186991869918699 0.16260162601626 0.146341463414634 0.113821138211382 0.0650406504065041 0.0731707317073171 0.146341463414634 0.707317073170732 0.0569105691056911 0.186991869918699 0.0975609756097561 0.105691056910569 0.148760330578512 0.134453781512605 0.213675213675214
T 0.0569105691056911 0.0813008130081301 0.024390243902439 0.0487804878048781 0.0569105691056911 0.0487804878048781 0.032520325203252 0.292682926829268 0.040650406504065 0.016260162601626 0.00813008130081301 0.113821138211382 0.0413223140495868 0.0756302521008403 0.0598290598290598
W 0 0 0.016260162601626 0 0.00813008130081301 0 0.00813008130081301 0 0.024390243902439 0 0.00813008130081301 0.00813008130081301 0.0330578512396694 0.0168067226890756 0
Y 0.016260162601626 0.00813008130081301 0.024390243902439 0.016260162601626 0.00813008130081301 0.040650406504065 0.024390243902439 0 0.024390243902439 0.032520325203252 0.00813008130081301 0.024390243902439 0.00826446280991736 0.00840336134453781 0.0170940170940171
V 0.0487804878048781 0.0569105691056911 0.024390243902439 0.0731707317073171 0.016260162601626 0.024390243902439 0.00813008130081301 0 0.0894308943089431 0.121951219512195 0.032520325203252 0.032520325203252 0.0661157024793388 0.0756302521008403 0.0341880341880342
