# Supplementary material for: Sequence and Structure-Based Analysis of Specificity Determinants in Eukaryotic Protein Kinases
Source: Cell Rep. 2021 Jan 12;34(2):108602. doi: 10.1016/j.celrep.2020.108602 (PMC7809594; doi:10.1016/j.celrep.2020.108602)
Supplement: Data S1. Collection of 179 PWMs Used at the Start of the Analysis, Related to STAR Methods [file mmc5.zip › PLK3_OTHER_human.txt]

 1 2 3 4 5 6 7 8 9 10 11 12 13 14 15
A 0.0384615384615385 0.0769230769230769 0.0769230769230769 0.0769230769230769 0.0769230769230769 0.0769230769230769 0.0769230769230769 0 0.0769230769230769 0 0.0384615384615385 0 0.0384615384615385 0.0384615384615385 0.04
R 0.0384615384615385 0 0 0 0 0 0.0384615384615385 0 0.0384615384615385 0 0.0384615384615385 0 0.0769230769230769 0 0
N 0.0384615384615385 0.0384615384615385 0 0.0384615384615385 0 0 0 0 0 0.0384615384615385 0.0384615384615385 0.0384615384615385 0.0384615384615385 0.0384615384615385 0.04
D 0.115384615384615 0.192307692307692 0.0769230769230769 0.115384615384615 0.0769230769230769 0.153846153846154 0.0384615384615385 0 0.192307692307692 0.269230769230769 0.115384615384615 0.153846153846154 0.115384615384615 0.115384615384615 0.04
C 0 0 0 0 0 0 0 0 0 0.0384615384615385 0 0 0.0384615384615385 0 0
Q 0 0 0.0384615384615385 0.0769230769230769 0.0384615384615385 0.0384615384615385 0.0769230769230769 0 0 0 0.0769230769230769 0.0384615384615385 0.0769230769230769 0.0769230769230769 0.04
E 0.115384615384615 0.0769230769230769 0.115384615384615 0.0384615384615385 0.384615384615385 0.269230769230769 0.115384615384615 0 0.0384615384615385 0.230769230769231 0.230769230769231 0.115384615384615 0.0769230769230769 0.115384615384615 0.2
G 0.0384615384615385 0.0769230769230769 0.115384615384615 0.0384615384615385 0 0.0384615384615385 0 0 0.0384615384615385 0 0.0769230769230769 0.0769230769230769 0.0384615384615385 0.0384615384615385 0
H 0 0 0.0384615384615385 0 0 0 0 0 0 0 0 0.0384615384615385 0.0384615384615385 0.0384615384615385 0
I 0.0384615384615385 0 0.115384615384615 0 0 0 0.0384615384615385 0 0.0384615384615385 0.0384615384615385 0 0.0769230769230769 0 0 0.04
L 0.115384615384615 0.0384615384615385 0.0384615384615385 0.0769230769230769 0.0769230769230769 0.230769230769231 0.0384615384615385 0 0.115384615384615 0.0384615384615385 0.115384615384615 0.0769230769230769 0.115384615384615 0.153846153846154 0.12
K 0.115384615384615 0.0384615384615385 0 0.0769230769230769 0.0769230769230769 0 0.0769230769230769 0 0.0384615384615385 0.0384615384615385 0 0.0384615384615385 0 0.0384615384615385 0.12
M 0 0.0769230769230769 0.0384615384615385 0.0384615384615385 0.0769230769230769 0.0384615384615385 0 0 0.0384615384615385 0.0384615384615385 0 0.0384615384615385 0 0 0
F 0.0384615384615385 0 0 0.0769230769230769 0 0 0.115384615384615 0 0.115384615384615 0.0384615384615385 0 0.0384615384615385 0.0384615384615385 0.0769230769230769 0
P 0.0384615384615385 0.0384615384615385 0 0.0769230769230769 0.0384615384615385 0 0.0769230769230769 0 0.192307692307692 0.0384615384615385 0.0384615384615385 0.115384615384615 0.0769230769230769 0.153846153846154 0.12
S 0.153846153846154 0.230769230769231 0.192307692307692 0.115384615384615 0.0384615384615385 0.0384615384615385 0.115384615384615 0.653846153846154 0 0.0769230769230769 0 0.0384615384615385 0.115384615384615 0 0.16
T 0.0384615384615385 0.0384615384615385 0.115384615384615 0.0384615384615385 0.0769230769230769 0.115384615384615 0.0769230769230769 0.346153846153846 0 0.0384615384615385 0.0384615384615385 0.0384615384615385 0.0769230769230769 0.0384615384615385 0
W 0 0 0 0 0 0 0 0 0 0 0.0769230769230769 0 0 0 0
Y 0 0 0 0.0384615384615385 0 0 0.0384615384615385 0 0.0384615384615385 0.0384615384615385 0.0384615384615385 0.0384615384615385 0 0.0384615384615385 0.08
V 0.0769230769230769 0.0769230769230769 0.0384615384615385 0.0769230769230769 0.0384615384615385 0 0.0769230769230769 0 0.0384615384615385 0.0384615384615385 0.0769230769230769 0.0384615384615385 0.0384615384615385 0.0384615384615385 0
