# Supplementary material for: Sequence and Structure-Based Analysis of Specificity Determinants in Eukaryotic Protein Kinases
Source: Cell Rep. 2021 Jan 12;34(2):108602. doi: 10.1016/j.celrep.2020.108602 (PMC7809594; doi:10.1016/j.celrep.2020.108602)
Supplement: Data S1. Collection of 179 PWMs Used at the Start of the Analysis, Related to STAR Methods [file mmc5.zip › PRK1_PRK1_yeast.txt]

 1 2 3 4 5 6 7 8 9 10 11 12 13 14 15
A 0.0344827586206897 0.103448275862069 0.0344827586206897 0 0.137931034482759 0.0344827586206897 0.103448275862069 0 0.0344827586206897 0.0344827586206897 0.137931034482759 0.0344827586206897 0.137931034482759 0.0689655172413793 0.103448275862069
R 0.0344827586206897 0 0 0 0.0344827586206897 0 0.0344827586206897 0 0 0 0.0689655172413793 0 0 0 0
N 0.137931034482759 0.0689655172413793 0 0.137931034482759 0 0.0344827586206897 0 0 0 0.0689655172413793 0.0344827586206897 0.172413793103448 0.0344827586206897 0.0689655172413793 0.137931034482759
D 0.0344827586206897 0 0 0 0 0 0 0 0 0.0344827586206897 0.0344827586206897 0 0 0 0.0689655172413793
C 0 0 0 0 0 0 0 0 0 0 0 0 0 0 0
Q 0.275862068965517 0.0344827586206897 0 0.310344827586207 0.0689655172413793 0.620689655172414 0.137931034482759 0 0 0.0689655172413793 0.0689655172413793 0.103448275862069 0.172413793103448 0.0344827586206897 0.103448275862069
E 0.103448275862069 0.0344827586206897 0 0 0.0344827586206897 0.0344827586206897 0 0 0 0 0 0 0 0.0344827586206897 0
G 0.0344827586206897 0.137931034482759 0 0.0689655172413793 0 0 0.172413793103448 0 0.96551724137931 0.137931034482759 0.137931034482759 0.0344827586206897 0.103448275862069 0.0689655172413793 0.0344827586206897
H 0 0.0344827586206897 0 0 0.0344827586206897 0 0.0344827586206897 0 0 0 0 0.0344827586206897 0.0344827586206897 0 0
I 0.0344827586206897 0 0.103448275862069 0.0344827586206897 0 0 0.0689655172413793 0 0 0.0344827586206897 0 0 0.0344827586206897 0 0.0344827586206897
L 0 0 0.724137931034483 0.0344827586206897 0 0 0.103448275862069 0 0 0.0689655172413793 0.0344827586206897 0.103448275862069 0 0.0689655172413793 0
K 0 0.0344827586206897 0 0.172413793103448 0 0 0.0344827586206897 0 0 0 0.0344827586206897 0 0 0 0.0344827586206897
M 0.0344827586206897 0 0 0 0.0344827586206897 0 0 0 0 0.0344827586206897 0.103448275862069 0 0.0344827586206897 0 0.103448275862069
F 0.0344827586206897 0.0689655172413793 0 0 0 0 0.0344827586206897 0 0 0.172413793103448 0 0.0689655172413793 0.0344827586206897 0.137931034482759 0
P 0.0689655172413793 0.310344827586207 0 0 0.448275862068966 0.0344827586206897 0.0689655172413793 0 0 0 0.0344827586206897 0.206896551724138 0.103448275862069 0.103448275862069 0.103448275862069
S 0.0344827586206897 0.137931034482759 0 0.0689655172413793 0.206896551724138 0.0344827586206897 0.0689655172413793 0 0 0.103448275862069 0.0689655172413793 0.103448275862069 0.206896551724138 0.206896551724138 0.0689655172413793
T 0.103448275862069 0.0344827586206897 0 0.137931034482759 0 0.206896551724138 0.0689655172413793 1 0 0 0 0.0689655172413793 0.0344827586206897 0.172413793103448 0.103448275862069
W 0 0 0 0 0 0 0 0 0 0 0 0 0 0 0
Y 0 0 0 0 0 0 0.0689655172413793 0 0 0.241379310344828 0.206896551724138 0 0.0344827586206897 0 0.0344827586206897
V 0.0344827586206897 0 0.137931034482759 0.0344827586206897 0 0 0 0 0 0 0.0344827586206897 0.0689655172413793 0.0344827586206897 0.0344827586206897 0.0689655172413793
