# Supplementary material for: Sequence and Structure-Based Analysis of Specificity Determinants in Eukaryotic Protein Kinases
Source: Cell Rep. 2021 Jan 12;34(2):108602. doi: 10.1016/j.celrep.2020.108602 (PMC7809594; doi:10.1016/j.celrep.2020.108602)
Supplement: Data S1. Collection of 179 PWMs Used at the Start of the Analysis, Related to STAR Methods [file mmc5.zip › PRKAA1_CAMK_human.txt]

 1 2 3 4 5 6 7 8 9 10 11 12 13 14 15
A 0.037037037037037 0.0925925925925926 0.111111111111111 0.037037037037037 0.0555555555555556 0.0925925925925926 0.0555555555555556 0 0.0188679245283019 0.0566037735849057 0.0754716981132075 0.0377358490566038 0.0377358490566038 0.0566037735849057 0.113207547169811
R 0.111111111111111 0.0555555555555556 0.12962962962963 0.259259259259259 0.425925925925926 0.240740740740741 0.0925925925925926 0 0.0377358490566038 0.0188679245283019 0.0188679245283019 0 0.0566037735849057 0.0188679245283019 0.113207547169811
N 0.0555555555555556 0.037037037037037 0 0 0.037037037037037 0.0185185185185185 0.0555555555555556 0 0 0.0566037735849057 0.132075471698113 0.0188679245283019 0.113207547169811 0.0566037735849057 0
D 0.0555555555555556 0.0185185185185185 0.0185185185185185 0.0185185185185185 0 0.0185185185185185 0.0740740740740741 0 0.0566037735849057 0.0566037735849057 0.0754716981132075 0.0566037735849057 0 0.0754716981132075 0.0188679245283019
C 0.0185185185185185 0 0 0.037037037037037 0 0.0185185185185185 0.0185185185185185 0 0 0 0.0188679245283019 0 0 0 0
Q 0.0185185185185185 0.0555555555555556 0.0185185185185185 0.037037037037037 0.0185185185185185 0.037037037037037 0.111111111111111 0 0.0566037735849057 0.0377358490566038 0.0377358490566038 0.0377358490566038 0.0377358490566038 0.0566037735849057 0.132075471698113
E 0.0925925925925926 0.0740740740740741 0.0185185185185185 0.037037037037037 0.0185185185185185 0 0.037037037037037 0 0.0566037735849057 0.0754716981132075 0.0754716981132075 0.0377358490566038 0.0188679245283019 0.0566037735849057 0.0566037735849057
G 0.148148148148148 0.037037037037037 0.0185185185185185 0 0 0 0.0925925925925926 0 0.0754716981132075 0.0377358490566038 0.0566037735849057 0 0.0188679245283019 0.0566037735849057 0.0754716981132075
H 0.0185185185185185 0.0185185185185185 0 0.037037037037037 0 0 0.0555555555555556 0 0.0377358490566038 0 0.0754716981132075 0 0.0566037735849057 0.0566037735849057 0.0377358490566038
I 0.0185185185185185 0.0185185185185185 0.111111111111111 0.037037037037037 0.0185185185185185 0.037037037037037 0.0185185185185185 0 0 0 0 0.0566037735849057 0 0.0188679245283019 0.0377358490566038
L 0.0925925925925926 0.0185185185185185 0.222222222222222 0.0555555555555556 0.037037037037037 0.037037037037037 0.037037037037037 0 0.132075471698113 0.132075471698113 0.0754716981132075 0.377358490566038 0.0754716981132075 0.0566037735849057 0.150943396226415
K 0.037037037037037 0.111111111111111 0.0555555555555556 0.0555555555555556 0.166666666666667 0.0740740740740741 0.0740740740740741 0 0 0.0188679245283019 0.0566037735849057 0.0377358490566038 0.0754716981132075 0.0754716981132075 0
M 0.037037037037037 0.0185185185185185 0.111111111111111 0.037037037037037 0.0185185185185185 0 0.0555555555555556 0 0 0 0 0.0188679245283019 0.0566037735849057 0.0188679245283019 0
F 0.0555555555555556 0.0185185185185185 0.0185185185185185 0 0 0.0185185185185185 0.0185185185185185 0 0.113207547169811 0.0377358490566038 0.0188679245283019 0.0566037735849057 0.0377358490566038 0.0377358490566038 0
P 0.0740740740740741 0.185185185185185 0.037037037037037 0.111111111111111 0.0555555555555556 0.0185185185185185 0.0925925925925926 0 0.113207547169811 0.169811320754717 0.0566037735849057 0.0566037735849057 0.0943396226415094 0.0754716981132075 0.0943396226415094
S 0.0555555555555556 0.0925925925925926 0.037037037037037 0.148148148148148 0.0740740740740741 0.166666666666667 0.037037037037037 0.833333333333333 0.150943396226415 0.132075471698113 0.0943396226415094 0.0754716981132075 0.150943396226415 0.150943396226415 0.0943396226415094
T 0.037037037037037 0.0555555555555556 0.0555555555555556 0.0740740740740741 0 0.12962962962963 0 0.166666666666667 0.0377358490566038 0.0754716981132075 0.0566037735849057 0.0377358490566038 0.0754716981132075 0.0566037735849057 0.0188679245283019
W 0.0185185185185185 0 0.0185185185185185 0 0 0 0 0 0 0 0 0.0188679245283019 0.0188679245283019 0 0
Y 0 0.0185185185185185 0 0 0 0.0185185185185185 0 0 0.0188679245283019 0 0 0 0 0.0188679245283019 0
V 0.0185185185185185 0.0740740740740741 0.0185185185185185 0.0185185185185185 0.0740740740740741 0.0740740740740741 0.0740740740740741 0 0.0943396226415094 0.0943396226415094 0.0754716981132075 0.0754716981132075 0.0754716981132075 0.0566037735849057 0.0566037735849057
