# Supplementary material for: Sequence and Structure-Based Analysis of Specificity Determinants in Eukaryotic Protein Kinases
Source: Cell Rep. 2021 Jan 12;34(2):108602. doi: 10.1016/j.celrep.2020.108602 (PMC7809594; doi:10.1016/j.celrep.2020.108602)
Supplement: Data S1. Collection of 179 PWMs Used at the Start of the Analysis, Related to STAR Methods [file mmc5.zip › PRKAA1_CAMK_mouse.txt]

 1 2 3 4 5 6 7 8 9 10 11 12 13 14 15
A 0 0.0769230769230769 0.0769230769230769 0.0769230769230769 0.153846153846154 0 0.307692307692308 0 0 0 0.0769230769230769 0 0.153846153846154 0.0833333333333333 0.0833333333333333
R 0.153846153846154 0.0769230769230769 0.230769230769231 0.0769230769230769 0.615384615384615 0.0769230769230769 0.0769230769230769 0 0 0 0 0 0 0.166666666666667 0.166666666666667
N 0 0 0 0.153846153846154 0.0769230769230769 0.153846153846154 0 0 0 0 0.230769230769231 0.0769230769230769 0 0.0833333333333333 0.0833333333333333
D 0 0.0769230769230769 0 0 0 0 0.0769230769230769 0 0 0 0.0769230769230769 0 0 0 0.0833333333333333
C 0 0 0 0 0 0 0.0769230769230769 0 0 0 0 0 0 0 0
Q 0 0.153846153846154 0 0.0769230769230769 0 0 0 0 0 0 0 0 0 0 0.0833333333333333
E 0 0 0 0 0 0.153846153846154 0.0769230769230769 0 0.0769230769230769 0.0769230769230769 0.153846153846154 0 0 0.166666666666667 0
G 0.307692307692308 0.0769230769230769 0 0 0 0 0 0 0.0769230769230769 0 0.0769230769230769 0.0769230769230769 0 0.166666666666667 0.0833333333333333
H 0 0.0769230769230769 0 0.0769230769230769 0 0 0 0 0 0 0.0769230769230769 0 0.230769230769231 0 0
I 0.0769230769230769 0 0.153846153846154 0 0 0 0 0 0.153846153846154 0 0 0.230769230769231 0 0 0
L 0 0 0.384615384615385 0 0.0769230769230769 0.0769230769230769 0 0 0.0769230769230769 0.153846153846154 0 0.307692307692308 0 0.0833333333333333 0.166666666666667
K 0 0.153846153846154 0.153846153846154 0.0769230769230769 0 0.0769230769230769 0.0769230769230769 0 0 0 0.0769230769230769 0 0 0 0.0833333333333333
M 0 0 0 0 0 0 0 0 0.153846153846154 0.0769230769230769 0 0 0 0.0833333333333333 0
F 0 0.0769230769230769 0 0 0 0 0 0 0.0769230769230769 0 0 0 0.0769230769230769 0 0.0833333333333333
P 0.230769230769231 0.153846153846154 0 0.0769230769230769 0.0769230769230769 0 0.0769230769230769 0 0.0769230769230769 0.153846153846154 0 0 0 0 0
S 0.0769230769230769 0 0 0.230769230769231 0 0.307692307692308 0.0769230769230769 0.846153846153846 0.0769230769230769 0.230769230769231 0.153846153846154 0 0.307692307692308 0 0
T 0.153846153846154 0 0 0 0 0 0.0769230769230769 0.153846153846154 0.0769230769230769 0.0769230769230769 0 0.0769230769230769 0.0769230769230769 0 0
W 0 0 0 0 0 0 0 0 0 0 0 0 0 0 0
Y 0 0.0769230769230769 0 0 0 0.0769230769230769 0 0 0.153846153846154 0.153846153846154 0 0.0769230769230769 0 0.0833333333333333 0
V 0 0 0 0.153846153846154 0 0.0769230769230769 0.0769230769230769 0 0 0.0769230769230769 0.0769230769230769 0.153846153846154 0.153846153846154 0.0833333333333333 0.0833333333333333
