# Supplementary material for: Sequence and Structure-Based Analysis of Specificity Determinants in Eukaryotic Protein Kinases
Source: Cell Rep. 2021 Jan 12;34(2):108602. doi: 10.1016/j.celrep.2020.108602 (PMC7809594; doi:10.1016/j.celrep.2020.108602)
Supplement: Data S1. Collection of 179 PWMs Used at the Start of the Analysis, Related to STAR Methods [file mmc5.zip › PRKAA2_CAMK_human.txt]

 1 2 3 4 5 6 7 8 9 10 11 12 13 14 15
A 0.130434782608696 0.0869565217391304 0 0 0 0.0434782608695652 0.0869565217391304 0 0 0.0869565217391304 0.0434782608695652 0 0 0.0434782608695652 0
R 0.0869565217391304 0 0.0434782608695652 0.173913043478261 0.391304347826087 0.173913043478261 0.0434782608695652 0 0.0434782608695652 0 0.0434782608695652 0 0 0 0.130434782608696
N 0.0434782608695652 0.0434782608695652 0 0 0.0434782608695652 0 0.0869565217391304 0 0.0434782608695652 0 0.0434782608695652 0 0 0 0
D 0.130434782608696 0 0 0.0434782608695652 0.130434782608696 0 0 0 0 0 0 0 0 0.0434782608695652 0
C 0 0 0 0.0434782608695652 0 0.0434782608695652 0 0 0 0.0434782608695652 0 0 0 0 0
Q 0.0434782608695652 0.0869565217391304 0.0434782608695652 0.0869565217391304 0 0.0434782608695652 0.0434782608695652 0 0.0869565217391304 0 0.0869565217391304 0 0.0434782608695652 0.0434782608695652 0.130434782608696
E 0 0 0.0869565217391304 0 0 0 0.0434782608695652 0 0.0434782608695652 0 0 0 0.130434782608696 0.130434782608696 0.0434782608695652
G 0.130434782608696 0.0434782608695652 0.0869565217391304 0 0 0 0.0434782608695652 0 0.217391304347826 0 0.130434782608696 0.0434782608695652 0.0434782608695652 0.130434782608696 0.173913043478261
H 0 0.0434782608695652 0 0 0 0 0 0 0 0.0434782608695652 0.130434782608696 0 0.0434782608695652 0 0
I 0 0 0.130434782608696 0 0 0 0 0 0.0434782608695652 0.0869565217391304 0 0.0869565217391304 0 0 0
L 0.0869565217391304 0.130434782608696 0.347826086956522 0.0434782608695652 0.0869565217391304 0.0434782608695652 0.130434782608696 0 0.0869565217391304 0.173913043478261 0.0434782608695652 0.391304347826087 0.0869565217391304 0.0869565217391304 0.0434782608695652
K 0.0434782608695652 0.0869565217391304 0 0.0869565217391304 0.130434782608696 0 0 0 0 0 0 0.0434782608695652 0.0869565217391304 0.173913043478261 0
M 0.0434782608695652 0 0.0869565217391304 0.0434782608695652 0 0.0869565217391304 0.130434782608696 0 0.0434782608695652 0.0434782608695652 0 0 0 0 0.0434782608695652
F 0.0434782608695652 0 0 0 0 0 0 0 0.173913043478261 0 0.130434782608696 0 0.0434782608695652 0 0
P 0.0869565217391304 0.130434782608696 0.0869565217391304 0.130434782608696 0.0869565217391304 0.0434782608695652 0.0869565217391304 0 0 0.260869565217391 0.0434782608695652 0.130434782608696 0 0 0.0434782608695652
S 0.130434782608696 0.173913043478261 0.0434782608695652 0.217391304347826 0.130434782608696 0.391304347826087 0.173913043478261 0.91304347826087 0.130434782608696 0.130434782608696 0.130434782608696 0.130434782608696 0.173913043478261 0.217391304347826 0.130434782608696
T 0 0.130434782608696 0 0.0434782608695652 0 0.0869565217391304 0.0869565217391304 0.0869565217391304 0.0434782608695652 0.0434782608695652 0.0869565217391304 0.130434782608696 0.130434782608696 0 0.0869565217391304
W 0 0 0 0 0 0 0 0 0 0 0.0434782608695652 0 0 0 0.0869565217391304
Y 0 0 0 0 0 0 0 0 0.0434782608695652 0 0.0434782608695652 0 0.0869565217391304 0 0.0434782608695652
V 0 0.0434782608695652 0.0434782608695652 0.0869565217391304 0 0.0434782608695652 0.0434782608695652 0 0 0.0869565217391304 0 0.0434782608695652 0.130434782608696 0.130434782608696 0.0434782608695652
