# Supplementary material for: Sequence and Structure-Based Analysis of Specificity Determinants in Eukaryotic Protein Kinases
Source: Cell Rep. 2021 Jan 12;34(2):108602. doi: 10.1016/j.celrep.2020.108602 (PMC7809594; doi:10.1016/j.celrep.2020.108602)
Supplement: Data S1. Collection of 179 PWMs Used at the Start of the Analysis, Related to STAR Methods [file mmc5.zip › PRKACA_AGC_human.txt]

 1 2 3 4 5 6 7 8 9 10 11 12 13 14 15
A 0.0746987951807229 0.091566265060241 0.0698795180722892 0.0771084337349398 0.0289156626506024 0.0337349397590361 0.0843373493975904 0 0.0554216867469879 0.106537530266344 0.0689655172413793 0.0765432098765432 0.0721393034825871 0.0526315789473684 0.0601503759398496
R 0.101204819277108 0.0795180722891566 0.134939759036145 0.101204819277108 0.597590361445783 0.527710843373494 0.0843373493975904 0 0.0481927710843374 0.0460048426150121 0.0492610837438424 0.0740740740740741 0.0721393034825871 0.0701754385964912 0.0776942355889724
N 0.0506024096385542 0.0265060240963855 0.0192771084337349 0.0385542168674699 0.0072289156626506 0.0192771084337349 0.0433734939759036 0 0.0240963855421687 0.0290556900726392 0.0591133004926108 0.0222222222222222 0.027363184079602 0.0651629072681704 0.0225563909774436
D 0.0337349397590361 0.036144578313253 0.0265060240963855 0.0240963855421687 0.00481927710843374 0.0072289156626506 0.0337349397590361 0 0.0506024096385542 0.0605326876513317 0.0566502463054187 0.0518518518518519 0.0422885572139304 0.050125313283208 0.0676691729323308
C 0.00963855421686747 0.0120481927710843 0.0168674698795181 0.00963855421686747 0 0.0072289156626506 0.0072289156626506 0 0.0144578313253012 0.0145278450363196 0.0221674876847291 0.0172839506172839 0.0174129353233831 0.0050125313283208 0.0200501253132832
Q 0.0530120481927711 0.0385542168674699 0.0650602409638554 0.0578313253012048 0.0265060240963855 0.0240963855421687 0.0216867469879518 0 0.0385542168674699 0.0484261501210654 0.0320197044334975 0.0592592592592593 0.0323383084577114 0.0451127819548872 0.0476190476190476
E 0.0530120481927711 0.0554216867469879 0.0457831325301205 0.0674698795180723 0.00481927710843374 0.00481927710843374 0.0409638554216867 0 0.0385542168674699 0.0653753026634383 0.108374384236453 0.0691358024691358 0.0696517412935323 0.0676691729323308 0.0651629072681704
G 0.0698795180722892 0.0819277108433735 0.0578313253012048 0.0650602409638554 0.0168674698795181 0.0240963855421687 0.106024096385542 0 0.0530120481927711 0.0508474576271186 0.0862068965517241 0.054320987654321 0.0721393034825871 0.075187969924812 0.0726817042606516
H 0.0144578313253012 0.0289156626506024 0.0168674698795181 0.0168674698795181 0.0168674698795181 0.0144578313253012 0.0216867469879518 0 0.0072289156626506 0.00726392251815981 0.0172413793103448 0.0320987654320988 0.0223880597014925 0.0200501253132832 0.0225563909774436
I 0.036144578313253 0.0289156626506024 0.0554216867469879 0.0337349397590361 0.00963855421686747 0.0144578313253012 0.0409638554216867 0 0.0457831325301205 0.0460048426150121 0.0221674876847291 0.0567901234567901 0.0348258706467662 0.0426065162907268 0.0225563909774436
L 0.0674698795180723 0.0674698795180723 0.0987951807228916 0.0650602409638554 0.0313253012048193 0.0192771084337349 0.146987951807229 0 0.159036144578313 0.0677966101694915 0.083743842364532 0.106172839506173 0.0895522388059701 0.0852130325814536 0.107769423558897
K 0.072289156626506 0.0867469879518072 0.0891566265060241 0.0987951807228916 0.151807228915663 0.180722891566265 0.0578313253012048 0 0.0409638554216867 0.0460048426150121 0.0320197044334975 0.0444444444444444 0.0572139303482587 0.0601503759398496 0.0776942355889724
M 0.0216867469879518 0.0216867469879518 0.0216867469879518 0.0144578313253012 0.00481927710843374 0.00240963855421687 0.0337349397590361 0 0.0337349397590361 0.00484261501210654 0.00985221674876847 0.0148148148148148 0.0223880597014925 0.025062656641604 0.0100250626566416
F 0.0216867469879518 0.0409638554216867 0.0168674698795181 0.036144578313253 0.0072289156626506 0.0144578313253012 0.0192771084337349 0 0.0602409638554217 0.026634382566586 0.0246305418719212 0.0419753086419753 0.0373134328358209 0.0275689223057644 0.025062656641604
P 0.0843373493975904 0.0771084337349398 0.0650602409638554 0.0554216867469879 0.0313253012048193 0.0144578313253012 0.0674698795180723 0 0.0602409638554217 0.12590799031477 0.0763546798029557 0.0518518518518519 0.0597014925373134 0.0601503759398496 0.0827067669172932
S 0.0963855421686747 0.106024096385542 0.0891566265060241 0.118072289156627 0.0240963855421687 0.0433734939759036 0.0771084337349398 0.865060240963855 0.0819277108433735 0.11138014527845 0.137931034482759 0.0888888888888889 0.124378109452736 0.087719298245614 0.0902255639097744
T 0.0506024096385542 0.0433734939759036 0.0337349397590361 0.0843373493975904 0.0144578313253012 0.036144578313253 0.0409638554216867 0.132530120481928 0.0698795180722892 0.0508474576271186 0.0566502463054187 0.0592592592592593 0.0522388059701493 0.0476190476190476 0.0401002506265664
W 0.0120481927710843 0.0072289156626506 0.0072289156626506 0.0072289156626506 0 0.00240963855421687 0.00240963855421687 0 0.0120481927710843 0.00726392251815981 0.00492610837438424 0.00987654320987654 0.00746268656716418 0.0150375939849624 0.0050125313283208
Y 0.0337349397590361 0.0120481927710843 0.0265060240963855 0.0120481927710843 0.00481927710843374 0.0072289156626506 0.0265060240963855 0.00240963855421687 0.0265060240963855 0.0242130750605327 0.0221674876847291 0.0123456790123457 0.0223880597014925 0.0300751879699248 0.025062656641604
V 0.0433734939759036 0.0578313253012048 0.0433734939759036 0.0168674698795181 0.0168674698795181 0.00240963855421687 0.0433734939759036 0 0.0795180722891566 0.0605326876513317 0.0295566502463054 0.0567901234567901 0.0646766169154229 0.0676691729323308 0.0576441102756892
