# Supplementary material for: Sequence and Structure-Based Analysis of Specificity Determinants in Eukaryotic Protein Kinases
Source: Cell Rep. 2021 Jan 12;34(2):108602. doi: 10.1016/j.celrep.2020.108602 (PMC7809594; doi:10.1016/j.celrep.2020.108602)
Supplement: Data S1. Collection of 179 PWMs Used at the Start of the Analysis, Related to STAR Methods [file mmc5.zip › PRKACA_AGC_mouse.txt]

 1 2 3 4 5 6 7 8 9 10 11 12 13 14 15
A 0.0789473684210526 0.104347826086957 0.0782608695652174 0.0434782608695652 0.0173913043478261 0.0521739130434783 0.0695652173913043 0 0.0526315789473684 0.0701754385964912 0.079646017699115 0.106194690265487 0.115044247787611 0.0630630630630631 0.0545454545454545
R 0.0614035087719298 0.0956521739130435 0.147826086956522 0.0695652173913043 0.617391304347826 0.530434782608696 0.0956521739130435 0 0.0350877192982456 0.0526315789473684 0.079646017699115 0.0530973451327434 0.0619469026548673 0.0720720720720721 0.0545454545454545
N 0.0175438596491228 0.0347826086956522 0.00869565217391304 0.0521739130434783 0 0 0.0347826086956522 0 0.0350877192982456 0.043859649122807 0.0442477876106195 0.0176991150442478 0.00884955752212389 0.036036036036036 0.0181818181818182
D 0.0350877192982456 0.0173913043478261 0.0173913043478261 0 0.00869565217391304 0.00869565217391304 0.00869565217391304 0 0.0789473684210526 0.087719298245614 0.0176991150442478 0.0265486725663717 0.0353982300884956 0.027027027027027 0.0545454545454545
C 0.0087719298245614 0.0260869565217391 0 0.0173913043478261 0 0 0.00869565217391304 0 0.0175438596491228 0.0175438596491228 0.0176991150442478 0.00884955752212389 0.0176991150442478 0 0
Q 0.0789473684210526 0.0608695652173913 0.0434782608695652 0.0695652173913043 0.0173913043478261 0.0260869565217391 0.0347826086956522 0 0.0526315789473684 0.0263157894736842 0.00884955752212389 0.0442477876106195 0.0442477876106195 0.027027027027027 0.0181818181818182
E 0.0526315789473684 0.0347826086956522 0.0695652173913043 0.0869565217391304 0.00869565217391304 0 0.0260869565217391 0 0.0789473684210526 0.0526315789473684 0.132743362831858 0.0707964601769911 0.0973451327433628 0.0630630630630631 0.0909090909090909
G 0.087719298245614 0.0695652173913043 0.0260869565217391 0.104347826086957 0.0173913043478261 0.0173913043478261 0.0782608695652174 0 0.0789473684210526 0.0614035087719298 0.0530973451327434 0.0353982300884956 0.0707964601769911 0.0630630630630631 0.0454545454545455
H 0.0087719298245614 0 0.0434782608695652 0.0173913043478261 0.0347826086956522 0.0173913043478261 0.0173913043478261 0 0.0087719298245614 0.0175438596491228 0.0442477876106195 0.0265486725663717 0.0265486725663717 0.00900900900900901 0.00909090909090909
I 0.0175438596491228 0.0260869565217391 0.0434782608695652 0.0347826086956522 0.0173913043478261 0 0.0173913043478261 0 0.0526315789473684 0.0175438596491228 0.0176991150442478 0.0442477876106195 0.0442477876106195 0.027027027027027 0.0272727272727273
L 0.0526315789473684 0.0347826086956522 0.130434782608696 0.104347826086957 0.0173913043478261 0.0347826086956522 0.0956521739130435 0 0.0701754385964912 0.0526315789473684 0.0530973451327434 0.141592920353982 0.079646017699115 0.126126126126126 0.109090909090909
K 0.0701754385964912 0.0782608695652174 0.0434782608695652 0.0956521739130435 0.0956521739130435 0.147826086956522 0.0869565217391304 0 0.0350877192982456 0.043859649122807 0.0707964601769911 0.0530973451327434 0.0265486725663717 0.0900900900900901 0.0818181818181818
M 0.0350877192982456 0.0260869565217391 0.00869565217391304 0.00869565217391304 0.0173913043478261 0 0.00869565217391304 0 0.0087719298245614 0 0.0176991150442478 0.0176991150442478 0.00884955752212389 0.036036036036036 0.0181818181818182
F 0.0526315789473684 0.0347826086956522 0.0347826086956522 0.0260869565217391 0.0173913043478261 0.0173913043478261 0.0260869565217391 0 0.0701754385964912 0.0350877192982456 0.079646017699115 0.0353982300884956 0.0442477876106195 0.00900900900900901 0.0181818181818182
P 0.140350877192982 0.0434782608695652 0.0695652173913043 0.0434782608695652 0.0347826086956522 0 0.121739130434783 0 0.0614035087719298 0.131578947368421 0.0707964601769911 0.0530973451327434 0.0530973451327434 0.0900900900900901 0.127272727272727
S 0.087719298245614 0.165217391304348 0.0869565217391304 0.139130434782609 0.0347826086956522 0.121739130434783 0.0869565217391304 0.843478260869565 0.0789473684210526 0.149122807017544 0.106194690265487 0.0973451327433628 0.132743362831858 0.0630630630630631 0.0909090909090909
T 0.0526315789473684 0.0695652173913043 0.0521739130434783 0.0347826086956522 0.0260869565217391 0.0173913043478261 0.0608695652173913 0.156521739130435 0.0526315789473684 0.0350877192982456 0.0353982300884956 0.0442477876106195 0.0442477876106195 0.027027027027027 0.0727272727272727
W 0.0087719298245614 0 0.0173913043478261 0 0.00869565217391304 0 0 0 0.0087719298245614 0.0175438596491228 0 0 0 0.027027027027027 0.00909090909090909
Y 0.0350877192982456 0.00869565217391304 0.0260869565217391 0.00869565217391304 0 0 0.0434782608695652 0 0.0350877192982456 0.0263157894736842 0 0.0265486725663717 0.0176991150442478 0.027027027027027 0.0363636363636364
V 0.0175438596491228 0.0695652173913043 0.0521739130434783 0.0434782608695652 0.00869565217391304 0.00869565217391304 0.0782608695652174 0 0.087719298245614 0.0614035087719298 0.0707964601769911 0.0973451327433628 0.0707964601769911 0.117117117117117 0.0636363636363636
