# Supplementary material for: Sequence and Structure-Based Analysis of Specificity Determinants in Eukaryotic Protein Kinases
Source: Cell Rep. 2021 Jan 12;34(2):108602. doi: 10.1016/j.celrep.2020.108602 (PMC7809594; doi:10.1016/j.celrep.2020.108602)
Supplement: Data S1. Collection of 179 PWMs Used at the Start of the Analysis, Related to STAR Methods [file mmc5.zip › PRKCA_AGC_human.txt]

 1 2 3 4 5 6 7 8 9 10 11 12 13 14 15
A 0.0745920745920746 0.0559440559440559 0.0699300699300699 0.0652680652680653 0.048951048951049 0.0512820512820513 0.0862470862470862 0 0.0467289719626168 0.0421545667447307 0.0541176470588235 0.0495283018867925 0.0714285714285714 0.0478468899521531 0.0649038461538462
R 0.10955710955711 0.135198135198135 0.121212121212121 0.104895104895105 0.228438228438228 0.258741258741259 0.104895104895105 0 0.0794392523364486 0.24824355971897 0.164705882352941 0.101415094339623 0.0857142857142857 0.100478468899522 0.0600961538461538
N 0.0326340326340326 0.020979020979021 0.0372960372960373 0.0303030303030303 0.0256410256410256 0.020979020979021 0.0466200466200466 0 0.0257009345794393 0.0140515222482436 0.0305882352941176 0.0495283018867925 0.0333333333333333 0.0430622009569378 0.0456730769230769
D 0.0512820512820513 0.0372960372960373 0.0326340326340326 0.0326340326340326 0.020979020979021 0.0256410256410256 0.0512820512820513 0 0.0186915887850467 0.0398126463700234 0.04 0.0636792452830189 0.0523809523809524 0.0430622009569378 0.0336538461538462
C 0.0256410256410256 0.00699300699300699 0.0116550116550117 0.00466200466200466 0.013986013986014 0.020979020979021 0.00699300699300699 0 0.00467289719626168 0.00234192037470726 0.0117647058823529 0.0117924528301887 0.00952380952380952 0.0119617224880383 0.0168269230769231
Q 0.0559440559440559 0.041958041958042 0.0466200466200466 0.0559440559440559 0.048951048951049 0.0536130536130536 0.0303030303030303 0 0.0654205607476635 0.0234192037470726 0.0352941176470588 0.0471698113207547 0.0619047619047619 0.0669856459330144 0.0408653846153846
E 0.0629370629370629 0.0559440559440559 0.0442890442890443 0.041958041958042 0.034965034965035 0.0326340326340326 0.0466200466200466 0 0.0350467289719626 0.0257611241217799 0.0823529411764706 0.044811320754717 0.0523809523809524 0.0789473684210526 0.0721153846153846
G 0.0675990675990676 0.0769230769230769 0.0559440559440559 0.0722610722610723 0.048951048951049 0.041958041958042 0.111888111888112 0 0.0607476635514019 0.0351288056206089 0.0941176470588235 0.0542452830188679 0.0547619047619048 0.0550239234449761 0.0625
H 0.0116550116550117 0.0303030303030303 0.0116550116550117 0.0233100233100233 0.00932400932400932 0.013986013986014 0.0233100233100233 0 0.0116822429906542 0.00936768149882904 0.0235294117647059 0.0165094339622642 0.0166666666666667 0.0358851674641148 0.00961538461538462
I 0.0233100233100233 0.034965034965035 0.034965034965035 0.0372960372960373 0.027972027972028 0.034965034965035 0.0186480186480186 0 0.0607476635514019 0.0327868852459016 0.0282352941176471 0.0306603773584906 0.030952380952381 0.0239234449760766 0.0336538461538462
L 0.0606060606060606 0.0769230769230769 0.0955710955710956 0.0675990675990676 0.041958041958042 0.0722610722610723 0.0885780885780886 0 0.123831775700935 0.0515222482435597 0.0517647058823529 0.0613207547169811 0.0976190476190476 0.0741626794258373 0.09375
K 0.0675990675990676 0.118881118881119 0.104895104895105 0.0979020979020979 0.125874125874126 0.1002331002331 0.0815850815850816 0 0.0957943925233645 0.22248243559719 0.0870588235294118 0.113207547169811 0.080952380952381 0.0885167464114833 0.0889423076923077
M 0.0233100233100233 0.0116550116550117 0.0256410256410256 0.020979020979021 0.0116550116550117 0.00466200466200466 0.0186480186480186 0 0.0257009345794393 0.0163934426229508 0.00941176470588235 0.0165094339622642 0.0261904761904762 0.0143540669856459 0.0336538461538462
F 0.041958041958042 0.034965034965035 0.034965034965035 0.0466200466200466 0.048951048951049 0.013986013986014 0.0396270396270396 0 0.0841121495327103 0.0163934426229508 0.0188235294117647 0.035377358490566 0.0380952380952381 0.0287081339712919 0.03125
P 0.0675990675990676 0.0559440559440559 0.0629370629370629 0.0629370629370629 0.0442890442890443 0.0536130536130536 0.0745920745920746 0 0.0397196261682243 0.0351288056206089 0.0564705882352941 0.0471698113207547 0.0571428571428571 0.069377990430622 0.0865384615384615
S 0.0745920745920746 0.0909090909090909 0.0932400932400932 0.10955710955711 0.102564102564103 0.0629370629370629 0.0512820512820513 0.801864801864802 0.058411214953271 0.0679156908665105 0.0729411764705882 0.134433962264151 0.0928571428571429 0.0717703349282297 0.100961538461538
T 0.0582750582750583 0.0326340326340326 0.0396270396270396 0.0512820512820513 0.0466200466200466 0.048951048951049 0.0442890442890443 0.195804195804196 0.044392523364486 0.0515222482435597 0.0517647058823529 0.044811320754717 0.0547619047619048 0.0406698564593301 0.0480769230769231
W 0.00932400932400932 0.00932400932400932 0.0116550116550117 0.00233100233100233 0.00699300699300699 0.00233100233100233 0.00233100233100233 0 0.00467289719626168 0.00468384074941452 0.00941176470588235 0.00471698113207547 0.00238095238095238 0.0143540669856459 0.00961538461538462
Y 0.0256410256410256 0.0186480186480186 0.020979020979021 0.0326340326340326 0.013986013986014 0.027972027972028 0.0233100233100233 0.00233100233100233 0.0327102803738318 0.0210772833723653 0.0305882352941176 0.044811320754717 0.0357142857142857 0.0191387559808612 0.0240384615384615
V 0.0559440559440559 0.0536130536130536 0.0442890442890443 0.0396270396270396 0.048951048951049 0.0582750582750583 0.048951048951049 0 0.0817757009345794 0.0398126463700234 0.0470588235294118 0.0283018867924528 0.0452380952380952 0.0717703349282297 0.0432692307692308
