# Supplementary material for: Sequence and Structure-Based Analysis of Specificity Determinants in Eukaryotic Protein Kinases
Source: Cell Rep. 2021 Jan 12;34(2):108602. doi: 10.1016/j.celrep.2020.108602 (PMC7809594; doi:10.1016/j.celrep.2020.108602)
Supplement: Data S1. Collection of 179 PWMs Used at the Start of the Analysis, Related to STAR Methods [file mmc5.zip › PRKCA_AGC_mouse.txt]

 1 2 3 4 5 6 7 8 9 10 11 12 13 14 15
A 0.0701754385964912 0.0689655172413793 0.0517241379310345 0.0677966101694915 0.0338983050847458 0.0333333333333333 0.133333333333333 0 0.1 0.0333333333333333 0.1 0.0862068965517241 0.0517241379310345 0.0344827586206897 0.0862068965517241
R 0.12280701754386 0.103448275862069 0.0517241379310345 0.0677966101694915 0.254237288135593 0.2 0.133333333333333 0 0.0333333333333333 0.316666666666667 0.2 0.0689655172413793 0.103448275862069 0.0689655172413793 0.0517241379310345
N 0.087719298245614 0.0344827586206897 0.0517241379310345 0.0338983050847458 0.0338983050847458 0.05 0.0166666666666667 0 0.0333333333333333 0 0.0333333333333333 0.0172413793103448 0.0172413793103448 0.0689655172413793 0.0689655172413793
D 0.0350877192982456 0.0344827586206897 0.0344827586206897 0.0338983050847458 0.0169491525423729 0.0333333333333333 0.0666666666666667 0 0.05 0 0 0.0172413793103448 0.0344827586206897 0.103448275862069 0.0172413793103448
C 0.0350877192982456 0 0 0 0.0169491525423729 0.0166666666666667 0 0 0 0 0 0.0172413793103448 0 0 0
Q 0.0350877192982456 0.0689655172413793 0.0172413793103448 0.0169491525423729 0.0338983050847458 0.0333333333333333 0.0166666666666667 0 0.0333333333333333 0.05 0.0666666666666667 0.0689655172413793 0.0689655172413793 0.0689655172413793 0.0344827586206897
E 0.0701754385964912 0 0.0517241379310345 0.0338983050847458 0.0338983050847458 0.0166666666666667 0.05 0 0 0.0333333333333333 0.0666666666666667 0.0344827586206897 0.0172413793103448 0.0517241379310345 0.103448275862069
G 0.0526315789473684 0.0689655172413793 0.0689655172413793 0.11864406779661 0.0677966101694915 0.116666666666667 0.0333333333333333 0 0.0166666666666667 0.05 0.0333333333333333 0.0172413793103448 0.0517241379310345 0.0172413793103448 0.120689655172414
H 0 0.0172413793103448 0.0517241379310345 0 0 0 0.0333333333333333 0 0 0.0166666666666667 0 0.0689655172413793 0.0172413793103448 0 0.0172413793103448
I 0.0175438596491228 0.0517241379310345 0.0344827586206897 0.0169491525423729 0.0508474576271186 0.0666666666666667 0 0 0.0166666666666667 0.0333333333333333 0.05 0.0172413793103448 0.0689655172413793 0.0689655172413793 0.0517241379310345
L 0.0350877192982456 0.0862068965517241 0.103448275862069 0.0677966101694915 0.0508474576271186 0.0833333333333333 0.0166666666666667 0 0.166666666666667 0.0166666666666667 0.05 0.0689655172413793 0.137931034482759 0.0862068965517241 0
K 0.0701754385964912 0.0689655172413793 0.0172413793103448 0.0677966101694915 0.0847457627118644 0.0666666666666667 0.05 0 0.0833333333333333 0.2 0.0666666666666667 0.0862068965517241 0.0517241379310345 0.0862068965517241 0.0344827586206897
M 0.0350877192982456 0.0172413793103448 0.0344827586206897 0.0338983050847458 0 0.0166666666666667 0.0333333333333333 0 0.0166666666666667 0.0166666666666667 0 0 0.0172413793103448 0 0.0344827586206897
F 0.0526315789473684 0.0344827586206897 0.0172413793103448 0.0677966101694915 0.0338983050847458 0.0166666666666667 0.0666666666666667 0 0.05 0 0.0166666666666667 0.0172413793103448 0.0172413793103448 0.0689655172413793 0.0344827586206897
P 0.0701754385964912 0.0344827586206897 0.137931034482759 0 0.0508474576271186 0.0333333333333333 0.0833333333333333 0 0.0333333333333333 0.0166666666666667 0.0833333333333333 0.0689655172413793 0.0172413793103448 0.0344827586206897 0.0689655172413793
S 0.0701754385964912 0.0862068965517241 0.155172413793103 0.101694915254237 0.135593220338983 0.116666666666667 0.133333333333333 0.916666666666667 0.15 0.0833333333333333 0.1 0.172413793103448 0.137931034482759 0.0689655172413793 0.103448275862069
T 0.0701754385964912 0.172413793103448 0.0172413793103448 0.101694915254237 0.0508474576271186 0.0666666666666667 0.0333333333333333 0.0833333333333333 0.0166666666666667 0.0666666666666667 0.1 0.0517241379310345 0.0517241379310345 0.103448275862069 0.0517241379310345
W 0 0 0.0172413793103448 0 0 0 0.0166666666666667 0 0.0333333333333333 0 0 0 0 0 0.0344827586206897
Y 0.0701754385964912 0.0172413793103448 0.0344827586206897 0.0847457627118644 0 0.0166666666666667 0.0333333333333333 0 0.0833333333333333 0.0333333333333333 0.0166666666666667 0.0862068965517241 0.0172413793103448 0.0172413793103448 0.0344827586206897
V 0 0.0344827586206897 0.0517241379310345 0.0847457627118644 0.0508474576271186 0.0166666666666667 0.05 0 0.0833333333333333 0.0333333333333333 0.0166666666666667 0.0344827586206897 0.120689655172414 0.0517241379310345 0.0517241379310345
