# Supplementary material for: Sequence and Structure-Based Analysis of Specificity Determinants in Eukaryotic Protein Kinases
Source: Cell Rep. 2021 Jan 12;34(2):108602. doi: 10.1016/j.celrep.2020.108602 (PMC7809594; doi:10.1016/j.celrep.2020.108602)
Supplement: Data S1. Collection of 179 PWMs Used at the Start of the Analysis, Related to STAR Methods [file mmc5.zip › PRKCB_AGC_human.txt]

 1 2 3 4 5 6 7 8 9 10 11 12 13 14 15
A 0.0540540540540541 0.108108108108108 0.0945945945945946 0.0405405405405405 0.0405405405405405 0.0540540540540541 0.108108108108108 0 0.0675675675675676 0.027027027027027 0.0833333333333333 0 0.0833333333333333 0.0138888888888889 0.0985915492957746
R 0.0945945945945946 0.0945945945945946 0.0675675675675676 0.108108108108108 0.148648648648649 0.148648648648649 0.0810810810810811 0 0.0810810810810811 0.378378378378378 0.138888888888889 0.0833333333333333 0.125 0.125 0.0704225352112676
N 0.027027027027027 0.0135135135135135 0.0135135135135135 0.0135135135135135 0.027027027027027 0 0.0135135135135135 0 0.027027027027027 0.0135135135135135 0.0555555555555556 0.0416666666666667 0.0416666666666667 0.111111111111111 0.0704225352112676
D 0.0540540540540541 0.027027027027027 0.0135135135135135 0.0405405405405405 0.027027027027027 0.0405405405405405 0.027027027027027 0 0.027027027027027 0.0540540540540541 0.0416666666666667 0.0416666666666667 0.0138888888888889 0.0833333333333333 0.0422535211267606
C 0.027027027027027 0 0.0135135135135135 0.0135135135135135 0 0.0405405405405405 0.027027027027027 0 0 0.0135135135135135 0.0138888888888889 0 0.0138888888888889 0.0138888888888889 0.0140845070422535
Q 0.0945945945945946 0.027027027027027 0.0810810810810811 0.0405405405405405 0.027027027027027 0.0945945945945946 0.0540540540540541 0 0.0675675675675676 0.0135135135135135 0.0555555555555556 0.0277777777777778 0.0555555555555556 0.0416666666666667 0
E 0.0405405405405405 0.0540540540540541 0.027027027027027 0.0675675675675676 0.0405405405405405 0.0540540540540541 0.027027027027027 0 0.0405405405405405 0 0.0694444444444444 0.0277777777777778 0.0555555555555556 0.0416666666666667 0.028169014084507
G 0.0540540540540541 0.0810810810810811 0.0675675675675676 0.0675675675675676 0.027027027027027 0.0540540540540541 0.0945945945945946 0 0.0405405405405405 0.027027027027027 0.0972222222222222 0.0277777777777778 0.0972222222222222 0.0277777777777778 0.0845070422535211
H 0.027027027027027 0.027027027027027 0.027027027027027 0.0135135135135135 0.027027027027027 0.0135135135135135 0.0135135135135135 0 0.027027027027027 0 0.0277777777777778 0.0277777777777778 0.0277777777777778 0.0416666666666667 0
I 0 0.0135135135135135 0.027027027027027 0.027027027027027 0.0405405405405405 0.0675675675675676 0.0135135135135135 0 0.027027027027027 0.0675675675675676 0.0277777777777778 0.0416666666666667 0.0416666666666667 0 0.0140845070422535
L 0.0810810810810811 0.0540540540540541 0.108108108108108 0.027027027027027 0.0540540540540541 0.027027027027027 0.0675675675675676 0 0.0540540540540541 0.027027027027027 0.0277777777777778 0.0694444444444444 0.0833333333333333 0.0833333333333333 0.0985915492957746
K 0.0540540540540541 0.0540540540540541 0.0945945945945946 0.0675675675675676 0.175675675675676 0.0675675675675676 0.162162162162162 0 0.148648648648649 0.148648648648649 0.125 0.0972222222222222 0.138888888888889 0.0972222222222222 0.0985915492957746
M 0.0540540540540541 0.0135135135135135 0.0135135135135135 0.0135135135135135 0.0405405405405405 0 0.0135135135135135 0 0.0135135135135135 0.0135135135135135 0 0.0277777777777778 0 0 0.0140845070422535
F 0.027027027027027 0.027027027027027 0.027027027027027 0.0540540540540541 0.0405405405405405 0 0.0405405405405405 0 0.121621621621622 0 0.0138888888888889 0.0555555555555556 0.0277777777777778 0.0138888888888889 0.0422535211267606
P 0.0675675675675676 0.135135135135135 0.0405405405405405 0.108108108108108 0.0675675675675676 0.0675675675675676 0.0675675675675676 0 0.027027027027027 0.027027027027027 0.0416666666666667 0.0972222222222222 0.0416666666666667 0.0555555555555556 0.140845070422535
S 0.0945945945945946 0.0945945945945946 0.148648648648649 0.135135135135135 0.0540540540540541 0.135135135135135 0.0945945945945946 0.837837837837838 0.108108108108108 0.027027027027027 0.0972222222222222 0.194444444444444 0.0555555555555556 0.0833333333333333 0.0845070422535211
T 0.0675675675675676 0.0405405405405405 0.0540540540540541 0.0675675675675676 0.0810810810810811 0.0540540540540541 0.027027027027027 0.162162162162162 0.0675675675675676 0.0540540540540541 0.0277777777777778 0.0555555555555556 0.0694444444444444 0.111111111111111 0.028169014084507
W 0 0 0 0 0 0 0 0 0 0.0135135135135135 0 0 0 0 0.0140845070422535
Y 0.0135135135135135 0.027027027027027 0.027027027027027 0.0405405405405405 0 0.0405405405405405 0 0 0.027027027027027 0.027027027027027 0 0.0416666666666667 0 0 0
V 0.0675675675675676 0.108108108108108 0.0540540540540541 0.0540540540540541 0.0810810810810811 0.0405405405405405 0.0675675675675676 0 0.027027027027027 0.0675675675675676 0.0555555555555556 0.0416666666666667 0.0277777777777778 0.0555555555555556 0.0563380281690141
