# Supplementary material for: Sequence and Structure-Based Analysis of Specificity Determinants in Eukaryotic Protein Kinases
Source: Cell Rep. 2021 Jan 12;34(2):108602. doi: 10.1016/j.celrep.2020.108602 (PMC7809594; doi:10.1016/j.celrep.2020.108602)
Supplement: Data S1. Collection of 179 PWMs Used at the Start of the Analysis, Related to STAR Methods [file mmc5.zip › PRKCD_AGC_human.txt]

 1 2 3 4 5 6 7 8 9 10 11 12 13 14 15
A 0.0636363636363636 0.1 0.0727272727272727 0.0818181818181818 0.0636363636363636 0.0272727272727273 0.118181818181818 0 0.0458715596330275 0.100917431192661 0.0642201834862385 0.0277777777777778 0.0654205607476635 0.0747663551401869 0.0747663551401869
R 0.1 0.118181818181818 0.109090909090909 0.0909090909090909 0.236363636363636 0.281818181818182 0.118181818181818 0 0.0917431192660551 0.284403669724771 0.211009174311927 0.101851851851852 0.0841121495327103 0.0747663551401869 0.0747663551401869
N 0.0363636363636364 0.0272727272727273 0.0454545454545455 0.00909090909090909 0.0181818181818182 0.0272727272727273 0.0181818181818182 0 0.00917431192660551 0.036697247706422 0.055045871559633 0.0740740740740741 0.0747663551401869 0.0373831775700935 0.0467289719626168
D 0.0363636363636364 0.0727272727272727 0.0181818181818182 0.0545454545454545 0.00909090909090909 0.0363636363636364 0.0181818181818182 0 0.055045871559633 0.036697247706422 0.036697247706422 0.0462962962962963 0.0841121495327103 0.0186915887850467 0.0467289719626168
C 0.0272727272727273 0 0.00909090909090909 0.0181818181818182 0.00909090909090909 0 0.00909090909090909 0 0.00917431192660551 0 0 0.0185185185185185 0.0186915887850467 0.0280373831775701 0
Q 0.0545454545454545 0.0363636363636364 0.0454545454545455 0.0454545454545455 0.0272727272727273 0.0636363636363636 0.0545454545454545 0 0.0825688073394495 0.00917431192660551 0.0458715596330275 0 0.0654205607476635 0.0654205607476635 0.00934579439252336
E 0.0909090909090909 0.0636363636363636 0.0636363636363636 0.0454545454545455 0.0454545454545455 0.0272727272727273 0.0545454545454545 0 0.0275229357798165 0.018348623853211 0.055045871559633 0.037037037037037 0.0841121495327103 0.0654205607476635 0.0747663551401869
G 0.0636363636363636 0.1 0.0545454545454545 0.0545454545454545 0.0272727272727273 0.0363636363636364 0.1 0 0 0.036697247706422 0.0642201834862385 0.0555555555555556 0.0654205607476635 0.0467289719626168 0.0654205607476635
H 0.00909090909090909 0.0363636363636364 0.0272727272727273 0.00909090909090909 0.0272727272727273 0.0181818181818182 0.0181818181818182 0 0.018348623853211 0.00917431192660551 0.00917431192660551 0.0185185185185185 0.00934579439252336 0.0560747663551402 0.0280373831775701
I 0.0272727272727273 0.0363636363636364 0.0545454545454545 0.0636363636363636 0.00909090909090909 0.0272727272727273 0.00909090909090909 0 0.055045871559633 0.0275229357798165 0.018348623853211 0.0555555555555556 0.0186915887850467 0.0373831775700935 0.0654205607476635
L 0.0454545454545455 0.0818181818181818 0.0818181818181818 0.118181818181818 0.109090909090909 0.0545454545454545 0.0727272727272727 0 0.0642201834862385 0.0458715596330275 0.055045871559633 0.101851851851852 0.0934579439252336 0.0560747663551402 0.0747663551401869
K 0.0727272727272727 0.1 0.118181818181818 0.0363636363636364 0.145454545454545 0.0636363636363636 0.0545454545454545 0 0.0458715596330275 0.155963302752294 0.100917431192661 0.148148148148148 0.0373831775700935 0.0747663551401869 0.0934579439252336
M 0.0181818181818182 0.0181818181818182 0 0.00909090909090909 0.0181818181818182 0.0181818181818182 0.0454545454545455 0 0.00917431192660551 0.018348623853211 0.00917431192660551 0.00925925925925926 0.00934579439252336 0.00934579439252336 0.0373831775700935
F 0.0636363636363636 0.0181818181818182 0.0181818181818182 0.0727272727272727 0.0727272727272727 0.0181818181818182 0.0636363636363636 0 0.128440366972477 0.018348623853211 0.018348623853211 0.0277777777777778 0.0186915887850467 0.0186915887850467 0.00934579439252336
P 0.0818181818181818 0.0727272727272727 0.0727272727272727 0.0909090909090909 0.0363636363636364 0.118181818181818 0.0818181818181818 0 0.100917431192661 0.055045871559633 0.00917431192660551 0.0925925925925926 0.0373831775700935 0.0934579439252336 0.0747663551401869
S 0.0818181818181818 0.0181818181818182 0.0636363636363636 0.0727272727272727 0.0727272727272727 0.0909090909090909 0.0818181818181818 0.745454545454545 0.0917431192660551 0.0458715596330275 0.0825688073394495 0.101851851851852 0.102803738317757 0.0841121495327103 0.0841121495327103
T 0.0727272727272727 0.0272727272727273 0.0545454545454545 0.0272727272727273 0.0181818181818182 0.0454545454545455 0.0181818181818182 0.254545454545455 0.0642201834862385 0.036697247706422 0.036697247706422 0.0277777777777778 0.0467289719626168 0.0467289719626168 0.0654205607476635
W 0 0 0.0181818181818182 0 0.00909090909090909 0 0 0 0.00917431192660551 0.0275229357798165 0 0 0 0 0.0186915887850467
Y 0.00909090909090909 0.00909090909090909 0.00909090909090909 0.0545454545454545 0.00909090909090909 0.00909090909090909 0 0 0.018348623853211 0 0.0458715596330275 0.0185185185185185 0.0373831775700935 0.0373831775700935 0.0186915887850467
V 0.0454545454545455 0.0636363636363636 0.0636363636363636 0.0454545454545455 0.0363636363636364 0.0363636363636364 0.0636363636363636 0 0.073394495412844 0.036697247706422 0.0825688073394495 0.037037037037037 0.0467289719626168 0.0747663551401869 0.0373831775700935
