# Supplementary material for: Sequence and Structure-Based Analysis of Specificity Determinants in Eukaryotic Protein Kinases
Source: Cell Rep. 2021 Jan 12;34(2):108602. doi: 10.1016/j.celrep.2020.108602 (PMC7809594; doi:10.1016/j.celrep.2020.108602)
Supplement: Data S1. Collection of 179 PWMs Used at the Start of the Analysis, Related to STAR Methods [file mmc5.zip › PRKCI_AGC_human.txt]

 1 2 3 4 5 6 7 8 9 10 11 12 13 14 15
A 0 0 0 0.0555555555555556 0 0.0555555555555556 0 0 0.0555555555555556 0 0.111111111111111 0 0 0 0.0555555555555556
R 0.111111111111111 0.111111111111111 0.277777777777778 0.0555555555555556 0.222222222222222 0.166666666666667 0.0555555555555556 0 0 0.222222222222222 0.0555555555555556 0.111111111111111 0.111111111111111 0.111111111111111 0.0555555555555556
N 0.0555555555555556 0 0 0 0.0555555555555556 0 0.0555555555555556 0 0 0 0.111111111111111 0.111111111111111 0 0 0.111111111111111
D 0.111111111111111 0.0555555555555556 0 0.111111111111111 0.0555555555555556 0.0555555555555556 0 0 0.0555555555555556 0.0555555555555556 0 0.0555555555555556 0.0555555555555556 0.0555555555555556 0.0555555555555556
C 0 0.0555555555555556 0 0 0 0.111111111111111 0.111111111111111 0 0 0 0 0.0555555555555556 0 0.0555555555555556 0
Q 0.111111111111111 0 0.0555555555555556 0.0555555555555556 0 0 0.0555555555555556 0 0.0555555555555556 0 0.0555555555555556 0.0555555555555556 0.0555555555555556 0.111111111111111 0
E 0.111111111111111 0.111111111111111 0.0555555555555556 0.0555555555555556 0 0 0 0 0 0.222222222222222 0 0 0 0.111111111111111 0.111111111111111
G 0.111111111111111 0.166666666666667 0 0.111111111111111 0 0.111111111111111 0.222222222222222 0 0 0.0555555555555556 0.388888888888889 0.166666666666667 0.0555555555555556 0.111111111111111 0.166666666666667
H 0 0 0 0 0.0555555555555556 0.0555555555555556 0 0 0 0.111111111111111 0 0 0.0555555555555556 0.111111111111111 0
I 0 0.0555555555555556 0 0 0 0 0 0 0 0.111111111111111 0 0.166666666666667 0 0 0
L 0 0.0555555555555556 0.111111111111111 0.111111111111111 0 0 0.0555555555555556 0 0.166666666666667 0 0.0555555555555556 0 0.111111111111111 0.0555555555555556 0
K 0.111111111111111 0 0.166666666666667 0.0555555555555556 0.222222222222222 0.111111111111111 0.222222222222222 0 0.333333333333333 0.0555555555555556 0 0.0555555555555556 0.166666666666667 0.0555555555555556 0.0555555555555556
M 0 0 0 0 0 0 0.0555555555555556 0 0 0 0 0 0 0 0
F 0 0.111111111111111 0 0 0 0 0 0 0.166666666666667 0 0.111111111111111 0 0 0 0.0555555555555556
P 0.166666666666667 0.0555555555555556 0 0.111111111111111 0 0 0 0 0.0555555555555556 0.111111111111111 0.0555555555555556 0 0.166666666666667 0 0.0555555555555556
S 0 0 0.0555555555555556 0.222222222222222 0.166666666666667 0.0555555555555556 0.166666666666667 0.722222222222222 0.0555555555555556 0 0 0.166666666666667 0.0555555555555556 0.166666666666667 0.166666666666667
T 0 0 0.111111111111111 0 0.166666666666667 0 0 0.277777777777778 0 0 0.0555555555555556 0 0.166666666666667 0 0
W 0 0 0 0.0555555555555556 0 0 0 0 0 0 0 0 0 0.0555555555555556 0
Y 0.0555555555555556 0.111111111111111 0.0555555555555556 0 0 0.0555555555555556 0 0 0.0555555555555556 0 0 0 0 0 0
V 0.0555555555555556 0.111111111111111 0.111111111111111 0 0.0555555555555556 0.222222222222222 0 0 0 0.0555555555555556 0 0.0555555555555556 0 0 0.111111111111111
