# Supplementary material for: Sequence and Structure-Based Analysis of Specificity Determinants in Eukaryotic Protein Kinases
Source: Cell Rep. 2021 Jan 12;34(2):108602. doi: 10.1016/j.celrep.2020.108602 (PMC7809594; doi:10.1016/j.celrep.2020.108602)
Supplement: Data S1. Collection of 179 PWMs Used at the Start of the Analysis, Related to STAR Methods [file mmc5.zip › PRKCZ_AGC_human.txt]

 1 2 3 4 5 6 7 8 9 10 11 12 13 14 15
A 0.0576923076923077 0.0576923076923077 0.0576923076923077 0.115384615384615 0.0576923076923077 0 0.0769230769230769 0 0.0192307692307692 0 0.0576923076923077 0.0961538461538462 0.0576923076923077 0.0784313725490196 0.0392156862745098
R 0.0961538461538462 0.134615384615385 0.0384615384615385 0 0.25 0.192307692307692 0.0384615384615385 0 0.0384615384615385 0.192307692307692 0.115384615384615 0.0769230769230769 0.0576923076923077 0.137254901960784 0.117647058823529
N 0.0384615384615385 0.0192307692307692 0.0192307692307692 0.0384615384615385 0.0384615384615385 0 0.0192307692307692 0 0.0384615384615385 0.0192307692307692 0.115384615384615 0.0576923076923077 0 0.0392156862745098 0.0588235294117647
D 0.0769230769230769 0.0769230769230769 0.0576923076923077 0.0576923076923077 0.0192307692307692 0.0961538461538462 0.0192307692307692 0 0.0576923076923077 0.0576923076923077 0.0961538461538462 0.0384615384615385 0.0192307692307692 0.117647058823529 0.0588235294117647
C 0 0.0192307692307692 0.0384615384615385 0 0 0.0576923076923077 0.0192307692307692 0 0 0.0576923076923077 0 0 0 0.0196078431372549 0.0196078431372549
Q 0.0961538461538462 0.0384615384615385 0.0576923076923077 0 0.0384615384615385 0.0961538461538462 0.0576923076923077 0 0 0.0192307692307692 0.0192307692307692 0.0576923076923077 0.115384615384615 0.0588235294117647 0
E 0.0576923076923077 0 0.0576923076923077 0.0384615384615385 0.0961538461538462 0 0.0384615384615385 0 0.0384615384615385 0.0384615384615385 0.0384615384615385 0.0961538461538462 0.0384615384615385 0.0392156862745098 0.117647058823529
G 0.115384615384615 0.115384615384615 0.134615384615385 0.0769230769230769 0.0384615384615385 0.115384615384615 0.0961538461538462 0 0.0384615384615385 0.0384615384615385 0.153846153846154 0.0384615384615385 0.0961538461538462 0.0392156862745098 0.0588235294117647
H 0.0384615384615385 0 0.0192307692307692 0.0769230769230769 0 0 0.0576923076923077 0 0.0384615384615385 0.0384615384615385 0.0192307692307692 0.0192307692307692 0.0961538461538462 0.0588235294117647 0.0196078431372549
I 0.0192307692307692 0 0 0.0384615384615385 0.0192307692307692 0 0.0192307692307692 0 0.0576923076923077 0.0384615384615385 0.0576923076923077 0.0384615384615385 0.0384615384615385 0.0196078431372549 0.0784313725490196
L 0.0384615384615385 0.0384615384615385 0.0961538461538462 0.0769230769230769 0.0576923076923077 0.0961538461538462 0.134615384615385 0 0.153846153846154 0.115384615384615 0.0769230769230769 0.0576923076923077 0.115384615384615 0.137254901960784 0.0980392156862745
K 0.0769230769230769 0.115384615384615 0.0769230769230769 0.0961538461538462 0.115384615384615 0.0576923076923077 0.0961538461538462 0 0.0961538461538462 0.0769230769230769 0.0769230769230769 0.0961538461538462 0.0961538461538462 0.0392156862745098 0.0588235294117647
M 0.0384615384615385 0 0.0192307692307692 0 0 0 0 0 0.0192307692307692 0.0192307692307692 0 0 0 0 0.0196078431372549
F 0 0.0192307692307692 0.0192307692307692 0.0769230769230769 0.0192307692307692 0.0192307692307692 0.0769230769230769 0 0.192307692307692 0.0192307692307692 0 0.0384615384615385 0.0384615384615385 0.0392156862745098 0.0392156862745098
P 0.0576923076923077 0.0961538461538462 0.0961538461538462 0.0769230769230769 0 0.0769230769230769 0.0384615384615385 0 0.0576923076923077 0.0384615384615385 0 0.0769230769230769 0.0192307692307692 0.0588235294117647 0.117647058823529
S 0.0961538461538462 0.0961538461538462 0.0576923076923077 0.115384615384615 0.0769230769230769 0.0384615384615385 0.0961538461538462 0.730769230769231 0.0384615384615385 0.0769230769230769 0.0769230769230769 0.153846153846154 0.0769230769230769 0.0784313725490196 0.0392156862745098
T 0.0192307692307692 0.0192307692307692 0.0576923076923077 0.0192307692307692 0.0769230769230769 0.0576923076923077 0.0769230769230769 0.269230769230769 0 0.0576923076923077 0.0576923076923077 0.0192307692307692 0.0961538461538462 0 0
W 0 0.0192307692307692 0 0 0 0 0 0 0.0192307692307692 0 0 0.0192307692307692 0 0 0
Y 0 0.0769230769230769 0.0384615384615385 0.0576923076923077 0.0384615384615385 0.0384615384615385 0.0192307692307692 0 0.0384615384615385 0 0.0192307692307692 0 0.0192307692307692 0 0.0196078431372549
V 0.0769230769230769 0.0576923076923077 0.0576923076923077 0.0384615384615385 0.0576923076923077 0.0576923076923077 0.0192307692307692 0 0.0576923076923077 0.0961538461538462 0.0192307692307692 0.0192307692307692 0.0192307692307692 0.0392156862745098 0.0392156862745098
