# Supplementary material for: Sequence and Structure-Based Analysis of Specificity Determinants in Eukaryotic Protein Kinases
Source: Cell Rep. 2021 Jan 12;34(2):108602. doi: 10.1016/j.celrep.2020.108602 (PMC7809594; doi:10.1016/j.celrep.2020.108602)
Supplement: Data S1. Collection of 179 PWMs Used at the Start of the Analysis, Related to STAR Methods [file mmc5.zip › PRKD1_CAMK_human.txt]

 1 2 3 4 5 6 7 8 9 10 11 12 13 14 15
A 0.0638297872340425 0.106382978723404 0.0212765957446809 0.0851063829787234 0.0851063829787234 0.0851063829787234 0.0851063829787234 0 0.0851063829787234 0.0638297872340425 0.0869565217391304 0.0869565217391304 0.0434782608695652 0.0869565217391304 0.108695652173913
R 0.127659574468085 0.0425531914893617 0.106382978723404 0.148936170212766 0.638297872340426 0.127659574468085 0.0638297872340425 0 0.0212765957446809 0.0851063829787234 0.0652173913043478 0.0869565217391304 0.0652173913043478 0.0869565217391304 0.130434782608696
N 0.0425531914893617 0.0638297872340425 0 0.0212765957446809 0 0 0.0212765957446809 0 0.0851063829787234 0.0851063829787234 0.0869565217391304 0.0434782608695652 0.0217391304347826 0.0434782608695652 0.0434782608695652
D 0.0212765957446809 0.0212765957446809 0.0212765957446809 0.0212765957446809 0 0 0 0 0.0638297872340425 0.0851063829787234 0.0652173913043478 0.0217391304347826 0.0217391304347826 0.0217391304347826 0.0434782608695652
C 0 0 0 0 0 0 0.0212765957446809 0 0 0 0 0.0217391304347826 0.0217391304347826 0.0217391304347826 0
Q 0.0638297872340425 0.0212765957446809 0 0.0638297872340425 0 0.127659574468085 0.0851063829787234 0 0.0425531914893617 0.0212765957446809 0.0434782608695652 0 0.0652173913043478 0.0652173913043478 0.0217391304347826
E 0.127659574468085 0.0425531914893617 0.0212765957446809 0.0212765957446809 0.0212765957446809 0.0851063829787234 0.0425531914893617 0 0.0851063829787234 0.0425531914893617 0.0217391304347826 0.0434782608695652 0.0434782608695652 0.0434782608695652 0.0869565217391304
G 0.0851063829787234 0.0851063829787234 0 0.0638297872340425 0.0212765957446809 0 0.0638297872340425 0 0.0212765957446809 0.0425531914893617 0.0434782608695652 0.0869565217391304 0.0652173913043478 0.0434782608695652 0.0652173913043478
H 0.0425531914893617 0.0212765957446809 0.0212765957446809 0.0425531914893617 0 0.127659574468085 0.0425531914893617 0 0.0212765957446809 0.0212765957446809 0.0217391304347826 0 0.0217391304347826 0.0217391304347826 0
I 0 0.0425531914893617 0.0425531914893617 0.0212765957446809 0.0212765957446809 0 0 0 0.0425531914893617 0.0425531914893617 0.0217391304347826 0.0652173913043478 0 0.0217391304347826 0.0217391304347826
L 0.0212765957446809 0.0425531914893617 0.617021276595745 0.0638297872340425 0.0425531914893617 0.0638297872340425 0.0851063829787234 0 0.0425531914893617 0.0425531914893617 0.0869565217391304 0.152173913043478 0.152173913043478 0.130434782608696 0.108695652173913
K 0.0851063829787234 0.0851063829787234 0 0.106382978723404 0.106382978723404 0.0851063829787234 0.0638297872340425 0 0.0212765957446809 0.0425531914893617 0.0652173913043478 0.0217391304347826 0.108695652173913 0.0434782608695652 0.0652173913043478
M 0.0212765957446809 0 0.0212765957446809 0.0212765957446809 0 0 0.0638297872340425 0 0.0212765957446809 0 0 0 0.0217391304347826 0 0.0217391304347826
F 0.0425531914893617 0.0851063829787234 0 0.0212765957446809 0 0 0.0425531914893617 0 0.106382978723404 0.0212765957446809 0.0434782608695652 0.0217391304347826 0 0.0217391304347826 0.0217391304347826
P 0.0212765957446809 0.191489361702128 0 0.0212765957446809 0.0212765957446809 0.0212765957446809 0.0638297872340425 0 0.0212765957446809 0.25531914893617 0.0652173913043478 0.0652173913043478 0.0869565217391304 0.0434782608695652 0.0652173913043478
S 0.127659574468085 0.0425531914893617 0.0425531914893617 0.148936170212766 0.0212765957446809 0.170212765957447 0.106382978723404 0.893617021276596 0.106382978723404 0.0425531914893617 0.108695652173913 0.108695652173913 0.0869565217391304 0.152173913043478 0.0652173913043478
T 0.0212765957446809 0.0425531914893617 0 0.0638297872340425 0.0212765957446809 0.106382978723404 0.0425531914893617 0.106382978723404 0.0425531914893617 0.0212765957446809 0.0652173913043478 0.0217391304347826 0.0434782608695652 0.0652173913043478 0.0434782608695652
W 0.0212765957446809 0.0212765957446809 0 0 0 0 0.0212765957446809 0 0 0 0 0 0 0.0217391304347826 0.0217391304347826
Y 0.0212765957446809 0 0 0.0212765957446809 0 0 0 0 0.0638297872340425 0 0.0652173913043478 0.0652173913043478 0.0434782608695652 0 0.0217391304347826
V 0.0425531914893617 0.0425531914893617 0.0851063829787234 0.0425531914893617 0 0 0.0851063829787234 0 0.106382978723404 0.0851063829787234 0.0434782608695652 0.0869565217391304 0.0869565217391304 0.0652173913043478 0.0434782608695652
