# Supplementary material for: Sequence and Structure-Based Analysis of Specificity Determinants in Eukaryotic Protein Kinases
Source: Cell Rep. 2021 Jan 12;34(2):108602. doi: 10.1016/j.celrep.2020.108602 (PMC7809594; doi:10.1016/j.celrep.2020.108602)
Supplement: Data S1. Collection of 179 PWMs Used at the Start of the Analysis, Related to STAR Methods [file mmc5.zip › PRKG1_AGC_human.txt]

 1 2 3 4 5 6 7 8 9 10 11 12 13 14 15
A 0.0975609756097561 0.170731707317073 0.0487804878048781 0.0975609756097561 0.0487804878048781 0.0487804878048781 0.0731707317073171 0 0.0975609756097561 0.0487804878048781 0.024390243902439 0.0731707317073171 0.0975609756097561 0 0.0512820512820513
R 0.121951219512195 0.024390243902439 0.146341463414634 0.0731707317073171 0.682926829268293 0.390243902439024 0.121951219512195 0 0.0975609756097561 0 0.0731707317073171 0.0487804878048781 0.0731707317073171 0.128205128205128 0.153846153846154
N 0 0.0731707317073171 0 0 0 0.024390243902439 0.0487804878048781 0 0.024390243902439 0 0.0731707317073171 0.0487804878048781 0.024390243902439 0 0
D 0.024390243902439 0.0487804878048781 0.024390243902439 0 0 0 0.0487804878048781 0 0 0.0487804878048781 0 0.024390243902439 0.0731707317073171 0.102564102564103 0.0256410256410256
C 0 0.024390243902439 0 0 0 0 0 0 0 0.0487804878048781 0.024390243902439 0 0 0 0
Q 0.024390243902439 0.121951219512195 0.0487804878048781 0.024390243902439 0.0975609756097561 0.024390243902439 0.0487804878048781 0 0.0487804878048781 0.121951219512195 0.0487804878048781 0.0975609756097561 0.024390243902439 0.0256410256410256 0
E 0.024390243902439 0.0487804878048781 0.0487804878048781 0.121951219512195 0 0 0 0 0 0.0731707317073171 0.170731707317073 0.146341463414634 0.0487804878048781 0.0512820512820513 0.102564102564103
G 0.0975609756097561 0.024390243902439 0.024390243902439 0.0487804878048781 0.0487804878048781 0.0487804878048781 0.024390243902439 0 0.0487804878048781 0.0731707317073171 0.121951219512195 0.0731707317073171 0.024390243902439 0.128205128205128 0.0256410256410256
H 0 0.024390243902439 0 0.0487804878048781 0 0.024390243902439 0 0 0.024390243902439 0 0 0 0.024390243902439 0 0.0256410256410256
I 0.0487804878048781 0.0731707317073171 0.024390243902439 0 0 0 0.0975609756097561 0 0.0487804878048781 0 0.0731707317073171 0.0487804878048781 0 0.0512820512820513 0
L 0.0975609756097561 0.024390243902439 0.0487804878048781 0.121951219512195 0 0.024390243902439 0.0975609756097561 0 0.0731707317073171 0.0487804878048781 0.0975609756097561 0.0487804878048781 0.0975609756097561 0.0769230769230769 0.128205128205128
K 0.0731707317073171 0.024390243902439 0.146341463414634 0.121951219512195 0.024390243902439 0.365853658536585 0.0975609756097561 0 0.0975609756097561 0.024390243902439 0.024390243902439 0.0975609756097561 0.121951219512195 0.0256410256410256 0.0512820512820513
M 0.024390243902439 0 0 0.024390243902439 0.024390243902439 0 0.024390243902439 0 0.024390243902439 0.0487804878048781 0 0 0.024390243902439 0.0256410256410256 0.0256410256410256
F 0.0731707317073171 0 0.024390243902439 0.0487804878048781 0 0 0 0 0.024390243902439 0.0975609756097561 0 0.0487804878048781 0.024390243902439 0.0512820512820513 0
P 0.0975609756097561 0.0975609756097561 0.146341463414634 0.024390243902439 0.024390243902439 0.024390243902439 0.121951219512195 0 0 0.0487804878048781 0.121951219512195 0.024390243902439 0.0975609756097561 0.0512820512820513 0.128205128205128
S 0.0975609756097561 0.0975609756097561 0.024390243902439 0.0975609756097561 0 0 0.024390243902439 0.829268292682927 0.121951219512195 0.195121951219512 0.024390243902439 0.121951219512195 0.0731707317073171 0.102564102564103 0.153846153846154
T 0.0487804878048781 0.0975609756097561 0.0975609756097561 0.0975609756097561 0.0487804878048781 0 0.0487804878048781 0.170731707317073 0.0975609756097561 0.024390243902439 0.0731707317073171 0.024390243902439 0.0487804878048781 0.0512820512820513 0.0256410256410256
W 0 0 0.0731707317073171 0 0 0 0 0 0.024390243902439 0.0487804878048781 0 0.024390243902439 0.0487804878048781 0.0256410256410256 0.0256410256410256
Y 0 0 0.024390243902439 0.024390243902439 0 0 0.0487804878048781 0 0.024390243902439 0.024390243902439 0.024390243902439 0 0.024390243902439 0.0769230769230769 0
V 0.0487804878048781 0.024390243902439 0.0487804878048781 0.024390243902439 0 0.024390243902439 0.0731707317073171 0 0.121951219512195 0.024390243902439 0.024390243902439 0.0487804878048781 0.0487804878048781 0.0256410256410256 0.0769230769230769
