# Supplementary material for: Sequence and Structure-Based Analysis of Specificity Determinants in Eukaryotic Protein Kinases
Source: Cell Rep. 2021 Jan 12;34(2):108602. doi: 10.1016/j.celrep.2020.108602 (PMC7809594; doi:10.1016/j.celrep.2020.108602)
Supplement: Data S1. Collection of 179 PWMs Used at the Start of the Analysis, Related to STAR Methods [file mmc5.zip › PTK2B_FAK_human.txt]

 1 2 3 4 5 6 7 8 9 10 11 12 13 14 15
A 0 0 0 0 0 0.0909090909090909 0.181818181818182 0 0.0909090909090909 0 0.0909090909090909 0 0.0909090909090909 0 0.0909090909090909
R 0.0909090909090909 0.0909090909090909 0 0.0909090909090909 0.0909090909090909 0.272727272727273 0 0 0 0.181818181818182 0 0 0 0.0909090909090909 0.181818181818182
N 0 0.272727272727273 0 0 0.0909090909090909 0 0.181818181818182 0 0 0.0909090909090909 0 0 0 0 0
D 0.0909090909090909 0.181818181818182 0.181818181818182 0.181818181818182 0.272727272727273 0.181818181818182 0.0909090909090909 0 0 0 0 0 0.181818181818182 0 0.0909090909090909
C 0.0909090909090909 0 0 0 0 0 0 0 0 0 0.0909090909090909 0.181818181818182 0 0 0
Q 0 0 0.0909090909090909 0 0.0909090909090909 0 0 0 0.0909090909090909 0 0.181818181818182 0 0.0909090909090909 0 0
E 0 0 0 0.363636363636364 0.0909090909090909 0.181818181818182 0 0 0.0909090909090909 0.0909090909090909 0.0909090909090909 0.0909090909090909 0.272727272727273 0.181818181818182 0
G 0.0909090909090909 0.181818181818182 0.0909090909090909 0.0909090909090909 0 0 0 0 0 0 0 0 0 0 0.0909090909090909
H 0.0909090909090909 0 0 0 0 0.181818181818182 0.0909090909090909 0 0 0.0909090909090909 0 0 0 0 0
I 0.0909090909090909 0.0909090909090909 0.181818181818182 0 0 0 0.181818181818182 0 0 0 0.0909090909090909 0.181818181818182 0 0 0.0909090909090909
L 0 0 0.0909090909090909 0 0 0.0909090909090909 0.0909090909090909 0 0.181818181818182 0.0909090909090909 0 0 0 0.272727272727273 0.0909090909090909
K 0.0909090909090909 0 0.0909090909090909 0.0909090909090909 0.181818181818182 0 0 0 0 0.0909090909090909 0 0 0.0909090909090909 0 0.0909090909090909
M 0 0 0 0 0 0 0 0 0.0909090909090909 0.181818181818182 0 0.0909090909090909 0 0.0909090909090909 0.0909090909090909
F 0.0909090909090909 0 0 0.181818181818182 0 0 0 0 0.0909090909090909 0 0.0909090909090909 0 0 0.181818181818182 0
P 0.0909090909090909 0 0.0909090909090909 0 0 0 0 0 0.0909090909090909 0.0909090909090909 0.181818181818182 0.181818181818182 0.0909090909090909 0.0909090909090909 0
S 0.0909090909090909 0.0909090909090909 0 0 0.181818181818182 0 0 0.181818181818182 0.0909090909090909 0 0 0.272727272727273 0 0 0
T 0 0 0.0909090909090909 0 0 0 0.0909090909090909 0 0.0909090909090909 0.0909090909090909 0 0 0.0909090909090909 0.0909090909090909 0.0909090909090909
W 0 0 0 0 0 0 0 0 0 0 0 0 0 0 0
Y 0 0.0909090909090909 0 0 0 0 0 0.818181818181818 0.0909090909090909 0 0 0 0 0 0
V 0.0909090909090909 0 0.0909090909090909 0 0 0 0.0909090909090909 0 0 0 0.181818181818182 0 0.0909090909090909 0 0.0909090909090909
