# Supplementary material for: Sequence and Structure-Based Analysis of Specificity Determinants in Eukaryotic Protein Kinases
Source: Cell Rep. 2021 Jan 12;34(2):108602. doi: 10.1016/j.celrep.2020.108602 (PMC7809594; doi:10.1016/j.celrep.2020.108602)
Supplement: Data S1. Collection of 179 PWMs Used at the Start of the Analysis, Related to STAR Methods [file mmc5.zip › PTK2_FAK_human.txt]

 1 2 3 4 5 6 7 8 9 10 11 12 13 14 15
A 0.0476190476190476 0.0476190476190476 0.0476190476190476 0 0 0.142857142857143 0 0 0.19047619047619 0 0.0476190476190476 0.0476190476190476 0 0.0476190476190476 0.0476190476190476
R 0.0476190476190476 0.0952380952380952 0.0476190476190476 0.0952380952380952 0.0476190476190476 0.0476190476190476 0 0 0 0.142857142857143 0.0952380952380952 0.0476190476190476 0 0.0476190476190476 0.0952380952380952
N 0 0 0.0952380952380952 0.0476190476190476 0.0476190476190476 0.0476190476190476 0 0 0 0.0476190476190476 0 0.0952380952380952 0.0476190476190476 0.142857142857143 0.0952380952380952
D 0.142857142857143 0.142857142857143 0.0952380952380952 0.142857142857143 0.0952380952380952 0.19047619047619 0.19047619047619 0 0.19047619047619 0 0 0.0476190476190476 0.142857142857143 0.0952380952380952 0.0952380952380952
C 0 0 0 0.0476190476190476 0 0 0 0 0 0 0 0 0 0 0
Q 0.0476190476190476 0 0.0476190476190476 0.0476190476190476 0.0476190476190476 0 0 0 0 0.0952380952380952 0.0476190476190476 0 0.0476190476190476 0.0952380952380952 0.0476190476190476
E 0.0952380952380952 0 0.0476190476190476 0.333333333333333 0.238095238095238 0.142857142857143 0.0476190476190476 0 0.0476190476190476 0.142857142857143 0.0952380952380952 0.19047619047619 0.142857142857143 0.0952380952380952 0.0952380952380952
G 0.0952380952380952 0.0952380952380952 0.0952380952380952 0.0476190476190476 0 0.0476190476190476 0.0476190476190476 0 0.0476190476190476 0 0.0476190476190476 0 0.0476190476190476 0.142857142857143 0.0952380952380952
H 0 0 0 0 0.0476190476190476 0.0952380952380952 0 0 0 0 0 0.0476190476190476 0 0 0.0476190476190476
I 0.0476190476190476 0.142857142857143 0 0 0 0 0.0476190476190476 0 0 0 0.0952380952380952 0.0476190476190476 0.0476190476190476 0 0
L 0.0952380952380952 0.0476190476190476 0.0476190476190476 0 0.0476190476190476 0.0476190476190476 0.0476190476190476 0 0.0476190476190476 0.0476190476190476 0.0476190476190476 0.0476190476190476 0.0476190476190476 0.0952380952380952 0
K 0.0952380952380952 0 0.0952380952380952 0 0.0476190476190476 0 0.0952380952380952 0 0 0.0952380952380952 0 0.0476190476190476 0.19047619047619 0.0476190476190476 0.142857142857143
M 0 0.0476190476190476 0.0476190476190476 0 0.0476190476190476 0 0 0 0.0476190476190476 0.0476190476190476 0 0 0 0.0476190476190476 0.0476190476190476
F 0.0952380952380952 0 0.0476190476190476 0.0476190476190476 0.0476190476190476 0.0476190476190476 0.0476190476190476 0 0 0.0952380952380952 0.0952380952380952 0 0 0 0
P 0 0.0476190476190476 0 0 0 0 0.0952380952380952 0 0 0 0.238095238095238 0.142857142857143 0.0952380952380952 0 0.0476190476190476
S 0.0952380952380952 0.0476190476190476 0.142857142857143 0.0476190476190476 0.0952380952380952 0.0952380952380952 0.0952380952380952 0.0952380952380952 0.19047619047619 0.0476190476190476 0 0.142857142857143 0.0476190476190476 0.0952380952380952 0.0476190476190476
T 0 0.0952380952380952 0 0.0952380952380952 0.0952380952380952 0.0952380952380952 0.0952380952380952 0 0.0476190476190476 0 0.0476190476190476 0.0952380952380952 0.0476190476190476 0.0476190476190476 0
W 0 0 0 0.0476190476190476 0 0 0 0 0 0 0 0 0 0 0.0476190476190476
Y 0.0476190476190476 0.0476190476190476 0.0952380952380952 0 0 0 0 0.904761904761905 0.0952380952380952 0.0952380952380952 0.0476190476190476 0 0.0952380952380952 0 0.0476190476190476
V 0.0476190476190476 0.142857142857143 0.0476190476190476 0 0.0952380952380952 0 0.19047619047619 0 0.0952380952380952 0.142857142857143 0.0952380952380952 0 0 0 0
