# Supplementary material for: Sequence and Structure-Based Analysis of Specificity Determinants in Eukaryotic Protein Kinases
Source: Cell Rep. 2021 Jan 12;34(2):108602. doi: 10.1016/j.celrep.2020.108602 (PMC7809594; doi:10.1016/j.celrep.2020.108602)
Supplement: Data S1. Collection of 179 PWMs Used at the Start of the Analysis, Related to STAR Methods [file mmc5.zip › PTK6_SRC_human.txt]

 1 2 3 4 5 6 7 8 9 10 11 12 13 14 15
A 0.111111111111111 0.111111111111111 0 0.111111111111111 0 0 0.0555555555555556 0 0 0.0588235294117647 0.0588235294117647 0.0625 0 0 0.0666666666666667
R 0.166666666666667 0.0555555555555556 0 0.0555555555555556 0 0.0555555555555556 0.0555555555555556 0 0.0588235294117647 0.117647058823529 0 0 0 0 0.0666666666666667
N 0 0 0.0555555555555556 0.0555555555555556 0 0.0555555555555556 0.0555555555555556 0 0 0.0588235294117647 0 0.0625 0 0.133333333333333 0
D 0 0.0555555555555556 0 0.0555555555555556 0.222222222222222 0.166666666666667 0.222222222222222 0 0.117647058823529 0.0588235294117647 0.0588235294117647 0.125 0.133333333333333 0 0
C 0 0 0.0555555555555556 0 0 0 0 0 0 0 0 0 0 0 0
Q 0 0 0 0 0.0555555555555556 0 0 0 0.117647058823529 0 0 0.125 0 0.133333333333333 0.133333333333333
E 0.111111111111111 0.111111111111111 0.0555555555555556 0.166666666666667 0.222222222222222 0.166666666666667 0.0555555555555556 0 0.176470588235294 0.117647058823529 0.117647058823529 0.0625 0.133333333333333 0.0666666666666667 0.0666666666666667
G 0.0555555555555556 0.166666666666667 0.0555555555555556 0.0555555555555556 0 0.111111111111111 0.0555555555555556 0 0.117647058823529 0 0 0 0.266666666666667 0.0666666666666667 0.2
H 0 0 0.0555555555555556 0 0 0.111111111111111 0 0 0 0 0.117647058823529 0.0625 0.0666666666666667 0 0.0666666666666667
I 0 0 0.0555555555555556 0.0555555555555556 0 0.0555555555555556 0.0555555555555556 0 0 0 0 0 0.0666666666666667 0 0.0666666666666667
L 0.0555555555555556 0.166666666666667 0.111111111111111 0.0555555555555556 0.0555555555555556 0 0.111111111111111 0 0.117647058823529 0 0 0.0625 0.133333333333333 0.2 0
K 0.0555555555555556 0 0.0555555555555556 0.0555555555555556 0.0555555555555556 0 0 0 0 0.117647058823529 0 0.0625 0.0666666666666667 0.0666666666666667 0.0666666666666667
M 0 0 0 0 0.111111111111111 0 0 0 0 0 0 0 0 0 0
F 0.0555555555555556 0.111111111111111 0.0555555555555556 0 0.0555555555555556 0 0 0 0 0.0588235294117647 0 0 0 0.0666666666666667 0
P 0.166666666666667 0 0.111111111111111 0.0555555555555556 0 0.0555555555555556 0.111111111111111 0 0 0 0.411764705882353 0.1875 0 0.0666666666666667 0
S 0 0.0555555555555556 0.111111111111111 0.166666666666667 0 0.0555555555555556 0.0555555555555556 0 0.117647058823529 0.0588235294117647 0 0 0 0.0666666666666667 0.0666666666666667
T 0.111111111111111 0 0.0555555555555556 0 0.111111111111111 0.111111111111111 0.0555555555555556 0 0.0588235294117647 0 0 0.125 0 0 0
W 0 0 0 0.0555555555555556 0 0 0 0 0 0.0588235294117647 0 0 0 0.0666666666666667 0.133333333333333
Y 0 0 0.111111111111111 0 0.0555555555555556 0 0 1 0 0.176470588235294 0.0588235294117647 0 0.0666666666666667 0.0666666666666667 0
V 0.111111111111111 0.166666666666667 0.0555555555555556 0.0555555555555556 0.0555555555555556 0.0555555555555556 0.111111111111111 0 0.117647058823529 0.117647058823529 0.176470588235294 0.0625 0.0666666666666667 0 0.0666666666666667
