# Supplementary material for: Sequence and Structure-Based Analysis of Specificity Determinants in Eukaryotic Protein Kinases
Source: Cell Rep. 2021 Jan 12;34(2):108602. doi: 10.1016/j.celrep.2020.108602 (PMC7809594; doi:10.1016/j.celrep.2020.108602)
Supplement: Data S1. Collection of 179 PWMs Used at the Start of the Analysis, Related to STAR Methods [file mmc5.zip › RAF1_TKL_human.txt]

 1 2 3 4 5 6 7 8 9 10 11 12 13 14 15
A 0.0769230769230769 0 0 0 0 0.0769230769230769 0.0769230769230769 0 0.0769230769230769 0.0769230769230769 0.0769230769230769 0.0769230769230769 0.0769230769230769 0.0769230769230769 0.153846153846154
R 0.0769230769230769 0.153846153846154 0.384615384615385 0 0.461538461538462 0.230769230769231 0.0769230769230769 0 0 0.0769230769230769 0 0 0.0769230769230769 0.0769230769230769 0.0769230769230769
N 0 0.0769230769230769 0 0.230769230769231 0 0.0769230769230769 0.0769230769230769 0 0.0769230769230769 0 0.230769230769231 0.0769230769230769 0 0 0
D 0 0 0.0769230769230769 0 0 0 0.153846153846154 0 0.0769230769230769 0 0 0 0.230769230769231 0 0.230769230769231
C 0 0 0 0 0 0 0 0 0 0 0 0 0 0 0
Q 0 0.0769230769230769 0.0769230769230769 0.153846153846154 0.153846153846154 0 0 0 0.0769230769230769 0 0 0 0 0 0
E 0.0769230769230769 0 0.0769230769230769 0 0 0 0 0 0.0769230769230769 0.0769230769230769 0 0.0769230769230769 0.0769230769230769 0.0769230769230769 0.0769230769230769
G 0.153846153846154 0.0769230769230769 0.0769230769230769 0.153846153846154 0 0 0 0 0 0.0769230769230769 0.153846153846154 0.0769230769230769 0.0769230769230769 0.0769230769230769 0.0769230769230769
H 0 0 0 0.0769230769230769 0 0.0769230769230769 0 0 0 0 0.0769230769230769 0 0.153846153846154 0 0
I 0.0769230769230769 0.153846153846154 0.0769230769230769 0 0 0.0769230769230769 0 0 0 0.0769230769230769 0 0 0 0.0769230769230769 0
L 0.0769230769230769 0 0.153846153846154 0.0769230769230769 0.0769230769230769 0 0.0769230769230769 0 0 0.0769230769230769 0 0.0769230769230769 0.153846153846154 0.0769230769230769 0
K 0 0.0769230769230769 0 0 0 0 0 0 0 0 0 0 0 0 0
M 0.0769230769230769 0 0 0 0.153846153846154 0 0.0769230769230769 0 0.0769230769230769 0 0 0 0 0.0769230769230769 0
F 0 0.0769230769230769 0 0 0 0 0.0769230769230769 0 0.0769230769230769 0 0.0769230769230769 0 0.0769230769230769 0 0.0769230769230769
P 0.230769230769231 0.230769230769231 0 0 0 0.0769230769230769 0 0 0.0769230769230769 0.307692307692308 0.153846153846154 0 0 0 0
S 0.0769230769230769 0.0769230769230769 0 0.230769230769231 0 0.307692307692308 0.307692307692308 0.692307692307692 0.0769230769230769 0 0.0769230769230769 0.0769230769230769 0 0.230769230769231 0
T 0 0 0 0 0.0769230769230769 0 0.0769230769230769 0.307692307692308 0.153846153846154 0.0769230769230769 0 0.153846153846154 0.0769230769230769 0.0769230769230769 0
W 0 0 0 0 0 0 0 0 0 0 0 0.0769230769230769 0 0.0769230769230769 0
Y 0 0 0 0.0769230769230769 0 0 0 0 0.153846153846154 0.0769230769230769 0.0769230769230769 0.0769230769230769 0 0 0.153846153846154
V 0.0769230769230769 0 0.0769230769230769 0 0.0769230769230769 0.0769230769230769 0 0 0 0.0769230769230769 0.0769230769230769 0.230769230769231 0 0.0769230769230769 0.153846153846154
