# Supplementary material for: Sequence and Structure-Based Analysis of Specificity Determinants in Eukaryotic Protein Kinases
Source: Cell Rep. 2021 Jan 12;34(2):108602. doi: 10.1016/j.celrep.2020.108602 (PMC7809594; doi:10.1016/j.celrep.2020.108602)
Supplement: Data S1. Collection of 179 PWMs Used at the Start of the Analysis, Related to STAR Methods [file mmc5.zip › RET_RET_human.txt]

 1 2 3 4 5 6 7 8 9 10 11 12 13 14 15
A 0.12 0 0.04 0 0.04 0.08 0 0 0.08 0.16 0.08 0.04 0.08 0.04 0.12
R 0.08 0.16 0.04 0 0.08 0.04 0.04 0 0.04 0.04 0.04 0.16 0 0.04 0.28
N 0 0.08 0 0.16 0.08 0 0 0 0 0.12 0 0.08 0.04 0.04 0
D 0.12 0.04 0.04 0.04 0.16 0.08 0.04 0 0.08 0.08 0.08 0.04 0 0 0.04
C 0 0 0.08 0 0 0 0 0 0 0 0 0 0 0.04 0
Q 0 0.04 0 0 0.04 0.04 0 0 0.04 0 0 0 0.08 0.04 0
E 0.04 0 0 0.24 0.12 0.12 0.16 0 0.12 0.12 0 0.04 0 0.04 0.08
G 0 0.08 0.08 0.08 0.04 0.04 0.12 0 0.12 0.04 0.04 0.16 0.12 0.08 0
H 0.04 0 0 0 0 0.04 0 0 0 0 0 0 0.04 0 0
I 0 0.08 0.12 0 0.04 0 0.08 0 0.04 0 0.04 0.04 0.04 0 0
L 0.04 0.04 0.08 0.04 0.04 0.04 0.12 0 0.12 0.08 0.08 0.08 0.04 0.16 0.04
K 0 0 0.04 0.08 0 0.12 0.04 0 0 0.12 0 0 0.12 0 0.08
M 0.04 0.04 0.04 0.04 0.08 0 0.04 0 0 0.04 0.12 0.04 0 0.04 0
F 0.04 0.04 0.04 0.08 0.04 0 0.04 0 0 0 0 0 0 0.04 0.04
P 0.12 0.04 0.04 0.04 0.08 0.12 0.04 0 0.04 0.04 0.08 0.04 0.08 0.08 0.08
S 0.08 0.08 0.12 0.12 0.08 0.08 0.08 0 0.08 0.08 0.12 0.2 0.12 0.12 0.04
T 0.28 0.04 0.08 0.04 0.04 0.12 0.04 0 0 0 0.12 0.04 0 0 0.08
W 0 0.08 0 0 0 0 0 0 0 0 0.04 0 0.08 0 0.08
Y 0 0.08 0.04 0 0.04 0 0 1 0.04 0.04 0.04 0.04 0.08 0.16 0
V 0 0.08 0.12 0.04 0 0.08 0.16 0 0.2 0.04 0.12 0 0.08 0.08 0.04
