# Supplementary material for: Sequence and Structure-Based Analysis of Specificity Determinants in Eukaryotic Protein Kinases
Source: Cell Rep. 2021 Jan 12;34(2):108602. doi: 10.1016/j.celrep.2020.108602 (PMC7809594; doi:10.1016/j.celrep.2020.108602)
Supplement: Data S1. Collection of 179 PWMs Used at the Start of the Analysis, Related to STAR Methods [file mmc5.zip › ROCK1_AGC_human.txt]

 1 2 3 4 5 6 7 8 9 10 11 12 13 14 15
A 0.0681818181818182 0.0681818181818182 0.0681818181818182 0.0681818181818182 0.0681818181818182 0.0227272727272727 0 0 0.0227272727272727 0.0454545454545455 0.0697674418604651 0.0930232558139535 0.0465116279069767 0.0465116279069767 0.0232558139534884
R 0.159090909090909 0.181818181818182 0.181818181818182 0.0909090909090909 0.295454545454545 0.454545454545455 0.227272727272727 0 0.113636363636364 0.136363636363636 0.0930232558139535 0.0697674418604651 0.0465116279069767 0.0232558139534884 0.0465116279069767
N 0.0681818181818182 0.0454545454545455 0 0.0454545454545455 0.0454545454545455 0.0454545454545455 0.0909090909090909 0 0.0227272727272727 0.0454545454545455 0.0697674418604651 0.0465116279069767 0.0232558139534884 0 0.0232558139534884
D 0.0227272727272727 0.0454545454545455 0 0.0681818181818182 0 0.0454545454545455 0.0227272727272727 0 0 0.0227272727272727 0 0.0232558139534884 0.0232558139534884 0.0465116279069767 0.116279069767442
C 0 0 0.0227272727272727 0 0 0.0227272727272727 0 0 0 0.0227272727272727 0 0 0.0232558139534884 0 0
Q 0.0454545454545455 0.0454545454545455 0.0909090909090909 0.0454545454545455 0.0681818181818182 0.0227272727272727 0 0 0.0681818181818182 0.0454545454545455 0.0465116279069767 0.0232558139534884 0.0465116279069767 0.0930232558139535 0
E 0.0227272727272727 0.0454545454545455 0.0681818181818182 0.0681818181818182 0 0.0227272727272727 0.0227272727272727 0 0 0 0.0232558139534884 0.0465116279069767 0.0232558139534884 0.0930232558139535 0.0930232558139535
G 0.0454545454545455 0.0909090909090909 0.0227272727272727 0.0909090909090909 0.0227272727272727 0.0454545454545455 0.0909090909090909 0 0.0454545454545455 0.136363636363636 0.0930232558139535 0.0930232558139535 0.116279069767442 0.116279069767442 0.0930232558139535
H 0 0 0.0227272727272727 0.0227272727272727 0 0.0227272727272727 0 0 0 0 0.0232558139534884 0 0 0.0232558139534884 0.0232558139534884
I 0.0227272727272727 0 0.0909090909090909 0 0 0 0 0 0.0681818181818182 0 0.0465116279069767 0.0697674418604651 0 0.0232558139534884 0
L 0.113636363636364 0.0227272727272727 0.0227272727272727 0.0227272727272727 0.0681818181818182 0.0681818181818182 0.0454545454545455 0 0.0909090909090909 0 0.0465116279069767 0.0232558139534884 0.13953488372093 0.0232558139534884 0.0930232558139535
K 0.0681818181818182 0.136363636363636 0.0909090909090909 0.136363636363636 0.136363636363636 0.0681818181818182 0.159090909090909 0 0.0454545454545455 0.136363636363636 0.0465116279069767 0.0930232558139535 0.0465116279069767 0.0697674418604651 0.0232558139534884
M 0.0227272727272727 0 0 0.0227272727272727 0 0 0.0227272727272727 0 0 0 0.0232558139534884 0.0465116279069767 0.0465116279069767 0.0232558139534884 0.0465116279069767
F 0 0 0.0227272727272727 0 0.0227272727272727 0 0.0227272727272727 0 0.0681818181818182 0.0227272727272727 0.0232558139534884 0.0232558139534884 0.0465116279069767 0.0930232558139535 0.0697674418604651
P 0.0681818181818182 0.0227272727272727 0.113636363636364 0.0227272727272727 0.0227272727272727 0 0.0681818181818182 0 0.0909090909090909 0.0681818181818182 0.0930232558139535 0.0465116279069767 0.116279069767442 0.116279069767442 0.0930232558139535
S 0.0909090909090909 0.181818181818182 0.181818181818182 0.181818181818182 0.136363636363636 0.0454545454545455 0.0227272727272727 0.590909090909091 0.159090909090909 0.0454545454545455 0.162790697674419 0.162790697674419 0.0930232558139535 0.0697674418604651 0.0465116279069767
T 0.0681818181818182 0.0454545454545455 0 0.0227272727272727 0.0681818181818182 0.0454545454545455 0.113636363636364 0.409090909090909 0.113636363636364 0.0909090909090909 0.0930232558139535 0.0930232558139535 0.0465116279069767 0.0232558139534884 0.0697674418604651
W 0 0 0 0 0 0 0 0 0 0.0227272727272727 0 0 0 0.0465116279069767 0.0232558139534884
Y 0.0681818181818182 0.0227272727272727 0 0.0227272727272727 0.0454545454545455 0.0681818181818182 0.0227272727272727 0 0.0227272727272727 0.0454545454545455 0 0 0 0.0465116279069767 0.0232558139534884
V 0.0454545454545455 0.0454545454545455 0 0.0681818181818182 0 0 0.0681818181818182 0 0.0681818181818182 0.113636363636364 0.0465116279069767 0.0465116279069767 0.116279069767442 0.0232558139534884 0.0930232558139535
