# Supplementary material for: Sequence and Structure-Based Analysis of Specificity Determinants in Eukaryotic Protein Kinases
Source: Cell Rep. 2021 Jan 12;34(2):108602. doi: 10.1016/j.celrep.2020.108602 (PMC7809594; doi:10.1016/j.celrep.2020.108602)
Supplement: Data S1. Collection of 179 PWMs Used at the Start of the Analysis, Related to STAR Methods [file mmc5.zip › RPS6KA1_AGC_human.txt]

 1 2 3 4 5 6 7 8 9 10 11 12 13 14 15
A 0.0204081632653061 0.122448979591837 0.0204081632653061 0.0204081632653061 0.0204081632653061 0.0408163265306122 0.0816326530612245 0 0.0612244897959184 0.0612244897959184 0.0816326530612245 0.122448979591837 0.122448979591837 0.0612244897959184 0.0204081632653061
R 0.0816326530612245 0.122448979591837 0.408163265306122 0.163265306122449 0.714285714285714 0.163265306122449 0.0612244897959184 0 0 0.0204081632653061 0.0408163265306122 0.0204081632653061 0.0204081632653061 0.0204081632653061 0
N 0.0204081632653061 0 0.0204081632653061 0 0 0 0 0 0.0408163265306122 0.0612244897959184 0.102040816326531 0.0204081632653061 0 0.0408163265306122 0
D 0.0204081632653061 0 0.0612244897959184 0.0204081632653061 0 0 0.102040816326531 0 0.0408163265306122 0.0204081632653061 0.122448979591837 0.0612244897959184 0.0408163265306122 0.0408163265306122 0.0816326530612245
C 0.0204081632653061 0.0612244897959184 0 0 0 0.0816326530612245 0 0 0.0204081632653061 0 0.0204081632653061 0.0204081632653061 0.0204081632653061 0 0.0204081632653061
Q 0.0204081632653061 0.0612244897959184 0.0204081632653061 0.0612244897959184 0.0204081632653061 0.0408163265306122 0.0204081632653061 0 0.0408163265306122 0.0408163265306122 0.0204081632653061 0.0204081632653061 0.0204081632653061 0 0.0612244897959184
E 0.0408163265306122 0.0408163265306122 0.0204081632653061 0.0612244897959184 0 0 0.0204081632653061 0 0.102040816326531 0.0816326530612245 0.0612244897959184 0.0816326530612245 0.102040816326531 0.0816326530612245 0.122448979591837
G 0.163265306122449 0.102040816326531 0.0204081632653061 0.0408163265306122 0.102040816326531 0.0204081632653061 0.142857142857143 0 0.0816326530612245 0.102040816326531 0.102040816326531 0.0408163265306122 0.102040816326531 0.0816326530612245 0
H 0.0408163265306122 0 0.0204081632653061 0.0204081632653061 0 0.0612244897959184 0.0204081632653061 0 0 0 0 0.0204081632653061 0 0.0204081632653061 0.0204081632653061
I 0.0408163265306122 0.0408163265306122 0 0.0204081632653061 0 0.0204081632653061 0.0204081632653061 0 0.0204081632653061 0 0 0.102040816326531 0.0204081632653061 0.0204081632653061 0.0408163265306122
L 0.0816326530612245 0.0408163265306122 0.102040816326531 0.0204081632653061 0 0.122448979591837 0.102040816326531 0 0.102040816326531 0.0612244897959184 0.0408163265306122 0.0204081632653061 0.0816326530612245 0.0816326530612245 0.0408163265306122
K 0.0816326530612245 0.0408163265306122 0.0816326530612245 0.142857142857143 0.0204081632653061 0.122448979591837 0.0408163265306122 0 0.0204081632653061 0.0204081632653061 0.0816326530612245 0.0612244897959184 0.0408163265306122 0.0816326530612245 0.0408163265306122
M 0.0204081632653061 0.0204081632653061 0.0408163265306122 0 0 0.0204081632653061 0.0408163265306122 0 0.0408163265306122 0.0204081632653061 0.0408163265306122 0.0408163265306122 0.0204081632653061 0.0204081632653061 0.0612244897959184
F 0 0.0204081632653061 0.0204081632653061 0.0408163265306122 0.0204081632653061 0 0.0816326530612245 0 0.0408163265306122 0 0.0612244897959184 0.0408163265306122 0.0204081632653061 0.0612244897959184 0.0612244897959184
P 0.142857142857143 0.0408163265306122 0 0.0408163265306122 0.0204081632653061 0 0.0816326530612245 0 0 0.122448979591837 0.0612244897959184 0.0408163265306122 0.122448979591837 0.0816326530612245 0.142857142857143
S 0.0612244897959184 0.183673469387755 0.0612244897959184 0.244897959183673 0.0408163265306122 0.0408163265306122 0.102040816326531 0.897959183673469 0.122448979591837 0.204081632653061 0.102040816326531 0.102040816326531 0.142857142857143 0.183673469387755 0.122448979591837
T 0.0408163265306122 0.0408163265306122 0.0408163265306122 0.0408163265306122 0 0.163265306122449 0.0204081632653061 0.102040816326531 0.0408163265306122 0.102040816326531 0 0.0612244897959184 0.0612244897959184 0.122448979591837 0.0816326530612245
W 0.0204081632653061 0 0 0 0.0204081632653061 0 0.0204081632653061 0 0 0 0 0.0204081632653061 0 0 0
Y 0.0204081632653061 0.0408163265306122 0.0612244897959184 0.0204081632653061 0.0204081632653061 0.0408163265306122 0.0408163265306122 0 0.0612244897959184 0 0.0408163265306122 0.0204081632653061 0.0408163265306122 0 0
V 0.0612244897959184 0.0204081632653061 0 0.0408163265306122 0 0.0612244897959184 0 0 0.163265306122449 0.0816326530612245 0.0204081632653061 0.0816326530612245 0.0204081632653061 0 0.0816326530612245
