# Supplementary material for: Sequence and Structure-Based Analysis of Specificity Determinants in Eukaryotic Protein Kinases
Source: Cell Rep. 2021 Jan 12;34(2):108602. doi: 10.1016/j.celrep.2020.108602 (PMC7809594; doi:10.1016/j.celrep.2020.108602)
Supplement: Data S1. Collection of 179 PWMs Used at the Start of the Analysis, Related to STAR Methods [file mmc5.zip › RPS6KA1_AGC_mouse.txt]

 1 2 3 4 5 6 7 8 9 10 11 12 13 14 15
A 0.272727272727273 0.0833333333333333 0.0833333333333333 0 0.166666666666667 0.0833333333333333 0 0 0.25 0.166666666666667 0.0833333333333333 0.0833333333333333 0.166666666666667 0.181818181818182 0.181818181818182
R 0.0909090909090909 0.166666666666667 0.166666666666667 0.0833333333333333 0.833333333333333 0.5 0.0833333333333333 0 0 0.0833333333333333 0 0 0.0833333333333333 0 0.0909090909090909
N 0 0.0833333333333333 0 0 0 0 0 0 0 0 0.166666666666667 0 0 0.0909090909090909 0
D 0 0 0 0 0 0 0 0 0.166666666666667 0.166666666666667 0 0 0.0833333333333333 0.0909090909090909 0.0909090909090909
C 0 0 0 0.0833333333333333 0 0 0 0 0 0.0833333333333333 0 0 0 0 0
Q 0 0 0.0833333333333333 0 0 0 0 0 0 0 0 0.0833333333333333 0.0833333333333333 0 0
E 0.181818181818182 0 0.0833333333333333 0 0 0 0 0 0.0833333333333333 0.0833333333333333 0.0833333333333333 0.166666666666667 0 0.0909090909090909 0.181818181818182
G 0.0909090909090909 0.25 0 0.0833333333333333 0 0 0.0833333333333333 0 0 0.0833333333333333 0.25 0.0833333333333333 0.333333333333333 0 0.0909090909090909
H 0 0 0 0 0 0.0833333333333333 0 0 0 0 0.0833333333333333 0 0 0 0.0909090909090909
I 0 0.0833333333333333 0 0.0833333333333333 0 0 0 0 0 0 0 0.25 0 0 0
L 0 0 0.166666666666667 0.0833333333333333 0 0.0833333333333333 0.166666666666667 0 0 0 0 0.166666666666667 0.0833333333333333 0 0
K 0 0.166666666666667 0.0833333333333333 0.25 0 0.166666666666667 0.166666666666667 0 0 0 0.25 0.0833333333333333 0 0.0909090909090909 0
M 0 0.0833333333333333 0 0 0 0 0.0833333333333333 0 0 0.0833333333333333 0 0 0 0.0909090909090909 0
F 0 0 0 0 0 0 0 0 0 0 0.0833333333333333 0 0 0 0.0909090909090909
P 0.0909090909090909 0 0.166666666666667 0 0 0 0.166666666666667 0 0 0.0833333333333333 0 0 0 0.0909090909090909 0
S 0.0909090909090909 0 0.0833333333333333 0.166666666666667 0 0.0833333333333333 0.0833333333333333 0.916666666666667 0.0833333333333333 0.166666666666667 0 0 0.0833333333333333 0.272727272727273 0
T 0.181818181818182 0.0833333333333333 0.0833333333333333 0.0833333333333333 0 0 0.0833333333333333 0.0833333333333333 0.0833333333333333 0 0 0 0.0833333333333333 0 0
W 0 0 0 0 0 0 0 0 0 0 0 0 0 0 0
Y 0 0 0 0 0 0 0 0 0.166666666666667 0 0 0.0833333333333333 0 0 0.0909090909090909
V 0 0 0 0.0833333333333333 0 0 0.0833333333333333 0 0.166666666666667 0 0 0 0 0 0.0909090909090909
