# Supplementary material for: Sequence and Structure-Based Analysis of Specificity Determinants in Eukaryotic Protein Kinases
Source: Cell Rep. 2021 Jan 12;34(2):108602. doi: 10.1016/j.celrep.2020.108602 (PMC7809594; doi:10.1016/j.celrep.2020.108602)
Supplement: Data S1. Collection of 179 PWMs Used at the Start of the Analysis, Related to STAR Methods [file mmc5.zip › RPS6KA3_AGC_human.txt]

 1 2 3 4 5 6 7 8 9 10 11 12 13 14 15
A 0.0526315789473684 0.184210526315789 0.0526315789473684 0.0526315789473684 0.0263157894736842 0.0526315789473684 0.0789473684210526 0 0.135135135135135 0.111111111111111 0.0571428571428571 0.0571428571428571 0.114285714285714 0 0.0294117647058824
R 0.0263157894736842 0.0526315789473684 0.184210526315789 0.157894736842105 0.605263157894737 0.263157894736842 0.157894736842105 0 0.0810810810810811 0.138888888888889 0.0571428571428571 0 0.0571428571428571 0.0882352941176471 0.0294117647058824
N 0.0526315789473684 0.0263157894736842 0 0.0263157894736842 0.0263157894736842 0.0526315789473684 0 0 0 0.0555555555555556 0.0857142857142857 0.0285714285714286 0 0.0294117647058824 0.0294117647058824
D 0.0526315789473684 0 0.0263157894736842 0.0526315789473684 0 0 0.0263157894736842 0 0.027027027027027 0 0.142857142857143 0.0285714285714286 0.0571428571428571 0 0.0882352941176471
C 0 0 0 0 0 0.0526315789473684 0 0 0 0.0555555555555556 0 0 0.0285714285714286 0.0294117647058824 0
Q 0.0526315789473684 0.0263157894736842 0.0263157894736842 0 0 0.0263157894736842 0.105263157894737 0 0 0 0.114285714285714 0.0285714285714286 0.0285714285714286 0 0
E 0.0526315789473684 0 0.0263157894736842 0.0526315789473684 0 0.0263157894736842 0 0 0.027027027027027 0.0555555555555556 0.142857142857143 0.114285714285714 0.0571428571428571 0.0294117647058824 0.176470588235294
G 0.0789473684210526 0.184210526315789 0.0789473684210526 0.0789473684210526 0 0 0.157894736842105 0 0.027027027027027 0.111111111111111 0.0571428571428571 0.0571428571428571 0.142857142857143 0.176470588235294 0.117647058823529
H 0 0 0 0.0526315789473684 0 0.0526315789473684 0 0 0 0 0 0 0 0 0
I 0.0263157894736842 0.0789473684210526 0.0526315789473684 0.0263157894736842 0 0 0 0 0 0.0277777777777778 0 0.0571428571428571 0.0285714285714286 0.0294117647058824 0.0882352941176471
L 0.0526315789473684 0.0789473684210526 0.184210526315789 0.0263157894736842 0.0526315789473684 0.0789473684210526 0.105263157894737 0 0.162162162162162 0.0833333333333333 0.0571428571428571 0.0571428571428571 0.114285714285714 0 0.0882352941176471
K 0.0526315789473684 0.0526315789473684 0.105263157894737 0.0789473684210526 0.0263157894736842 0.131578947368421 0.0789473684210526 0 0 0.0555555555555556 0.0571428571428571 0.0571428571428571 0 0.117647058823529 0.0588235294117647
M 0.0263157894736842 0 0.0526315789473684 0 0.0263157894736842 0 0.0263157894736842 0 0 0 0 0.0857142857142857 0.0285714285714286 0 0.0294117647058824
F 0.0263157894736842 0.0526315789473684 0.0263157894736842 0.0263157894736842 0.0263157894736842 0 0 0 0.0810810810810811 0 0.0285714285714286 0.0285714285714286 0.0571428571428571 0 0.0882352941176471
P 0.157894736842105 0.0789473684210526 0.0263157894736842 0.0526315789473684 0.0789473684210526 0.0789473684210526 0.0789473684210526 0 0.216216216216216 0.0833333333333333 0.0571428571428571 0.0571428571428571 0.142857142857143 0.147058823529412 0.0294117647058824
S 0.210526315789474 0.105263157894737 0 0.210526315789474 0.0789473684210526 0.0789473684210526 0.105263157894737 0.868421052631579 0.0540540540540541 0.0833333333333333 0.0571428571428571 0.228571428571429 0.0857142857142857 0.205882352941176 0.0882352941176471
T 0.0526315789473684 0.0263157894736842 0.105263157894737 0.0789473684210526 0.0263157894736842 0.105263157894737 0.0263157894736842 0.131578947368421 0.0540540540540541 0.0833333333333333 0.0285714285714286 0.0571428571428571 0.0285714285714286 0.0588235294117647 0
W 0 0 0 0 0 0 0 0 0 0 0 0 0 0.0294117647058824 0
Y 0 0 0.0263157894736842 0.0263157894736842 0.0263157894736842 0 0.0263157894736842 0 0.0540540540540541 0 0.0571428571428571 0 0.0285714285714286 0 0.0294117647058824
V 0.0263157894736842 0.0526315789473684 0.0263157894736842 0 0 0 0.0263157894736842 0 0.0810810810810811 0.0555555555555556 0 0.0571428571428571 0 0.0588235294117647 0.0294117647058824
