# Supplementary material for: Sequence and Structure-Based Analysis of Specificity Determinants in Eukaryotic Protein Kinases
Source: Cell Rep. 2021 Jan 12;34(2):108602. doi: 10.1016/j.celrep.2020.108602 (PMC7809594; doi:10.1016/j.celrep.2020.108602)
Supplement: Data S1. Collection of 179 PWMs Used at the Start of the Analysis, Related to STAR Methods [file mmc5.zip › RPS6KB1_AGC_human.txt]

 1 2 3 4 5 6 7 8 9 10 11 12 13 14 15
A 0 0.0689655172413793 0.0344827586206897 0 0 0 0.137931034482759 0 0.0689655172413793 0.0689655172413793 0.103448275862069 0.0689655172413793 0.103448275862069 0.0714285714285714 0.0357142857142857
R 0.137931034482759 0.137931034482759 0.586206896551724 0.103448275862069 0.689655172413793 0.137931034482759 0.0689655172413793 0 0 0.0344827586206897 0.0689655172413793 0 0 0.0357142857142857 0
N 0.137931034482759 0 0 0 0 0 0.0689655172413793 0 0 0.0344827586206897 0.0344827586206897 0.0344827586206897 0.0689655172413793 0 0.0357142857142857
D 0 0 0.0344827586206897 0 0 0 0.0689655172413793 0 0.0689655172413793 0.0344827586206897 0.103448275862069 0 0.0344827586206897 0 0
C 0.0344827586206897 0.0344827586206897 0 0 0 0.0689655172413793 0 0 0.0344827586206897 0.0344827586206897 0 0 0.0344827586206897 0.0357142857142857 0
Q 0.0344827586206897 0.0344827586206897 0.0344827586206897 0 0 0 0 0 0.0689655172413793 0 0 0.0689655172413793 0 0 0.0714285714285714
E 0.103448275862069 0.0689655172413793 0 0.0344827586206897 0 0 0.0344827586206897 0 0.137931034482759 0.0344827586206897 0.0344827586206897 0.0344827586206897 0.0689655172413793 0.0357142857142857 0.0714285714285714
G 0.103448275862069 0.137931034482759 0.0344827586206897 0 0.0689655172413793 0.0344827586206897 0.103448275862069 0 0.0344827586206897 0.103448275862069 0.0344827586206897 0 0.0689655172413793 0.107142857142857 0.0357142857142857
H 0 0 0.0344827586206897 0 0.0344827586206897 0.0344827586206897 0.0344827586206897 0 0 0 0 0 0 0.0357142857142857 0
I 0.0689655172413793 0 0 0.103448275862069 0 0.0344827586206897 0 0 0.0689655172413793 0 0 0 0 0 0.0714285714285714
L 0.103448275862069 0.0689655172413793 0 0.0689655172413793 0.0689655172413793 0.0344827586206897 0.137931034482759 0 0.0344827586206897 0.0689655172413793 0.0344827586206897 0.0689655172413793 0.0344827586206897 0.0357142857142857 0.0714285714285714
K 0.0344827586206897 0.0344827586206897 0.0689655172413793 0.0689655172413793 0.0344827586206897 0.0344827586206897 0.103448275862069 0 0 0.0344827586206897 0.0689655172413793 0.0344827586206897 0.0689655172413793 0.0357142857142857 0
M 0 0 0.0344827586206897 0 0.0344827586206897 0.0344827586206897 0.0344827586206897 0 0 0 0 0 0 0 0.0357142857142857
F 0 0.0689655172413793 0 0.0344827586206897 0 0 0.0689655172413793 0 0.0344827586206897 0 0.0344827586206897 0.0344827586206897 0.0344827586206897 0.0357142857142857 0
P 0.0344827586206897 0.137931034482759 0.0344827586206897 0.0689655172413793 0 0.0344827586206897 0 0 0.0689655172413793 0.0689655172413793 0.0344827586206897 0.103448275862069 0.103448275862069 0.107142857142857 0.178571428571429
S 0.137931034482759 0.137931034482759 0.0689655172413793 0.379310344827586 0.0344827586206897 0.103448275862069 0.103448275862069 0.827586206896552 0.206896551724138 0.344827586206897 0.344827586206897 0.310344827586207 0.241379310344828 0.25 0.214285714285714
T 0.0689655172413793 0.0344827586206897 0 0.0344827586206897 0.0344827586206897 0.344827586206897 0.0344827586206897 0.172413793103448 0.137931034482759 0.103448275862069 0.0344827586206897 0.103448275862069 0.0689655172413793 0.178571428571429 0.107142857142857
W 0 0 0 0 0 0 0 0 0 0 0 0 0 0 0
Y 0 0 0 0.0344827586206897 0 0.0344827586206897 0 0 0.0344827586206897 0 0.0689655172413793 0.0344827586206897 0.0344827586206897 0 0.0357142857142857
V 0 0.0344827586206897 0.0344827586206897 0.0689655172413793 0 0.0689655172413793 0 0 0 0.0344827586206897 0 0.103448275862069 0.0344827586206897 0.0357142857142857 0.0357142857142857
