# Supplementary material for: Sequence and Structure-Based Analysis of Specificity Determinants in Eukaryotic Protein Kinases
Source: Cell Rep. 2021 Jan 12;34(2):108602. doi: 10.1016/j.celrep.2020.108602 (PMC7809594; doi:10.1016/j.celrep.2020.108602)
Supplement: Data S1. Collection of 179 PWMs Used at the Start of the Analysis, Related to STAR Methods [file mmc5.zip › SGK1_AGC_human.txt]

 1 2 3 4 5 6 7 8 9 10 11 12 13 14 15
A 0.0714285714285714 0 0 0.0714285714285714 0 0.0357142857142857 0.0357142857142857 0 0.111111111111111 0.037037037037037 0 0.0740740740740741 0.0740740740740741 0.148148148148148 0.037037037037037
R 0 0.178571428571429 0.714285714285714 0.142857142857143 0.928571428571429 0.142857142857143 0.107142857142857 0 0.037037037037037 0.037037037037037 0 0.037037037037037 0.0740740740740741 0.037037037037037 0.0740740740740741
N 0.0357142857142857 0 0 0.0357142857142857 0 0.0714285714285714 0.0357142857142857 0 0.0740740740740741 0 0.037037037037037 0 0.037037037037037 0.037037037037037 0.0740740740740741
D 0.0714285714285714 0.0714285714285714 0.0357142857142857 0.0714285714285714 0 0 0.0357142857142857 0 0.037037037037037 0.111111111111111 0.0740740740740741 0.037037037037037 0.0740740740740741 0.037037037037037 0.111111111111111
C 0 0 0 0 0 0.0357142857142857 0.0714285714285714 0 0 0 0 0 0 0 0
Q 0.0714285714285714 0.0714285714285714 0 0.0357142857142857 0 0 0.0357142857142857 0 0 0.037037037037037 0.037037037037037 0.037037037037037 0.037037037037037 0.0740740740740741 0.037037037037037
E 0.0714285714285714 0.0357142857142857 0 0.0357142857142857 0 0 0 0 0.037037037037037 0.0740740740740741 0.037037037037037 0.037037037037037 0.037037037037037 0.037037037037037 0.111111111111111
G 0.214285714285714 0.107142857142857 0.0714285714285714 0 0 0 0.0714285714285714 0 0.0740740740740741 0.037037037037037 0.222222222222222 0.0740740740740741 0.037037037037037 0.0740740740740741 0.111111111111111
H 0 0 0 0 0 0.0357142857142857 0.107142857142857 0 0 0 0 0 0.037037037037037 0 0.037037037037037
I 0.0357142857142857 0.0714285714285714 0 0.0357142857142857 0 0.0357142857142857 0.0357142857142857 0 0.037037037037037 0.037037037037037 0 0.037037037037037 0.037037037037037 0 0
L 0.142857142857143 0.0714285714285714 0.178571428571429 0.0714285714285714 0.0357142857142857 0 0.178571428571429 0 0.0740740740740741 0.0740740740740741 0.148148148148148 0.111111111111111 0.111111111111111 0.0740740740740741 0.0740740740740741
K 0 0 0 0.0357142857142857 0 0 0 0 0.037037037037037 0 0.0740740740740741 0 0 0.0740740740740741 0
M 0 0 0 0.0357142857142857 0 0 0 0 0.0740740740740741 0.037037037037037 0 0 0.037037037037037 0 0
F 0.0357142857142857 0.0357142857142857 0 0 0 0 0.0357142857142857 0 0.037037037037037 0 0 0.037037037037037 0 0.037037037037037 0
P 0.0357142857142857 0.0714285714285714 0 0.0714285714285714 0 0.0714285714285714 0.0714285714285714 0 0.037037037037037 0.148148148148148 0.037037037037037 0.111111111111111 0.0740740740740741 0.037037037037037 0.037037037037037
S 0.0714285714285714 0.178571428571429 0 0.285714285714286 0 0.392857142857143 0.0357142857142857 0.607142857142857 0.111111111111111 0.0740740740740741 0.148148148148148 0.185185185185185 0.148148148148148 0.185185185185185 0.148148148148148
T 0.107142857142857 0.0714285714285714 0 0.0357142857142857 0.0357142857142857 0.178571428571429 0.107142857142857 0.392857142857143 0 0.148148148148148 0.0740740740740741 0.148148148148148 0.111111111111111 0.0740740740740741 0.037037037037037
W 0 0 0 0 0 0 0 0 0.037037037037037 0 0 0 0 0 0
Y 0 0.0357142857142857 0 0.0357142857142857 0 0 0 0 0.0740740740740741 0 0 0 0 0.037037037037037 0.111111111111111
V 0.0357142857142857 0 0 0 0 0 0.0357142857142857 0 0.111111111111111 0.148148148148148 0.111111111111111 0.0740740740740741 0.0740740740740741 0.037037037037037 0
