# Supplementary material for: Sequence and Structure-Based Analysis of Specificity Determinants in Eukaryotic Protein Kinases
Source: Cell Rep. 2021 Jan 12;34(2):108602. doi: 10.1016/j.celrep.2020.108602 (PMC7809594; doi:10.1016/j.celrep.2020.108602)
Supplement: Data S1. Collection of 179 PWMs Used at the Start of the Analysis, Related to STAR Methods [file mmc5.zip › SRC_SRC_human.txt]

 1 2 3 4 5 6 7 8 9 10 11 12 13 14 15
A 0.0683060109289618 0.0327868852459016 0.0655737704918033 0.040983606557377 0.0519125683060109 0.0437158469945355 0.0491803278688525 0 0.0628415300546448 0.073972602739726 0.0521978021978022 0.0441988950276243 0.0557103064066852 0.0670391061452514 0.0480225988700565
R 0.0792349726775956 0.0601092896174863 0.0382513661202186 0.0573770491803279 0.0519125683060109 0.0437158469945355 0.0218579234972678 0 0.0382513661202186 0.0356164383561644 0.0357142857142857 0.0662983425414365 0.052924791086351 0.0502793296089385 0.0649717514124294
N 0.0300546448087432 0.0163934426229508 0.040983606557377 0.0519125683060109 0.0519125683060109 0.0601092896174863 0.0273224043715847 0 0.0327868852459016 0.0520547945205479 0.021978021978022 0.0359116022099447 0.0306406685236769 0.0307262569832402 0.0310734463276836
D 0.0601092896174863 0.0956284153005464 0.0683060109289618 0.0983606557377049 0.128415300546448 0.122950819672131 0.0683060109289618 0 0.117486338797814 0.0602739726027397 0.0357142857142857 0.069060773480663 0.0612813370473538 0.0558659217877095 0.0677966101694915
C 0.00819672131147541 0.00273224043715847 0.0191256830601093 0.00546448087431694 0.00273224043715847 0.00819672131147541 0.0163934426229508 0 0.00819672131147541 0.00821917808219178 0.00824175824175824 0.00828729281767956 0.00835654596100279 0.0111731843575419 0.00847457627118644
Q 0.0437158469945355 0.0491803278688525 0.0491803278688525 0.0491803278688525 0.0710382513661202 0.0437158469945355 0.0437158469945355 0 0.0819672131147541 0.0657534246575342 0.0302197802197802 0.0441988950276243 0.0473537604456825 0.0502793296089385 0.0564971751412429
E 0.0737704918032787 0.0819672131147541 0.092896174863388 0.131147540983607 0.144808743169399 0.122950819672131 0.0792349726775956 0 0.112021857923497 0.0849315068493151 0.0521978021978022 0.0994475138121547 0.0668523676880223 0.0837988826815642 0.0903954802259887
G 0.0601092896174863 0.0846994535519126 0.0983606557377049 0.087431693989071 0.0846994535519126 0.10655737704918 0.0437158469945355 0 0.112021857923497 0.0520547945205479 0.0412087912087912 0.0801104972375691 0.108635097493036 0.0726256983240224 0.0932203389830508
H 0.0191256830601093 0.0218579234972678 0.0218579234972678 0.0218579234972678 0.00546448087431694 0.0300546448087432 0.0355191256830601 0 0.0218579234972678 0.0164383561643836 0.0164835164835165 0.0248618784530387 0.0167130919220056 0.0223463687150838 0.0112994350282486
I 0.0245901639344262 0.046448087431694 0.0437158469945355 0.0218579234972678 0.0191256830601093 0.0245901639344262 0.0901639344262295 0 0.0300546448087432 0.0356164383561644 0.0576923076923077 0.0359116022099447 0.0250696378830084 0.0279329608938547 0.0282485875706215
L 0.0956284153005464 0.0819672131147541 0.0519125683060109 0.0737704918032787 0.0300546448087432 0.0519125683060109 0.0956284153005464 0 0.046448087431694 0.0520547945205479 0.137362637362637 0.0497237569060773 0.0501392757660167 0.0698324022346369 0.0564971751412429
K 0.0710382513661202 0.0655737704918033 0.0300546448087432 0.0519125683060109 0.0300546448087432 0.040983606557377 0.0300546448087432 0 0.0491803278688525 0.0465753424657534 0.0247252747252747 0.0552486187845304 0.0835654596100279 0.0670391061452514 0.0621468926553672
M 0.0191256830601093 0.0191256830601093 0.0355191256830601 0.0109289617486339 0.0109289617486339 0.0109289617486339 0.0109289617486339 0 0.0136612021857923 0.0328767123287671 0.032967032967033 0.0165745856353591 0.0194986072423398 0.0335195530726257 0.0310734463276836
F 0.0300546448087432 0.040983606557377 0.046448087431694 0.00819672131147541 0.00819672131147541 0.0218579234972678 0.0327868852459016 0 0.0191256830601093 0.0164383561643836 0.0549450549450549 0.0331491712707182 0.0389972144846797 0.0223463687150838 0.0451977401129944
P 0.0628415300546448 0.0683060109289618 0.0737704918032787 0.0655737704918033 0.0573770491803279 0.087431693989071 0.0519125683060109 0 0.0109289617486339 0.0575342465753425 0.14010989010989 0.0801104972375691 0.0724233983286908 0.0754189944134078 0.0875706214689266
S 0.0983606557377049 0.0710382513661202 0.092896174863388 0.0792349726775956 0.103825136612022 0.087431693989071 0.0846994535519126 0.00273224043715847 0.0765027322404372 0.0986301369863014 0.0741758241758242 0.0718232044198895 0.0891364902506964 0.103351955307263 0.101694915254237
T 0.0491803278688525 0.0573770491803279 0.0573770491803279 0.0628415300546448 0.0628415300546448 0.0300546448087432 0.0765027322404372 0 0.0491803278688525 0.063013698630137 0.0412087912087912 0.0414364640883978 0.0612813370473538 0.0474860335195531 0.0367231638418079
W 0.00819672131147541 0.00273224043715847 0.00273224043715847 0.00819672131147541 0.00546448087431694 0.00819672131147541 0.00546448087431694 0 0.0136612021857923 0.0164383561643836 0.00274725274725275 0.0165745856353591 0.0139275766016713 0.00837988826815642 0.0141242937853107
Y 0.0437158469945355 0.0437158469945355 0.0355191256830601 0.040983606557377 0.0273224043715847 0.00819672131147541 0.0163934426229508 0.997267759562842 0.0519125683060109 0.0328767123287671 0.0384615384615385 0.0497237569060773 0.052924791086351 0.0363128491620112 0.0225988700564972
V 0.0546448087431694 0.0573770491803279 0.0355191256830601 0.0327868852459016 0.0519125683060109 0.046448087431694 0.120218579234973 0 0.0519125683060109 0.0986301369863014 0.101648351648352 0.0773480662983425 0.0445682451253482 0.0642458100558659 0.0423728813559322
