# Supplementary material for: Sequence and Structure-Based Analysis of Specificity Determinants in Eukaryotic Protein Kinases
Source: Cell Rep. 2021 Jan 12;34(2):108602. doi: 10.1016/j.celrep.2020.108602 (PMC7809594; doi:10.1016/j.celrep.2020.108602)
Supplement: Data S1. Collection of 179 PWMs Used at the Start of the Analysis, Related to STAR Methods [file mmc5.zip › SRC_TK_mouse.txt]

 1 2 3 4 5 6 7 8 9 10 11 12 13 14 15
A 0.0615384615384615 0.0615384615384615 0.0307692307692308 0.0461538461538462 0.0461538461538462 0.0461538461538462 0 0 0.107692307692308 0.107692307692308 0.107692307692308 0.046875 0.0634920634920635 0.032258064516129 0.0161290322580645
R 0.0923076923076923 0.0615384615384615 0.0615384615384615 0.0307692307692308 0.0307692307692308 0 0 0 0.0153846153846154 0.0153846153846154 0.0461538461538462 0.0625 0.0634920634920635 0.0483870967741935 0.0967741935483871
N 0.0153846153846154 0.0153846153846154 0.0153846153846154 0.123076923076923 0.0615384615384615 0.0769230769230769 0.0153846153846154 0 0 0.0769230769230769 0.0153846153846154 0.078125 0 0.0483870967741935 0
D 0.123076923076923 0.107692307692308 0.0923076923076923 0.0923076923076923 0.153846153846154 0.169230769230769 0.153846153846154 0 0.107692307692308 0.0461538461538462 0.0307692307692308 0.0625 0.126984126984127 0 0.0645161290322581
C 0 0 0.0153846153846154 0 0 0 0.0153846153846154 0 0 0.0153846153846154 0 0 0.0158730158730159 0.0161290322580645 0.0161290322580645
Q 0.0153846153846154 0.0153846153846154 0.0615384615384615 0.0153846153846154 0.0307692307692308 0.0461538461538462 0.0153846153846154 0 0.0769230769230769 0.0153846153846154 0.0461538461538462 0.046875 0.0317460317460317 0.0806451612903226 0.032258064516129
E 0.0769230769230769 0.0461538461538462 0.0769230769230769 0.215384615384615 0.153846153846154 0.0923076923076923 0.138461538461538 0 0.123076923076923 0.107692307692308 0.0461538461538462 0.09375 0.0476190476190476 0.129032258064516 0.0967741935483871
G 0.0461538461538462 0.123076923076923 0.0923076923076923 0.0769230769230769 0.107692307692308 0.107692307692308 0.0461538461538462 0 0.138461538461538 0.0153846153846154 0.0307692307692308 0.0625 0.0634920634920635 0.112903225806452 0.0967741935483871
H 0.0307692307692308 0.0153846153846154 0.0153846153846154 0.0153846153846154 0.0307692307692308 0.0615384615384615 0.0307692307692308 0 0.0307692307692308 0.0307692307692308 0 0.03125 0 0 0.032258064516129
I 0.0615384615384615 0.107692307692308 0.0307692307692308 0.0615384615384615 0 0.0153846153846154 0.0923076923076923 0 0.0461538461538462 0.0153846153846154 0.0923076923076923 0.03125 0 0.0483870967741935 0.0161290322580645
L 0.0615384615384615 0.107692307692308 0.0461538461538462 0 0 0.0615384615384615 0.0769230769230769 0 0.0461538461538462 0.0307692307692308 0.0923076923076923 0.015625 0.0476190476190476 0.032258064516129 0.0483870967741935
K 0.0461538461538462 0.0461538461538462 0.0461538461538462 0.0615384615384615 0.0307692307692308 0.0615384615384615 0.0153846153846154 0 0.0307692307692308 0.107692307692308 0.0307692307692308 0.078125 0.126984126984127 0.0645161290322581 0.145161290322581
M 0.0153846153846154 0 0.0769230769230769 0.0153846153846154 0.0307692307692308 0.0153846153846154 0.0307692307692308 0 0 0.0461538461538462 0.0615384615384615 0.015625 0.0158730158730159 0.032258064516129 0.032258064516129
F 0.0307692307692308 0.0461538461538462 0.0307692307692308 0.0153846153846154 0.0153846153846154 0 0.0153846153846154 0 0.0307692307692308 0.0153846153846154 0.0307692307692308 0 0.0317460317460317 0.0806451612903226 0.0161290322580645
P 0.0769230769230769 0.0615384615384615 0.0615384615384615 0.0615384615384615 0.0461538461538462 0.169230769230769 0.0923076923076923 0 0 0.0461538461538462 0.184615384615385 0.046875 0.0793650793650794 0.0806451612903226 0.0483870967741935
S 0.0615384615384615 0.0461538461538462 0.107692307692308 0.0769230769230769 0.107692307692308 0.0615384615384615 0.0153846153846154 0.0153846153846154 0.0615384615384615 0.107692307692308 0.0461538461538462 0.140625 0.0317460317460317 0.032258064516129 0.0806451612903226
T 0.0615384615384615 0.0153846153846154 0.0461538461538462 0.0307692307692308 0.0615384615384615 0 0.0769230769230769 0 0.0769230769230769 0.0769230769230769 0.0461538461538462 0.0625 0.111111111111111 0.0483870967741935 0.032258064516129
W 0.0153846153846154 0 0 0.0153846153846154 0 0 0 0 0.0153846153846154 0 0.0153846153846154 0.015625 0 0.032258064516129 0.032258064516129
Y 0.0769230769230769 0.0615384615384615 0.0769230769230769 0 0.0307692307692308 0 0.0769230769230769 0.984615384615385 0.0307692307692308 0.0461538461538462 0.0153846153846154 0.03125 0.0793650793650794 0.0161290322580645 0.032258064516129
V 0.0307692307692308 0.0615384615384615 0.0153846153846154 0.0461538461538462 0.0615384615384615 0.0153846153846154 0.0923076923076923 0 0.0615384615384615 0.0769230769230769 0.0615384615384615 0.078125 0.0634920634920635 0.0645161290322581 0.0645161290322581
