# Supplementary material for: Sequence and Structure-Based Analysis of Specificity Determinants in Eukaryotic Protein Kinases
Source: Cell Rep. 2021 Jan 12;34(2):108602. doi: 10.1016/j.celrep.2020.108602 (PMC7809594; doi:10.1016/j.celrep.2020.108602)
Supplement: Data S1. Collection of 179 PWMs Used at the Start of the Analysis, Related to STAR Methods [file mmc5.zip › STK3_STE_human.txt]

 1 2 3 4 5 6 7 8 9 10 11 12 13 14 15
A 0 0.0625 0.0625 0 0.0625 0.0625 0.0625 0 0 0.0625 0.0625 0 0 0 0
R 0 0 0.0625 0.125 0.1875 0 0 0 0.0625 0.0625 0.1875 0 0.125 0 0.125
N 0.0625 0.0625 0.125 0.125 0.0625 0.125 0 0 0 0.0625 0 0.0625 0.125 0.125 0.0625
D 0.0625 0.0625 0 0 0 0 0.125 0 0 0.125 0 0.0625 0 0.1875 0.0625
C 0 0 0 0 0 0 0 0 0 0 0 0.0625 0.0625 0 0
Q 0.0625 0.0625 0 0 0.125 0.0625 0.0625 0 0 0.0625 0 0 0 0.125 0.0625
E 0.25 0.0625 0.25 0 0 0.125 0.0625 0 0 0 0.0625 0.0625 0 0.125 0.0625
G 0.125 0.0625 0 0 0 0 0.0625 0 0 0.0625 0.0625 0.0625 0.125 0 0
H 0 0.0625 0.1875 0.0625 0 0 0.0625 0 0 0 0.0625 0.0625 0 0 0
I 0 0.0625 0 0.0625 0 0 0 0 0.125 0.0625 0.0625 0.0625 0 0 0.0625
L 0.1875 0.125 0.0625 0.0625 0.125 0.125 0.0625 0 0.3125 0.125 0.0625 0.125 0.125 0.0625 0.3125
K 0.0625 0.25 0.0625 0 0.1875 0.0625 0.1875 0 0.0625 0.0625 0.125 0.0625 0.125 0.125 0
M 0.0625 0 0 0.0625 0 0.0625 0 0 0.0625 0 0 0 0 0.0625 0
F 0.0625 0 0 0.0625 0.0625 0.125 0.0625 0 0.1875 0 0.125 0.125 0.0625 0 0.0625
P 0.0625 0 0 0.125 0 0 0.0625 0 0 0.1875 0.0625 0 0.125 0.125 0
S 0 0.0625 0.0625 0.0625 0.0625 0.125 0 0.4375 0.1875 0.0625 0.125 0.1875 0.0625 0 0.0625
T 0 0.0625 0 0 0 0 0.0625 0.5625 0 0.0625 0 0 0 0.0625 0.0625
W 0 0 0 0.0625 0 0.0625 0 0 0 0 0 0.0625 0 0 0.0625
Y 0 0 0.0625 0.0625 0.0625 0.0625 0.0625 0 0 0 0 0 0.0625 0 0
V 0 0 0.0625 0.125 0.0625 0 0.0625 0 0 0 0 0 0 0 0
