# Supplementary material for: Sequence and Structure-Based Analysis of Specificity Determinants in Eukaryotic Protein Kinases
Source: Cell Rep. 2021 Jan 12;34(2):108602. doi: 10.1016/j.celrep.2020.108602 (PMC7809594; doi:10.1016/j.celrep.2020.108602)
Supplement: Data S1. Collection of 179 PWMs Used at the Start of the Analysis, Related to STAR Methods [file mmc5.zip › STK4_STE_human.txt]

 1 2 3 4 5 6 7 8 9 10 11 12 13 14 15
A 0.05 0.1 0.1 0.1 0.15 0 0.2 0 0.05 0.05 0.1 0.0526315789473684 0.0526315789473684 0.105263157894737 0.0526315789473684
R 0.05 0.1 0 0.15 0.05 0.05 0 0 0 0.1 0.15 0.105263157894737 0.157894736842105 0.0526315789473684 0.210526315789474
N 0.05 0.15 0.05 0.05 0 0.1 0.1 0 0 0 0 0.0526315789473684 0.105263157894737 0.105263157894737 0
D 0.1 0 0 0.1 0 0.05 0.15 0 0 0 0 0.105263157894737 0.105263157894737 0 0
C 0.05 0 0 0 0 0 0 0 0 0 0 0 0 0 0
Q 0.05 0 0 0.05 0.05 0.05 0 0 0.1 0 0 0.105263157894737 0 0.105263157894737 0.0526315789473684
E 0 0.05 0.2 0 0.05 0.05 0 0 0.05 0.05 0 0 0.0526315789473684 0 0.0526315789473684
G 0.1 0.1 0.05 0.1 0.1 0.1 0.1 0 0.1 0.05 0 0.0526315789473684 0.0526315789473684 0.157894736842105 0
H 0 0.05 0 0.05 0.05 0 0 0 0 0.05 0.1 0 0 0 0
I 0.1 0 0.05 0.05 0.05 0.05 0 0 0.1 0 0.05 0.105263157894737 0.105263157894737 0.0526315789473684 0.0526315789473684
L 0.05 0.05 0.05 0.05 0.05 0.05 0.1 0 0.25 0.05 0.05 0 0.105263157894737 0.105263157894737 0.157894736842105
K 0.05 0.05 0.25 0 0.1 0.15 0.2 0 0.05 0.35 0.1 0.0526315789473684 0.105263157894737 0.105263157894737 0.157894736842105
M 0 0 0 0 0 0.05 0 0 0.05 0 0.1 0.0526315789473684 0 0.0526315789473684 0
F 0.05 0 0 0.1 0.05 0 0 0 0.05 0.05 0 0.105263157894737 0.0526315789473684 0 0
P 0.05 0.05 0.1 0.1 0 0 0.05 0 0.1 0.1 0.1 0.105263157894737 0 0.0526315789473684 0.0526315789473684
S 0.2 0.1 0.05 0 0.05 0.15 0 0.35 0.05 0 0.1 0 0 0.0526315789473684 0.105263157894737
T 0 0.1 0 0.05 0.1 0.05 0 0.65 0 0.05 0 0 0.0526315789473684 0.0526315789473684 0
W 0 0.1 0 0.05 0.1 0 0 0 0 0.05 0.1 0 0 0 0
Y 0 0 0.05 0 0 0.05 0.05 0 0.05 0 0.05 0 0 0 0
V 0.05 0 0.05 0 0.05 0.05 0.05 0 0 0.05 0 0.105263157894737 0.0526315789473684 0 0.105263157894737
