# Supplementary material for: Sequence and Structure-Based Analysis of Specificity Determinants in Eukaryotic Protein Kinases
Source: Cell Rep. 2021 Jan 12;34(2):108602. doi: 10.1016/j.celrep.2020.108602 (PMC7809594; doi:10.1016/j.celrep.2020.108602)
Supplement: Data S1. Collection of 179 PWMs Used at the Start of the Analysis, Related to STAR Methods [file mmc5.zip › SYK_SYK_human.txt]

 1 2 3 4 5 6 7 8 9 10 11 12 13 14 15
A 0.0517241379310345 0.0517241379310345 0.0172413793103448 0.103448275862069 0.0344827586206897 0.0344827586206897 0.0344827586206897 0 0.0517241379310345 0.0344827586206897 0.0517241379310345 0.12280701754386 0.0545454545454545 0.0181818181818182 0.0909090909090909
R 0.0172413793103448 0 0.0344827586206897 0.0344827586206897 0.0172413793103448 0.0344827586206897 0.0172413793103448 0 0.0172413793103448 0 0 0.0526315789473684 0.0181818181818182 0.0363636363636364 0.0727272727272727
N 0.0344827586206897 0.0344827586206897 0.0344827586206897 0.0517241379310345 0.0689655172413793 0.103448275862069 0.0344827586206897 0 0.0172413793103448 0.137931034482759 0.0172413793103448 0.087719298245614 0.0363636363636364 0.0363636363636364 0.0909090909090909
D 0.0344827586206897 0.155172413793103 0.172413793103448 0.206896551724138 0.241379310344828 0.206896551724138 0.310344827586207 0 0.0517241379310345 0.155172413793103 0.0517241379310345 0.140350877192982 0.0363636363636364 0.109090909090909 0.0909090909090909
C 0.0172413793103448 0 0 0 0 0.0172413793103448 0.0172413793103448 0 0 0 0 0 0.0363636363636364 0.0181818181818182 0
Q 0.0344827586206897 0.0172413793103448 0.0172413793103448 0 0.0344827586206897 0.0517241379310345 0.0172413793103448 0 0.0517241379310345 0.0172413793103448 0.0172413793103448 0.087719298245614 0.0545454545454545 0.0363636363636364 0.0909090909090909
E 0.241379310344828 0.241379310344828 0.224137931034483 0.137931034482759 0.206896551724138 0.189655172413793 0.0862068965517241 0 0.362068965517241 0.120689655172414 0.0517241379310345 0.0701754385964912 0.236363636363636 0.127272727272727 0.109090909090909
G 0.0689655172413793 0.120689655172414 0.0172413793103448 0.0862068965517241 0.0344827586206897 0.103448275862069 0.0689655172413793 0 0.0344827586206897 0.0517241379310345 0.0344827586206897 0.0175438596491228 0.0545454545454545 0.0545454545454545 0.0545454545454545
H 0.0172413793103448 0.0172413793103448 0 0.0172413793103448 0 0.0172413793103448 0.0344827586206897 0 0 0.0517241379310345 0 0.0175438596491228 0.0181818181818182 0.0363636363636364 0.0363636363636364
I 0.0344827586206897 0 0.0517241379310345 0 0 0.0344827586206897 0.0517241379310345 0 0.0344827586206897 0 0.0172413793103448 0.0175438596491228 0.109090909090909 0.0727272727272727 0
L 0.120689655172414 0.0689655172413793 0.0172413793103448 0.0862068965517241 0.0172413793103448 0 0 0 0.0862068965517241 0.0344827586206897 0.120689655172414 0.0526315789473684 0.0363636363636364 0.0181818181818182 0
K 0 0.0344827586206897 0.0172413793103448 0.0172413793103448 0.0172413793103448 0.0172413793103448 0 0 0.0172413793103448 0.0689655172413793 0 0.0175438596491228 0 0.0727272727272727 0.0545454545454545
M 0.0517241379310345 0.0172413793103448 0.0172413793103448 0 0 0 0.0344827586206897 0 0.0344827586206897 0.0517241379310345 0.0517241379310345 0.0175438596491228 0.0363636363636364 0.0363636363636364 0.0181818181818182
F 0.0172413793103448 0 0.0689655172413793 0.0172413793103448 0.0172413793103448 0.0172413793103448 0.0517241379310345 0 0 0 0 0.0175438596491228 0.0181818181818182 0 0.0181818181818182
P 0 0.0862068965517241 0.103448275862069 0.0517241379310345 0.0517241379310345 0.0689655172413793 0.0517241379310345 0 0 0.0689655172413793 0.310344827586207 0.087719298245614 0.109090909090909 0.163636363636364 0.0727272727272727
S 0.155172413793103 0.0344827586206897 0.0689655172413793 0.0689655172413793 0.155172413793103 0.0689655172413793 0.0862068965517241 0.0344827586206897 0.0344827586206897 0.0862068965517241 0.0862068965517241 0.0701754385964912 0.0727272727272727 0.0545454545454545 0.0909090909090909
T 0.0344827586206897 0.0689655172413793 0.0689655172413793 0.0862068965517241 0.0344827586206897 0.0344827586206897 0.0517241379310345 0 0.0172413793103448 0.0689655172413793 0.0172413793103448 0.0175438596491228 0.0363636363636364 0.0363636363636364 0.0363636363636364
W 0 0 0 0 0 0 0 0 0 0 0 0 0 0.0181818181818182 0.0181818181818182
Y 0.0344827586206897 0.0344827586206897 0 0.0172413793103448 0.0344827586206897 0 0.0172413793103448 0.96551724137931 0.0344827586206897 0.0172413793103448 0.0172413793103448 0.0526315789473684 0 0 0.0181818181818182
V 0.0344827586206897 0.0172413793103448 0.0689655172413793 0.0172413793103448 0.0344827586206897 0 0.0344827586206897 0 0.155172413793103 0.0344827586206897 0.155172413793103 0.0526315789473684 0.0363636363636364 0.0545454545454545 0.0363636363636364
