# Supplementary material for: Sequence and Structure-Based Analysis of Specificity Determinants in Eukaryotic Protein Kinases
Source: Cell Rep. 2021 Jan 12;34(2):108602. doi: 10.1016/j.celrep.2020.108602 (PMC7809594; doi:10.1016/j.celrep.2020.108602)
Supplement: Data S1. Collection of 179 PWMs Used at the Start of the Analysis, Related to STAR Methods [file mmc5.zip › SYK_TK_mouse.txt]

 1 2 3 4 5 6 7 8 9 10 11 12 13 14 15
A 0.0625 0 0 0.1875 0 0 0 0 0.125 0 0.0625 0.125 0.0625 0 0.1875
R 0.0625 0.0625 0.0625 0.0625 0 0.0625 0.0625 0 0 0 0 0 0 0 0.0625
N 0.0625 0.0625 0.125 0.0625 0.0625 0.125 0.125 0 0.0625 0.125 0 0 0.0625 0.0625 0.1875
D 0 0.0625 0.25 0.125 0.25 0.125 0.1875 0 0.0625 0.125 0.0625 0.1875 0 0.25 0.0625
C 0 0 0 0 0 0 0 0 0.0625 0 0 0 0 0 0
Q 0 0 0.0625 0 0 0 0.0625 0 0 0.0625 0.0625 0.125 0.0625 0 0
E 0.0625 0.3125 0 0.1875 0.125 0.3125 0.0625 0 0.375 0.0625 0.0625 0.125 0.125 0 0
G 0.125 0 0 0.0625 0.125 0 0 0 0 0.0625 0 0.0625 0.0625 0 0.125
H 0.0625 0 0 0 0.0625 0 0.0625 0 0 0.125 0 0 0 0.0625 0.0625
I 0 0 0 0 0.0625 0 0 0 0 0 0.0625 0 0.0625 0.0625 0.0625
L 0.1875 0.0625 0 0.0625 0.0625 0 0.0625 0 0.0625 0 0.0625 0.0625 0.0625 0 0.125
K 0.0625 0.0625 0 0 0 0 0 0 0 0.3125 0 0.0625 0.0625 0.0625 0
M 0 0 0.125 0 0 0 0 0 0 0 0 0 0 0 0
F 0 0 0.125 0 0.0625 0.125 0 0 0 0 0 0 0.125 0 0
P 0.0625 0.1875 0.0625 0 0.0625 0.0625 0.125 0 0 0.0625 0.3125 0.0625 0.0625 0.25 0.0625
S 0.125 0.125 0.0625 0.1875 0.0625 0.1875 0.1875 0.125 0 0.0625 0.0625 0 0.0625 0.125 0
T 0.0625 0.0625 0 0 0.0625 0 0 0 0.0625 0 0.0625 0.125 0.0625 0 0
W 0 0 0 0 0 0 0 0 0 0 0 0 0.0625 0 0.0625
Y 0.0625 0 0 0.0625 0 0 0 0.875 0.0625 0 0 0.0625 0 0 0
V 0 0 0.125 0 0 0 0.0625 0 0.125 0 0.1875 0 0.0625 0.125 0
