# Supplementary material for: Sequence and Structure-Based Analysis of Specificity Determinants in Eukaryotic Protein Kinases
Source: Cell Rep. 2021 Jan 12;34(2):108602. doi: 10.1016/j.celrep.2020.108602 (PMC7809594; doi:10.1016/j.celrep.2020.108602)
Supplement: Data S1. Collection of 179 PWMs Used at the Start of the Analysis, Related to STAR Methods [file mmc5.zip › TPK1_AGC_yeast.txt]

 1 2 3 4 5 6 7 8 9 10 11 12 13 14 15
A 0.05 0.0333333333333333 0.0666666666666667 0.0166666666666667 0.0166666666666667 0 0.0833333333333333 0 0.0666666666666667 0.05 0.0666666666666667 0 0.0666666666666667 0.0666666666666667 0.133333333333333
R 0.0666666666666667 0.05 0.1 0.0333333333333333 0.833333333333333 0.683333333333333 0.1 0 0.0333333333333333 0.0833333333333333 0.0666666666666667 0.05 0.05 0.0166666666666667 0.0333333333333333
N 0.1 0.05 0.05 0.0333333333333333 0 0 0.0666666666666667 0 0.0666666666666667 0.05 0.0833333333333333 0.0333333333333333 0.116666666666667 0.1 0.0333333333333333
D 0.05 0.0166666666666667 0.0166666666666667 0.0833333333333333 0.0166666666666667 0 0.0833333333333333 0 0.0166666666666667 0.0833333333333333 0.0833333333333333 0.0333333333333333 0.05 0.0166666666666667 0.05
C 0 0 0 0.0166666666666667 0 0 0 0 0 0 0 0 0 0.0166666666666667 0
Q 0.0333333333333333 0.0833333333333333 0.116666666666667 0.0666666666666667 0 0.0166666666666667 0 0 0.0166666666666667 0.0333333333333333 0.0166666666666667 0.0333333333333333 0.0333333333333333 0.0333333333333333 0.0166666666666667
E 0 0.0666666666666667 0 0 0 0 0.0333333333333333 0 0.0333333333333333 0.0333333333333333 0.05 0.0833333333333333 0.05 0.0833333333333333 0.05
G 0.05 0.05 0.05 0.0166666666666667 0 0 0.0833333333333333 0 0.05 0 0.05 0.0166666666666667 0.05 0.0666666666666667 0
H 0.0166666666666667 0.05 0.05 0.0333333333333333 0 0 0.05 0 0.05 0 0 0 0.0166666666666667 0 0
I 0 0.0333333333333333 0.05 0.0666666666666667 0 0.0166666666666667 0.0333333333333333 0 0.116666666666667 0.1 0.0333333333333333 0.05 0.0666666666666667 0.0333333333333333 0.05
L 0.0666666666666667 0.0666666666666667 0.1 0.0666666666666667 0.0166666666666667 0 0.0833333333333333 0 0.166666666666667 0.0666666666666667 0.0666666666666667 0.166666666666667 0.1 0.0666666666666667 0.0666666666666667
K 0.0833333333333333 0.1 0.05 0.1 0.05 0.166666666666667 0.116666666666667 0 0.0166666666666667 0 0.05 0.0666666666666667 0.0333333333333333 0.05 0.0833333333333333
M 0 0.05 0 0.05 0 0 0.0166666666666667 0 0.0166666666666667 0 0.0333333333333333 0 0.0333333333333333 0.0166666666666667 0
F 0.0333333333333333 0.0166666666666667 0.0166666666666667 0.0166666666666667 0 0 0.0166666666666667 0 0.0333333333333333 0.05 0.0666666666666667 0.05 0.05 0.0166666666666667 0.0666666666666667
P 0.133333333333333 0.116666666666667 0.05 0.0666666666666667 0.0333333333333333 0.0166666666666667 0.05 0 0.0166666666666667 0.05 0.0333333333333333 0.0333333333333333 0.0833333333333333 0.1 0.0833333333333333
S 0.166666666666667 0.116666666666667 0.15 0.183333333333333 0 0.0833333333333333 0.0833333333333333 0.933333333333333 0.25 0.233333333333333 0.183333333333333 0.183333333333333 0.1 0.233333333333333 0.25
T 0.0666666666666667 0.0166666666666667 0.05 0.133333333333333 0.0166666666666667 0 0.0833333333333333 0.0666666666666667 0.0333333333333333 0.133333333333333 0.0666666666666667 0.1 0.0666666666666667 0.0333333333333333 0.0666666666666667
W 0.0166666666666667 0 0 0.0166666666666667 0 0 0 0 0 0 0.0166666666666667 0.0166666666666667 0 0 0
Y 0 0.05 0.05 0 0 0 0.0166666666666667 0 0 0 0 0.0166666666666667 0.0166666666666667 0.0333333333333333 0
V 0.0666666666666667 0.0333333333333333 0.0333333333333333 0 0.0166666666666667 0.0166666666666667 0 0 0.0166666666666667 0.0333333333333333 0.0333333333333333 0.0666666666666667 0.0166666666666667 0.0166666666666667 0.0166666666666667
