# Supplementary material for: Sequence and Structure-Based Analysis of Specificity Determinants in Eukaryotic Protein Kinases
Source: Cell Rep. 2021 Jan 12;34(2):108602. doi: 10.1016/j.celrep.2020.108602 (PMC7809594; doi:10.1016/j.celrep.2020.108602)
Supplement: Data S1. Collection of 179 PWMs Used at the Start of the Analysis, Related to STAR Methods [file mmc5.zip › TTK_OTHER_human.txt]

 1 2 3 4 5 6 7 8 9 10 11 12 13 14 15
A 0.0526315789473684 0.0263157894736842 0.0526315789473684 0.0526315789473684 0.0263157894736842 0.0526315789473684 0.0263157894736842 0 0.0526315789473684 0.0526315789473684 0.105263157894737 0.0789473684210526 0.0789473684210526 0.0789473684210526 0.0789473684210526
R 0.0263157894736842 0.0526315789473684 0 0 0.0789473684210526 0 0 0 0 0.0263157894736842 0.0263157894736842 0.0263157894736842 0.0789473684210526 0.0263157894736842 0.0789473684210526
N 0 0.105263157894737 0.0526315789473684 0.0526315789473684 0.0263157894736842 0.105263157894737 0.105263157894737 0 0 0.105263157894737 0.0526315789473684 0.0263157894736842 0.0263157894736842 0.0789473684210526 0
D 0.0789473684210526 0.0526315789473684 0.0526315789473684 0.0263157894736842 0.105263157894737 0.0789473684210526 0.0526315789473684 0 0.105263157894737 0.131578947368421 0.0263157894736842 0.105263157894737 0.0263157894736842 0.0263157894736842 0.105263157894737
C 0 0 0 0.0263157894736842 0 0 0 0 0.0263157894736842 0 0 0.0263157894736842 0 0 0.0263157894736842
Q 0.0789473684210526 0.0526315789473684 0.0526315789473684 0 0.105263157894737 0.0789473684210526 0.0789473684210526 0 0.0263157894736842 0 0 0.0263157894736842 0.0263157894736842 0.0263157894736842 0.0263157894736842
E 0.0789473684210526 0.0526315789473684 0.131578947368421 0.157894736842105 0.131578947368421 0.0789473684210526 0.0526315789473684 0 0.0526315789473684 0.131578947368421 0.0526315789473684 0.0263157894736842 0 0.105263157894737 0.131578947368421
G 0.105263157894737 0.0526315789473684 0.0263157894736842 0.105263157894737 0.0526315789473684 0.0263157894736842 0.0789473684210526 0 0 0.0526315789473684 0.0263157894736842 0.0263157894736842 0.0263157894736842 0.0789473684210526 0.0526315789473684
H 0.0526315789473684 0 0 0 0.0263157894736842 0 0.0263157894736842 0 0.0263157894736842 0 0.0263157894736842 0 0 0 0
I 0.0263157894736842 0.0263157894736842 0.0263157894736842 0.0789473684210526 0.0263157894736842 0.0526315789473684 0.0526315789473684 0 0.0789473684210526 0.0526315789473684 0.105263157894737 0.105263157894737 0.0526315789473684 0.0526315789473684 0.0263157894736842
L 0.105263157894737 0.0526315789473684 0.184210526315789 0.105263157894737 0.0526315789473684 0.105263157894737 0.157894736842105 0 0.131578947368421 0.105263157894737 0.131578947368421 0.157894736842105 0.236842105263158 0.0263157894736842 0.0526315789473684
K 0.0789473684210526 0.157894736842105 0.0789473684210526 0.0526315789473684 0.105263157894737 0.0789473684210526 0.131578947368421 0 0.0263157894736842 0.0263157894736842 0.131578947368421 0.105263157894737 0.0526315789473684 0.105263157894737 0.157894736842105
M 0 0 0 0.0526315789473684 0 0.0263157894736842 0 0 0 0.0263157894736842 0 0.0526315789473684 0.0526315789473684 0.0263157894736842 0.0263157894736842
F 0 0.0526315789473684 0 0 0.0263157894736842 0.0263157894736842 0 0 0.0526315789473684 0 0 0 0.0263157894736842 0.0263157894736842 0
P 0 0.105263157894737 0.0526315789473684 0 0 0.0789473684210526 0 0 0.210526315789474 0.131578947368421 0.0263157894736842 0 0.0526315789473684 0.0789473684210526 0.0526315789473684
S 0.0789473684210526 0.105263157894737 0.131578947368421 0.157894736842105 0.105263157894737 0.0789473684210526 0.131578947368421 0.5 0.0263157894736842 0.105263157894737 0.184210526315789 0.0789473684210526 0.105263157894737 0.131578947368421 0.0789473684210526
T 0.0526315789473684 0.0789473684210526 0.0526315789473684 0.0263157894736842 0.105263157894737 0.0263157894736842 0.0789473684210526 0.473684210526316 0.0789473684210526 0.0263157894736842 0 0.0263157894736842 0.0263157894736842 0.0789473684210526 0.0263157894736842
W 0.0263157894736842 0 0 0.0263157894736842 0 0.0263157894736842 0 0 0 0 0 0 0.0263157894736842 0 0
Y 0 0 0.0526315789473684 0 0 0 0 0.0263157894736842 0 0 0.0263157894736842 0.0526315789473684 0 0.0263157894736842 0.0263157894736842
V 0.157894736842105 0.0263157894736842 0.0526315789473684 0.0789473684210526 0.0263157894736842 0.0789473684210526 0.0263157894736842 0 0.105263157894737 0.0263157894736842 0.0789473684210526 0.0789473684210526 0.105263157894737 0.0263157894736842 0.0526315789473684
